# Supplementary material for: PathFX provides mechanistic insights into drug efficacy and safety for regulatory review and therapeutic development
Source: PLoS Comput Biol. 2018 Dec 7;14(12):e1006614. doi: 10.1371/journal.pcbi.1006614 (PMC6285459; doi:10.1371/journal.pcbi.1006614)
Supplement: S1 File — The file contains the starting list of drug-disease associations from marketed drugs, associations between drugs and diseases discovered by PathFX, a clustered summary where drug-disease associations are binned based on the semantic similarity of the diseases, a comparison to associations found from using drug targets without network information, and a listing of disease associations discovered by PathFX, targets-only, or both methods and the number of genes annotated to these diseases. (XLSX) [file pcbi.1006614.s001.xlsx]

## Sheet: Guney+repoDB_data
DrugBankID	Drug Name	Indication	Indication CUI
DB00783	Estradiol	Inflammatory acne	C0001144
DB00741	Hydrocortisone	Inflammatory acne	C0001144
DB00936	Salicylic acid	Inflammatory acne	C0001144
DB00799	Tazarotene	Inflammatory acne	C0001144
DB00759	Tetracycline	Inflammatory acne	C0001144
DB01200	Bromocriptine	Acromegaly, somatic, 102200 (3)	C0001206
DB00104	Octreotide	Acromegaly, somatic, 102200 (3)	C0001206
DB00759	Tetracycline	Actinomycosis	C0001261
DB01234	Dexamethasone	Addison Disease	C0001403
DB00741	Hydrocortisone	Addison Disease	C0001403
DB00959	Methylprednisolone	Addison Disease	C0001403
DB00860	Prednisolone	Addison Disease	C0001403
DB00635	Prednisone	Addison Disease	C0001403
DB00620	Triamcinolone	Addison Disease	C0001403
DB00530	Erlotinib	Chief cell adenocarcinoma	C0001418
DB00322	Floxuridine	Chief cell adenocarcinoma	C0001418
DB00317	Gefitinib	Chief cell adenocarcinoma	C0001418
DB00959	Methylprednisolone	Salt-losing congenital adrenal hyperplasia	C0001627
DB00860	Prednisolone	Salt-losing congenital adrenal hyperplasia	C0001627
DB00620	Triamcinolone	Salt-losing congenital adrenal hyperplasia	C0001627
DB00829	Diazepam	Alcohol Withdrawal Delirium	C0001957
DB00620	Triamcinolone	Alopecia Areata	C0002171
DB00819	Acetazolamide	Altitude Sickness	C0002351
DB00860	Prednisolone	Extrinsic allergic alveolitis	C0002390
DB00843	Donepezil	Alzheimer disease-4, 606889 (3)	C0002395
DB00674	Galantamine	Alzheimer disease-4, 606889 (3)	C0002395
DB01043	Memantine	Alzheimer disease-4, 606889 (3)	C0002395
DB00989	Rivastigmine	Alzheimer disease-4, 606889 (3)	C0002395
DB01037	Selegiline	Alzheimer disease-4, 606889 (3)	C0002395
DB00163	Vitamin E	Alzheimer disease-4, 606889 (3)	C0002395
DB00740	Riluzole	Amyotrophic lateral sclerosis	C0002736
DB00158	Folic Acid	Anemia, sideroblastic, 4	C0002871
DB00165	Pyridoxine	Anemia, sideroblastic, 4	C0002871
DB00126	Vitamin C	Anemia, sideroblastic, 4	C0002871
DB01234	Dexamethasone	Cooley's anemia	C0002875
DB00741	Hydrocortisone	Cooley's anemia	C0002875
DB00959	Methylprednisolone	Cooley's anemia	C0002875
DB00860	Prednisolone	Cooley's anemia	C0002875
DB00635	Prednisone	Cooley's anemia	C0002875
DB00620	Triamcinolone	Cooley's anemia	C0002875
DB01234	Dexamethasone	Autoimmune hemolytic anemia	C0002880
DB00741	Hydrocortisone	Autoimmune hemolytic anemia	C0002880
DB00959	Methylprednisolone	Autoimmune hemolytic anemia	C0002880
DB00860	Prednisolone	Autoimmune hemolytic anemia	C0002880
DB00635	Prednisone	Autoimmune hemolytic anemia	C0002880
DB00620	Triamcinolone	Autoimmune hemolytic anemia	C0002880
DB01005	Hydroxyurea	Hb SS disease	C0002895
DB01076	Atorvastatin	Angina Pectoris	C0002962
DB00343	Diltiazem	Angina Pectoris	C0002962
DB00883	Isosorbide Dinitrate	Angina Pectoris	C0002962
DB01020	Isosorbide Mononitrate	Angina Pectoris	C0002962
DB00571	Propranolol	Angina Pectoris	C0002962
DB00661	Verapamil	Angina Pectoris	C0002962
DB01076	Atorvastatin	Prinzmetal's variant angina	C0002963
DB00343	Diltiazem	Prinzmetal's variant angina	C0002963
DB00661	Verapamil	Prinzmetal's variant angina	C0002963
DB01234	Dexamethasone	{Angioedema induced by ACE inhibitors, susceptibility to}, 300909 (3)	C0002994
DB00741	Hydrocortisone	{Angioedema induced by ACE inhibitors, susceptibility to}, 300909 (3)	C0002994
DB00959	Methylprednisolone	{Angioedema induced by ACE inhibitors, susceptibility to}, 300909 (3)	C0002994
DB00860	Prednisolone	{Angioedema induced by ACE inhibitors, susceptibility to}, 300909 (3)	C0002994
DB00635	Prednisone	{Angioedema induced by ACE inhibitors, susceptibility to}, 300909 (3)	C0002994
DB00620	Triamcinolone	{Angioedema induced by ACE inhibitors, susceptibility to}, 300909 (3)	C0002994
DB00537	Ciprofloxacin	Anthrax disease	C0003175
DB01137	Levofloxacin	Anthrax disease	C0003175
DB00829	Diazepam	Anxiety	C0003467
DB01113	Papaverine	Arterial Occlusive Diseases	C0003838
DB00086	Streptokinase	Arterial Occlusive Diseases	C0003838
DB01076	Atorvastatin	Arteriosclerosis	C0003850
DB01240	Epoprostenol	Arteriosclerosis	C0003850
DB00227	Lovastatin	Arteriosclerosis	C0003850
DB00627	Niacin	Arteriosclerosis	C0003850
DB00175	Pravastatin	Arteriosclerosis	C0003850
DB00641	Simvastatin	Arteriosclerosis	C0003850
DB00788	Naproxen	Arthralgia/ankylosis of temporomandibular joint	C0003862
DB00936	Salicylic acid	Arthralgia/ankylosis of temporomandibular joint	C0003862
DB00482	Celecoxib	Arthritis by pattern of joint involvement	C0003864
DB01234	Dexamethasone	Arthritis by pattern of joint involvement	C0003864
DB00586	Diclofenac	Arthritis by pattern of joint involvement	C0003864
DB00749	Etodolac	Arthritis by pattern of joint involvement	C0003864
DB00741	Hydrocortisone	Arthritis by pattern of joint involvement	C0003864
DB01611	Hydroxychloroquine	Arthritis by pattern of joint involvement	C0003864
DB01050	Ibuprofen	Arthritis by pattern of joint involvement	C0003864
DB00328	Indomethacin	Arthritis by pattern of joint involvement	C0003864
DB01009	Ketoprofen	Arthritis by pattern of joint involvement	C0003864
DB00788	Naproxen	Arthritis by pattern of joint involvement	C0003864
DB00635	Prednisone	Arthritis by pattern of joint involvement	C0003864
DB00795	Sulfasalazine	Arthritis by pattern of joint involvement	C0003864
DB00605	Sulindac	Arthritis by pattern of joint involvement	C0003864
DB00620	Triamcinolone	Arthritis by pattern of joint involvement	C0003864
DB00437	Allopurinol	Gouty arthropathy	C0003868
DB01234	Dexamethasone	Gouty arthropathy	C0003868
DB00741	Hydrocortisone	Gouty arthropathy	C0003868
DB00959	Methylprednisolone	Gouty arthropathy	C0003868
DB00860	Prednisolone	Gouty arthropathy	C0003868
DB00635	Prednisone	Gouty arthropathy	C0003868
DB00605	Sulindac	Gouty arthropathy	C0003868
DB00620	Triamcinolone	Gouty arthropathy	C0003868
DB01234	Dexamethasone	Psoriatic arthritis, susceptibility to	C0003872
DB00741	Hydrocortisone	Psoriatic arthritis, susceptibility to	C0003872
DB01097	Leflunomide	Psoriatic arthritis, susceptibility to	C0003872
DB00959	Methylprednisolone	Psoriatic arthritis, susceptibility to	C0003872
DB00860	Prednisolone	Psoriatic arthritis, susceptibility to	C0003872
DB00635	Prednisone	Psoriatic arthritis, susceptibility to	C0003872
DB00620	Triamcinolone	Psoriatic arthritis, susceptibility to	C0003872
DB00995	Auranofin	Rheumatoid Arthritis	C0003873
DB00993	Azathioprine	Rheumatoid Arthritis	C0003873
DB00482	Celecoxib	Rheumatoid Arthritis	C0003873
DB00608	Chloroquine	Rheumatoid Arthritis	C0003873
DB00091	Cyclosporine	Rheumatoid Arthritis	C0003873
DB01234	Dexamethasone	Rheumatoid Arthritis	C0003873
DB00586	Diclofenac	Rheumatoid Arthritis	C0003873
DB00749	Etodolac	Rheumatoid Arthritis	C0003873
DB00741	Hydrocortisone	Rheumatoid Arthritis	C0003873
DB01611	Hydroxychloroquine	Rheumatoid Arthritis	C0003873
DB01050	Ibuprofen	Rheumatoid Arthritis	C0003873
DB00328	Indomethacin	Rheumatoid Arthritis	C0003873
DB01009	Ketoprofen	Rheumatoid Arthritis	C0003873
DB01097	Leflunomide	Rheumatoid Arthritis	C0003873
DB00563	Methotrexate	Rheumatoid Arthritis	C0003873
DB00959	Methylprednisolone	Rheumatoid Arthritis	C0003873
DB00788	Naproxen	Rheumatoid Arthritis	C0003873
DB00860	Prednisolone	Rheumatoid Arthritis	C0003873
DB00635	Prednisone	Rheumatoid Arthritis	C0003873
DB00936	Salicylic acid	Rheumatoid Arthritis	C0003873
DB00795	Sulfasalazine	Rheumatoid Arthritis	C0003873
DB00605	Sulindac	Rheumatoid Arthritis	C0003873
DB00620	Triamcinolone	Rheumatoid Arthritis	C0003873
DB00421	Spironolactone	Ascites	C0003962
DB00860	Prednisolone	Aspergillosis, Allergic Bronchopulmonary	C0004031
DB01223	Aminophylline	Asthma, susceptibility to	C0004096
DB01274	Arformoterol	Asthma, susceptibility to	C0004096
DB00572	Atropine	Asthma, susceptibility to	C0004096
DB01222	Budesonide	Asthma, susceptibility to	C0004096
DB01003	Cromoglicic acid	Asthma, susceptibility to	C0004096
DB01234	Dexamethasone	Asthma, susceptibility to	C0004096
DB00651	Dyphylline	Asthma, susceptibility to	C0004096
DB01364	Ephedrine	Asthma, susceptibility to	C0004096
DB00588	Fluticasone Propionate	Asthma, susceptibility to	C0004096
DB00741	Hydrocortisone	Asthma, susceptibility to	C0004096
DB00221	Isoetarine	Asthma, susceptibility to	C0004096
DB01064	Isoprenaline	Asthma, susceptibility to	C0004096
DB00920	Ketotifen	Asthma, susceptibility to	C0004096
DB00959	Methylprednisolone	Asthma, susceptibility to	C0004096
DB00471	Montelukast	Asthma, susceptibility to	C0004096
DB00716	Nedocromil	Asthma, susceptibility to	C0004096
DB01303	Oxtriphylline	Asthma, susceptibility to	C0004096
DB00860	Prednisolone	Asthma, susceptibility to	C0004096
DB00635	Prednisone	Asthma, susceptibility to	C0004096
DB00852	Pseudoephedrine	Asthma, susceptibility to	C0004096
DB01001	Salbutamol	Asthma, susceptibility to	C0004096
DB00277	Theophylline	Asthma, susceptibility to	C0004096
DB01409	Tiotropium	Asthma, susceptibility to	C0004096
DB00620	Triamcinolone	Asthma, susceptibility to	C0004096
DB00549	Zafirlukast	Asthma, susceptibility to	C0004096
DB00744	Zileuton	Asthma, susceptibility to	C0004096
DB00390	Digoxin	Atrial fibrillation, familial, 18	C0004238
DB00343	Diltiazem	Atrial fibrillation, familial, 18	C0004238
DB00571	Propranolol	Atrial fibrillation, familial, 18	C0004238
DB00661	Verapamil	Atrial fibrillation, familial, 18	C0004238
DB01064	Isoprenaline	AV block	C0004245
DB00734	Risperidone	{Autism, susceptibility to, 9} (2)	C0004352
DB00741	Hydrocortisone	Autoimmune disease 6	C0004364
DB00959	Methylprednisolone	Autoimmune disease 6	C0004364
DB00860	Prednisolone	Autoimmune disease 6	C0004364
DB00635	Prednisone	Autoimmune disease 6	C0004364
DB00620	Triamcinolone	Autoimmune disease 6	C0004364
DB00936	Salicylic acid	Back pain	C0004604
DB01597	Cilastatin	Recurrent bacterial infection	C0004623
DB01137	Levofloxacin	Recurrent bacterial infection	C0004623
DB00759	Tetracycline	Recurrent bacterial infection	C0004623
DB01597	Cilastatin	Pneumonia, Bacterial	C0004626
DB00537	Ciprofloxacin	Pneumonia, Bacterial	C0004626
DB01137	Levofloxacin	Pneumonia, Bacterial	C0004626
DB01234	Dexamethasone	Berylliosis	C0005138
DB00741	Hydrocortisone	Berylliosis	C0005138
DB00959	Methylprednisolone	Berylliosis	C0005138
DB00860	Prednisolone	Berylliosis	C0005138
DB00635	Prednisone	Berylliosis	C0005138
DB00620	Triamcinolone	Berylliosis	C0005138
DB01224	Quetiapine	Bipolar affective disorder	C0005586
DB01224	Quetiapine	Depression, Bipolar	C0005587
DB00619	Imatinib	Blast Phase	C0005699
DB01234	Dexamethasone	There are no terms associated with C0005743	C0005743
DB00741	Hydrocortisone	There are no terms associated with C0005743	C0005743
DB00860	Prednisolone	There are no terms associated with C0005743	C0005743
DB01022	Phylloquinone	Bleeding tendency	C0005779
DB00302	Tranexamic Acid	Bleeding tendency	C0005779
DB00136	Calcitriol	{Paget disease of bone 2, early-onset}, 602080 (3)	C0005940
DB00282	Pamidronate	{Paget disease of bone 2, early-onset}, 602080 (3)	C0005940
DB00399	Zoledronic acid	{Paget disease of bone 2, early-onset}, 602080 (3)	C0005940
DB01234	Dexamethasone	Cerebral edema	C0006114
DB00741	Hydrocortisone	Cerebral edema	C0006114
DB00959	Methylprednisolone	Cerebral edema	C0006114
DB00860	Prednisolone	Cerebral edema	C0006114
DB00620	Triamcinolone	Cerebral edema	C0006114
DB01206	Lomustine	Brain Neoplasms	C0006118
DB01223	Aminophylline	Bronchial Spasm	C0006266
DB00651	Dyphylline	Bronchial Spasm	C0006266
DB01364	Ephedrine	Bronchial Spasm	C0006266
DB01001	Salbutamol	Bronchial Spasm	C0006266
DB00277	Theophylline	Bronchial Spasm	C0006266
DB01223	Aminophylline	Bronchitis	C0006277
DB01364	Ephedrine	Bronchitis	C0006277
DB00759	Tetracycline	Bronchitis	C0006277
DB00277	Theophylline	Bronchitis	C0006277
DB00759	Tetracycline	Brucellosis	C0006309
DB01234	Dexamethasone	Burkitt's lymphoma associated with AIDS	C0006413
DB00997	Doxorubicin	Burkitt's lymphoma associated with AIDS	C0006413
DB00563	Methotrexate	Burkitt's lymphoma associated with AIDS	C0006413
DB00541	Vincristine	Burkitt's lymphoma associated with AIDS	C0006413
DB01234	Dexamethasone	Bursitis	C0006444
DB00741	Hydrocortisone	Bursitis	C0006444
DB00328	Indomethacin	Bursitis	C0006444
DB00959	Methylprednisolone	Bursitis	C0006444
DB00788	Naproxen	Bursitis	C0006444
DB00860	Prednisolone	Bursitis	C0006444
DB00605	Sulindac	Bursitis	C0006444
DB00620	Triamcinolone	Bursitis	C0006444
DB00620	Triamcinolone	Cutaneous Candidiasis	C0006846
DB00997	Doxorubicin	Thyroid cancer, nonmedullary, 4	C0007115
DB00279	Liothyronine	Thyroid cancer, nonmedullary, 4	C0007115
DB01248	Docetaxel	Non-small cell lung cancer stage I	C0007131
DB00530	Erlotinib	Non-small cell lung cancer stage I	C0007131
DB00317	Gefitinib	Non-small cell lung cancer stage I	C0007131
DB00361	Vinorelbine	Non-small cell lung cancer stage I	C0007131
DB01268	Sunitinib	Renal carcinoma	C0007134
DB00290	Bleomycin	Squamous cell carcinoma, microinvasive	C0007137
DB00571	Propranolol	Cardiomyopathy, hypertrophic, 15, 613255 (3)	C0007194
DB01076	Atorvastatin	Cardiovascular Diseases	C0007222
DB00169	Cholecalciferol	Cardiovascular Diseases	C0007222
DB00227	Lovastatin	Cardiovascular Diseases	C0007222
DB00175	Pravastatin	Cardiovascular Diseases	C0007222
DB00641	Simvastatin	Cardiovascular Diseases	C0007222
DB00290	Bleomycin	Malignant tumor of cervix	C0007847
DB00537	Ciprofloxacin	Chancroids	C0007947
DB01274	Arformoterol	Chronic bronchitis	C0008677
DB00651	Dyphylline	Chronic bronchitis	C0008677
DB01409	Tiotropium	Chronic bronchitis	C0008677
DB00244	Mesalazine	Cytomegaloviral colitis	C0009319
DB00795	Sulfasalazine	Cytomegaloviral colitis	C0009319
DB01014	Balsalazide	Ulcerative Colitis	C0009324
DB00741	Hydrocortisone	Ulcerative Colitis	C0009324
DB00244	Mesalazine	Ulcerative Colitis	C0009324
DB00860	Prednisolone	Ulcerative Colitis	C0009324
DB00795	Sulfasalazine	Ulcerative Colitis	C0009324
DB00860	Prednisolone	Collagen Diseases	C0009326
DB00635	Prednisone	Collagen Diseases	C0009326
DB00322	Floxuridine	Colorectal Neoplasms	C0009404
DB01114	Chlorphenamine	Familial cold-induced inflammatory syndrome 1, 120100 (3)	C0009443
DB01364	Ephedrine	Familial cold-induced inflammatory syndrome 1, 120100 (3)	C0009443
DB01240	Epoprostenol	Familial cold-induced inflammatory syndrome 1, 120100 (3)	C0009443
DB01064	Isoprenaline	Familial cold-induced inflammatory syndrome 1, 120100 (3)	C0009443
DB00852	Pseudoephedrine	Familial cold-induced inflammatory syndrome 1, 120100 (3)	C0009443
DB00936	Salicylic acid	Familial cold-induced inflammatory syndrome 1, 120100 (3)	C0009443
DB01114	Chlorphenamine	Chronic allergic conjunctivitis	C0009766
DB01003	Cromoglicic acid	Chronic allergic conjunctivitis	C0009766
DB00434	Cyproheptadine	Chronic allergic conjunctivitis	C0009766
DB01234	Dexamethasone	Chronic allergic conjunctivitis	C0009766
DB01075	Diphenhydramine	Chronic allergic conjunctivitis	C0009766
DB01364	Ephedrine	Chronic allergic conjunctivitis	C0009766
DB00741	Hydrocortisone	Chronic allergic conjunctivitis	C0009766
DB00920	Ketotifen	Chronic allergic conjunctivitis	C0009766
DB00716	Nedocromil	Chronic allergic conjunctivitis	C0009766
DB00860	Prednisolone	Chronic allergic conjunctivitis	C0009766
DB01069	Promethazine	Chronic allergic conjunctivitis	C0009766
DB00852	Pseudoephedrine	Chronic allergic conjunctivitis	C0009766
DB00537	Ciprofloxacin	purulent conjunctivitis	C0009768
DB01137	Levofloxacin	purulent conjunctivitis	C0009768
DB00860	Prednisolone	purulent conjunctivitis	C0009768
DB00759	Tetracycline	purulent conjunctivitis	C0009768
DB01003	Cromoglicic acid	papillary conjunctivitis, giant	C0009769
DB01003	Cromoglicic acid	vernal conjunctivitides	C0009773
DB01234	Dexamethasone	There are no terms associated with C0010032	C0010032
DB00741	Hydrocortisone	There are no terms associated with C0010032	C0010032
DB00860	Prednisolone	There are no terms associated with C0010032	C0010032
DB01234	Dexamethasone	Corneal Ulcer	C0010043
DB00741	Hydrocortisone	Corneal Ulcer	C0010043
DB00860	Prednisolone	Corneal Ulcer	C0010043
DB01076	Atorvastatin	Coronary Disease	C0010068
DB00063	Eptifibatide	Coronary Disease	C0010068
DB01039	Fenofibrate	Coronary Disease	C0010068
DB00883	Isosorbide Dinitrate	Coronary Disease	C0010068
DB01020	Isosorbide Mononitrate	Coronary Disease	C0010068
DB00227	Lovastatin	Coronary Disease	C0010068
DB00790	Perindopril	Coronary Disease	C0010068
DB01138	Sulfinpyrazone	Coronary Disease	C0010068
DB00775	Tirofiban	Coronary Disease	C0010068
DB01240	Epoprostenol	Cough	C0010200
DB00279	Liothyronine	Hypothyroidism, congenital nongoitrous, 5, 225250 (3)	C0010308
DB01222	Budesonide	Pediatric Crohn's disease	C0010346
DB00169	Cholecalciferol	Pediatric Crohn's disease	C0010346
DB01234	Dexamethasone	Pediatric Crohn's disease	C0010346
DB00741	Hydrocortisone	Pediatric Crohn's disease	C0010346
DB01033	Mercaptopurine	Pediatric Crohn's disease	C0010346
DB00563	Methotrexate	Pediatric Crohn's disease	C0010346
DB00959	Methylprednisolone	Pediatric Crohn's disease	C0010346
DB00860	Prednisolone	Pediatric Crohn's disease	C0010346
DB00635	Prednisone	Pediatric Crohn's disease	C0010346
DB00795	Sulfasalazine	Pediatric Crohn's disease	C0010346
DB00620	Triamcinolone	Pediatric Crohn's disease	C0010346
DB01185	Fluoxymesterone	Cryptorchidism, unilateral or bilateral	C0010417
DB01234	Dexamethasone	There are no terms associated with C0010543	C0010543
DB00741	Hydrocortisone	There are no terms associated with C0010543	C0010543
DB00860	Prednisolone	There are no terms associated with C0010543	C0010543
DB00537	Ciprofloxacin	Cystitis	C0010692
DB00860	Prednisolone	Dacryocystitis	C0010930
DB00215	Citalopram	Depressive Disorder	C0011581
DB01234	Dexamethasone	Erythroderma, congenital, with palmoplantar keratoderma, hypotrichosis, and hyper IgE, 615508 (3)	C0011606
DB00741	Hydrocortisone	Erythroderma, congenital, with palmoplantar keratoderma, hypotrichosis, and hyper IgE, 615508 (3)	C0011606
DB00959	Methylprednisolone	Erythroderma, congenital, with palmoplantar keratoderma, hypotrichosis, and hyper IgE, 615508 (3)	C0011606
DB00860	Prednisolone	Erythroderma, congenital, with palmoplantar keratoderma, hypotrichosis, and hyper IgE, 615508 (3)	C0011606
DB00635	Prednisone	Erythroderma, congenital, with palmoplantar keratoderma, hypotrichosis, and hyper IgE, 615508 (3)	C0011606
DB00620	Triamcinolone	Erythroderma, congenital, with palmoplantar keratoderma, hypotrichosis, and hyper IgE, 615508 (3)	C0011606
DB01234	Dexamethasone	Dermatitis Herpetiformis	C0011608
DB00741	Hydrocortisone	Dermatitis Herpetiformis	C0011608
DB00959	Methylprednisolone	Dermatitis Herpetiformis	C0011608
DB00860	Prednisolone	Dermatitis Herpetiformis	C0011608
DB00635	Prednisone	Dermatitis Herpetiformis	C0011608
DB00620	Triamcinolone	Dermatitis Herpetiformis	C0011608
DB01234	Dexamethasone	Adult atopic dermatitis	C0011615
DB00588	Fluticasone Propionate	Adult atopic dermatitis	C0011615
DB00741	Hydrocortisone	Adult atopic dermatitis	C0011615
DB00959	Methylprednisolone	Adult atopic dermatitis	C0011615
DB00860	Prednisolone	Adult atopic dermatitis	C0011615
DB00620	Triamcinolone	Adult atopic dermatitis	C0011615
DB01234	Dexamethasone	Contact Dermatitis	C0011616
DB01047	Fluocinonide	Contact Dermatitis	C0011616
DB00588	Fluticasone Propionate	Contact Dermatitis	C0011616
DB00741	Hydrocortisone	Contact Dermatitis	C0011616
DB00959	Methylprednisolone	Contact Dermatitis	C0011616
DB00860	Prednisolone	Contact Dermatitis	C0011616
DB00635	Prednisone	Contact Dermatitis	C0011616
DB00620	Triamcinolone	Contact Dermatitis	C0011616
DB00284	Acarbose	{Diabetes mellitus, noninsulin-dependent}, 125853 (3)	C0011849
DB00672	Chlorpropamide	{Diabetes mellitus, noninsulin-dependent}, 125853 (3)	C0011849
DB01120	Gliclazide	{Diabetes mellitus, noninsulin-dependent}, 125853 (3)	C0011849
DB01016	Glyburide	{Diabetes mellitus, noninsulin-dependent}, 125853 (3)	C0011849
DB01306	Insulin Aspart	{Diabetes mellitus, noninsulin-dependent}, 125853 (3)	C0011849
DB00046	Insulin Lispro	{Diabetes mellitus, noninsulin-dependent}, 125853 (3)	C0011849
DB00331	Metformin	{Diabetes mellitus, noninsulin-dependent}, 125853 (3)	C0011849
DB00491	Miglitol	{Diabetes mellitus, noninsulin-dependent}, 125853 (3)	C0011849
DB00731	Nateglinide	{Diabetes mellitus, noninsulin-dependent}, 125853 (3)	C0011849
DB01083	Orlistat	{Diabetes mellitus, noninsulin-dependent}, 125853 (3)	C0011849
DB01132	Pioglitazone	{Diabetes mellitus, noninsulin-dependent}, 125853 (3)	C0011849
DB00412	Rosiglitazone	{Diabetes mellitus, noninsulin-dependent}, 125853 (3)	C0011849
DB00839	Tolazamide	{Diabetes mellitus, noninsulin-dependent}, 125853 (3)	C0011849
DB01306	Insulin Aspart	Type 1 diabetes	C0011854
DB00046	Insulin Lispro	Type 1 diabetes	C0011854
DB00284	Acarbose	Diabetes mellitus, type 2, 125853 (3)	C0011860
DB01076	Atorvastatin	Diabetes mellitus, type 2, 125853 (3)	C0011860
DB00672	Chlorpropamide	Diabetes mellitus, type 2, 125853 (3)	C0011860
DB01120	Gliclazide	Diabetes mellitus, type 2, 125853 (3)	C0011860
DB00222	Glimepiride	Diabetes mellitus, type 2, 125853 (3)	C0011860
DB01016	Glyburide	Diabetes mellitus, type 2, 125853 (3)	C0011860
DB01306	Insulin Aspart	Diabetes mellitus, type 2, 125853 (3)	C0011860
DB00046	Insulin Lispro	Diabetes mellitus, type 2, 125853 (3)	C0011860
DB01029	Irbesartan	Diabetes mellitus, type 2, 125853 (3)	C0011860
DB06655	Liraglutide	Diabetes mellitus, type 2, 125853 (3)	C0011860
DB00678	Losartan	Diabetes mellitus, type 2, 125853 (3)	C0011860
DB00331	Metformin	Diabetes mellitus, type 2, 125853 (3)	C0011860
DB00491	Miglitol	Diabetes mellitus, type 2, 125853 (3)	C0011860
DB00731	Nateglinide	Diabetes mellitus, type 2, 125853 (3)	C0011860
DB01083	Orlistat	Diabetes mellitus, type 2, 125853 (3)	C0011860
DB01132	Pioglitazone	Diabetes mellitus, type 2, 125853 (3)	C0011860
DB00412	Rosiglitazone	Diabetes mellitus, type 2, 125853 (3)	C0011860
DB00641	Simvastatin	Diabetes mellitus, type 2, 125853 (3)	C0011860
DB01261	Sitagliptin	Diabetes mellitus, type 2, 125853 (3)	C0011860
DB00839	Tolazamide	Diabetes mellitus, type 2, 125853 (3)	C0011860
DB01124	Tolbutamide	Diabetes mellitus, type 2, 125853 (3)	C0011860
DB01029	Irbesartan	Macroalbuminuric diabetic nephropathy	C0011881
DB00678	Losartan	Macroalbuminuric diabetic nephropathy	C0011881
DB00836	Loperamide	Diarrhea 8, secretory sodium, congenital, 616868 (3)	C0011991
DB00091	Cyclosporine	Dry Eye Syndromes	C0013238
DB00328	Indomethacin	{Patent ductus arteriosus, susceptibility to} (2)	C0013274
DB00537	Ciprofloxacin	Shigella Infections	C0013371
DB00482	Celecoxib	Dysmenorrhea	C0013390
DB00586	Diclofenac	Dysmenorrhea	C0013390
DB01050	Ibuprofen	Dysmenorrhea	C0013390
DB01009	Ketoprofen	Dysmenorrhea	C0013390
DB00788	Naproxen	Dysmenorrhea	C0013390
DB00819	Acetazolamide	Hydrops, lactic acidosis, and sideroblastic anemia	C0013604
DB00903	Etacrynic acid	Hydrops, lactic acidosis, and sideroblastic anemia	C0013604
DB00695	Furosemide	Hydrops, lactic acidosis, and sideroblastic anemia	C0013604
DB00999	Hydrochlorothiazide	Hydrops, lactic acidosis, and sideroblastic anemia	C0013604
DB00421	Spironolactone	Hydrops, lactic acidosis, and sideroblastic anemia	C0013604
DB00214	Torasemide	Hydrops, lactic acidosis, and sideroblastic anemia	C0013604
DB00741	Hydrocortisone	Endocrine System Diseases	C0014130
DB00396	Progesterone	Endocrine System Diseases	C0014130
DB00014	Goserelin	Endometriosis	C0014175
DB00007	Leuprolide	Endometriosis	C0014175
DB00603	Medroxyprogesterone acetate	Endometriosis	C0014175
DB00396	Progesterone	Endometriosis	C0014175
DB00302	Tranexamic Acid	Endometriosis	C0014175
DB01597	Cilastatin	Endometritis	C0014179
DB00537	Ciprofloxacin	Enterobacteriaceae Infections	C0014347
DB01234	Dexamethasone	There are no terms associated with C0014488	C0014488
DB00959	Methylprednisolone	There are no terms associated with C0014488	C0014488
DB00860	Prednisolone	There are no terms associated with C0014488	C0014488
DB00635	Prednisone	There are no terms associated with C0014488	C0014488
DB00620	Triamcinolone	There are no terms associated with C0014488	C0014488
DB00819	Acetazolamide	{Epilepsy, juvenile myoclonic, susceptibility to, 8}, 607628 (3)	C0014544
DB00564	Carbamazepine	{Epilepsy, juvenile myoclonic, susceptibility to, 8}, 607628 (3)	C0014544
DB01068	Clonazepam	{Epilepsy, juvenile myoclonic, susceptibility to, 8}, 607628 (3)	C0014544
DB00829	Diazepam	{Epilepsy, juvenile myoclonic, susceptibility to, 8}, 607628 (3)	C0014544
DB00949	Felbamate	{Epilepsy, juvenile myoclonic, susceptibility to, 8}, 607628 (3)	C0014544
DB00996	Gabapentin	{Epilepsy, juvenile myoclonic, susceptibility to, 8}, 607628 (3)	C0014544
DB00555	Lamotrigine	{Epilepsy, juvenile myoclonic, susceptibility to, 8}, 607628 (3)	C0014544
DB01202	Levetiracetam	{Epilepsy, juvenile myoclonic, susceptibility to, 8}, 607628 (3)	C0014544
DB00230	Pregabalin	{Epilepsy, juvenile myoclonic, susceptibility to, 8}, 607628 (3)	C0014544
DB00794	Primidone	{Epilepsy, juvenile myoclonic, susceptibility to, 8}, 607628 (3)	C0014544
DB06201	Rufinamide	{Epilepsy, juvenile myoclonic, susceptibility to, 8}, 607628 (3)	C0014544
DB00273	Topiramate	{Epilepsy, juvenile myoclonic, susceptibility to, 8}, 607628 (3)	C0014544
DB00313	Valproic Acid	{Epilepsy, juvenile myoclonic, susceptibility to, 8}, 607628 (3)	C0014544
DB01080	Vigabatrin	{Epilepsy, juvenile myoclonic, susceptibility to, 8}, 607628 (3)	C0014544
DB00564	Carbamazepine	EPILEPSY, FOCAL, WITH SPEECH DISORDER AND WITH OR WITHOUT MENTAL RETARDATION	C0014547
DB00794	Primidone	EPILEPSY, FOCAL, WITH SPEECH DISORDER AND WITH OR WITHOUT MENTAL RETARDATION	C0014547
DB00564	Carbamazepine	Tonic-Clonic Epilepsy	C0014549
DB00794	Primidone	Tonic-Clonic Epilepsy	C0014549
DB00273	Topiramate	Tonic-Clonic Epilepsy	C0014549
DB01068	Clonazepam	?Epilepsy, myoclonic, familial adult, 5, 615400 (3)	C0014550
DB00819	Acetazolamide	Absence seizures	C0014553
DB01068	Clonazepam	Absence seizures	C0014553
DB00313	Valproic Acid	Absence seizures	C0014553
DB01234	Dexamethasone	Drug-induced erythema multiforme	C0014742
DB00741	Hydrocortisone	Drug-induced erythema multiforme	C0014742
DB00959	Methylprednisolone	Drug-induced erythema multiforme	C0014742
DB00860	Prednisolone	Drug-induced erythema multiforme	C0014742
DB00635	Prednisone	Drug-induced erythema multiforme	C0014742
DB00620	Triamcinolone	Drug-induced erythema multiforme	C0014742
DB00537	Ciprofloxacin	Recurrent E. coli infections	C0014836
DB01234	Dexamethasone	Exanthema	C0015230
DB01047	Fluocinonide	Exanthema	C0015230
DB00588	Fluticasone Propionate	Exanthema	C0015230
DB00741	Hydrocortisone	Exanthema	C0015230
DB00959	Methylprednisolone	Exanthema	C0015230
DB00860	Prednisolone	Exanthema	C0015230
DB00620	Triamcinolone	Exanthema	C0015230
DB00915	Amantadine	Extrapyramidal disease and abnormal movement disorders	C0015371
DB00245	Benzatropine	Extrapyramidal disease and abnormal movement disorders	C0015371
DB00810	Biperiden	Extrapyramidal disease and abnormal movement disorders	C0015371
DB00387	Procyclidine	Extrapyramidal disease and abnormal movement disorders	C0015371
DB00376	Trihexyphenidyl	Extrapyramidal disease and abnormal movement disorders	C0015371
DB01234	Dexamethasone	Disorder of eye	C0015397
DB00741	Hydrocortisone	Disorder of eye	C0015397
DB00959	Methylprednisolone	Disorder of eye	C0015397
DB00860	Prednisolone	Disorder of eye	C0015397
DB00620	Triamcinolone	Disorder of eye	C0015397
DB01050	Ibuprofen	{Malignant hyperthermia susceptibility 3} (2)	C0015967
DB00788	Naproxen	{Malignant hyperthermia susceptibility 3} (2)	C0015967
DB00936	Salicylic acid	{Malignant hyperthermia susceptibility 3} (2)	C0015967
DB00230	Pregabalin	Fibromyalgia	C0016053
DB00158	Folic Acid	Vitamin B-complex deficiencies	C0016412
DB00836	Loperamide	Gastroenteritis	C0017160
DB00997	Doxorubicin	Neoplasm of the gastrointestinal tract	C0017185
DB00619	Imatinib	Neoplasm of the gastrointestinal tract	C0017185
DB00741	Hydrocortisone	Periodontal Diseases	C0017563
DB00620	Triamcinolone	Periodontal Diseases	C0017563
DB00819	Acetazolamide	Angle Closure Glaucoma	C0017605
DB00819	Acetazolamide	Open angle glaucoma	C0017612
DB01085	Pilocarpine	Open angle glaucoma	C0017612
DB00279	Liothyronine	Goiter	C0018021
DB00279	Liothyronine	Simple goiter	C0018022
DB00759	Tetracycline	Gonorrhea	C0018081
DB00437	Allopurinol	HPRT-related gout, 300323 (3)	C0018099
DB01394	Colchicine	HPRT-related gout, 300323 (3)	C0018099
DB00328	Indomethacin	HPRT-related gout, 300323 (3)	C0018099
DB00788	Naproxen	HPRT-related gout, 300323 (3)	C0018099
DB00759	Tetracycline	donovanosis	C0018190
DB01114	Chlorphenamine	Hay fever	C0018621
DB01075	Diphenhydramine	Hay fever	C0018621
DB01364	Ephedrine	Hay fever	C0018621
DB00959	Methylprednisolone	Hay fever	C0018621
DB01069	Promethazine	Hay fever	C0018621
DB00852	Pseudoephedrine	Hay fever	C0018621
DB00620	Triamcinolone	Hay fever	C0018621
DB01248	Docetaxel	Head and Neck Neoplasms	C0018671
DB01005	Hydroxyurea	Head and Neck Neoplasms	C0018671
DB01085	Pilocarpine	Head and Neck Neoplasms	C0018671
DB00570	Vinblastine	Head and Neck Neoplasms	C0018671
DB01064	Isoprenaline	Cardiac arrest & ventricular fibrillation	C0018790
DB00571	Propranolol	{Coronary heart disease, susceptibility to} (2)	C0018799
DB00584	Enalapril	Congestive heart failure	C0018802
DB00571	Propranolol	Haemangioma of bone	C0018916
DB00741	Hydrocortisone	Hemorrhoids	C0019112
DB00281	Lidocaine	Hemorrhoids	C0019112
DB00290	Bleomycin	Hodgkin's disease in children	C0019829
DB00262	Carmustine	Hodgkin's disease in children	C0019829
DB00851	Dacarbazine	Hodgkin's disease in children	C0019829
DB01234	Dexamethasone	Hodgkin's disease in children	C0019829
DB00997	Doxorubicin	Hodgkin's disease in children	C0019829
DB00741	Hydrocortisone	Hodgkin's disease in children	C0019829
DB01206	Lomustine	Hodgkin's disease in children	C0019829
DB00959	Methylprednisolone	Hodgkin's disease in children	C0019829
DB00860	Prednisolone	Hodgkin's disease in children	C0019829
DB00635	Prednisone	Hodgkin's disease in children	C0019829
DB00620	Triamcinolone	Hodgkin's disease in children	C0019829
DB00570	Vinblastine	Hodgkin's disease in children	C0019829
DB00541	Vincristine	Hodgkin's disease in children	C0019829
DB00421	Spironolactone	Hyperaldosteronism, familial, type I	C0020428
DB01076	Atorvastatin	Hypercholesterolemia	C0020443
DB01039	Fenofibrate	Hypercholesterolemia	C0020443
DB00227	Lovastatin	Hypercholesterolemia	C0020443
DB00627	Niacin	Hypercholesterolemia	C0020443
DB00175	Pravastatin	Hypercholesterolemia	C0020443
DB01599	Probucol	Hypercholesterolemia	C0020443
DB00641	Simvastatin	Hypercholesterolemia	C0020443
DB01119	Diazoxide	Hyperinsulinemia	C0020459
DB01039	Fenofibrate	{Hyperlipidemia, familial combined, susceptibility to}, 602491 (3)	C0020473
DB00227	Lovastatin	{Hyperlipidemia, familial combined, susceptibility to}, 602491 (3)	C0020473
DB00627	Niacin	{Hyperlipidemia, familial combined, susceptibility to}, 602491 (3)	C0020473
DB01599	Probucol	{Hyperlipidemia, familial combined, susceptibility to}, 602491 (3)	C0020473
DB01076	Atorvastatin	Mixed hyperlipidemia (disorder)	C0020474
DB01039	Fenofibrate	Mixed hyperlipidemia (disorder)	C0020474
DB00227	Lovastatin	Mixed hyperlipidemia (disorder)	C0020474
DB00627	Niacin	Mixed hyperlipidemia (disorder)	C0020474
DB00175	Pravastatin	Mixed hyperlipidemia (disorder)	C0020474
DB00641	Simvastatin	Mixed hyperlipidemia (disorder)	C0020474
DB01076	Atorvastatin	Familial type 3 hyperlipoproteinemia	C0020479
DB00175	Pravastatin	Familial type 3 hyperlipoproteinemia	C0020479
DB00641	Simvastatin	Familial type 3 hyperlipoproteinemia	C0020479
DB01200	Bromocriptine	Hyperprolactinemia	C0020514
DB00248	Cabergoline	Hyperprolactinemia	C0020514
DB05381	Histamine	Allergies, other	C0020517
DB01114	Chlorphenamine	Allergies, other	C0020517
DB00434	Cyproheptadine	Allergies, other	C0020517
DB01075	Diphenhydramine	Allergies, other	C0020517
DB00920	Ketotifen	Allergies, other	C0020517
DB00860	Prednisolone	Allergies, other	C0020517
DB00635	Prednisone	Allergies, other	C0020517
DB01069	Promethazine	Allergies, other	C0020517
DB01193	Acebutolol	{Hypertension, essential, susceptibility to}, 145500 (3)	C0020538
DB01076	Atorvastatin	{Hypertension, essential, susceptibility to}, 145500 (3)	C0020538
DB00343	Diltiazem	{Hypertension, essential, susceptibility to}, 145500 (3)	C0020538
DB00584	Enalapril	{Hypertension, essential, susceptibility to}, 145500 (3)	C0020538
DB00695	Furosemide	{Hypertension, essential, susceptibility to}, 145500 (3)	C0020538
DB00999	Hydrochlorothiazide	{Hypertension, essential, susceptibility to}, 145500 (3)	C0020538
DB01029	Irbesartan	{Hypertension, essential, susceptibility to}, 145500 (3)	C0020538
DB00678	Losartan	{Hypertension, essential, susceptibility to}, 145500 (3)	C0020538
DB00790	Perindopril	{Hypertension, essential, susceptibility to}, 145500 (3)	C0020538
DB00571	Propranolol	{Hypertension, essential, susceptibility to}, 145500 (3)	C0020538
DB00421	Spironolactone	{Hypertension, essential, susceptibility to}, 145500 (3)	C0020538
DB00214	Torasemide	{Hypertension, essential, susceptibility to}, 145500 (3)	C0020538
DB00661	Verapamil	{Hypertension, essential, susceptibility to}, 145500 (3)	C0020538
DB01240	Epoprostenol	Pulmonary hypertension, neonatal, susceptibility to	C0020542
DB01076	Atorvastatin	{Hypertriglyceridemia, susceptibility to}, 145750 (3)	C0020557
DB01039	Fenofibrate	{Hypertriglyceridemia, susceptibility to}, 145750 (3)	C0020557
DB00227	Lovastatin	{Hypertriglyceridemia, susceptibility to}, 145750 (3)	C0020557
DB00627	Niacin	{Hypertriglyceridemia, susceptibility to}, 145750 (3)	C0020557
DB00175	Pravastatin	{Hypertriglyceridemia, susceptibility to}, 145750 (3)	C0020557
DB00641	Simvastatin	{Hypertriglyceridemia, susceptibility to}, 145750 (3)	C0020557
DB00146	Calcidiol	Hypocalcemia	C0020598
DB00136	Calcitriol	Hypocalcemia	C0020598
DB00169	Cholecalciferol	Hypocalcemia	C0020598
DB01022	Phylloquinone	Hypocalcemia	C0020598
DB06212	Tolvaptan	Hyponatremia	C0020625
DB00136	Calcitriol	Hypoparathyroidism, X-linked (2)	C0020626
DB00169	Cholecalciferol	Hypoparathyroidism, X-linked (2)	C0020626
DB01364	Ephedrine	Hypotension	C0020649
DB00279	Liothyronine	Hypothyroidism, congenital, nongoitrous, 5	C0020676
DB01064	Isoprenaline	shock, hypovolemic	C0020683
DB06212	Tolvaptan	inappropriate adh syndrome	C0021141
DB00537	Ciprofloxacin	Infective otitis externa	C0021355
DB00741	Hydrocortisone	Infective otitis externa	C0021355
DB01234	Dexamethasone	Inflammatory Bowel Diseases	C0021390
DB00741	Hydrocortisone	Inflammatory Bowel Diseases	C0021390
DB00244	Mesalazine	Inflammatory Bowel Diseases	C0021390
DB00959	Methylprednisolone	Inflammatory Bowel Diseases	C0021390
DB00860	Prednisolone	Inflammatory Bowel Diseases	C0021390
DB00635	Prednisone	Inflammatory Bowel Diseases	C0021390
DB00795	Sulfasalazine	Inflammatory Bowel Diseases	C0021390
DB00620	Triamcinolone	Inflammatory Bowel Diseases	C0021390
DB00741	Hydrocortisone	Insulin Resistance	C0021655
DB01132	Pioglitazone	Insulin Resistance	C0021655
DB00412	Rosiglitazone	Insulin Resistance	C0021655
DB01119	Diazoxide	Insulinoma (1)	C0021670
DB00104	Octreotide	Intestinal Neoplasms	C0021841
DB01234	Dexamethasone	Fuchs' heterochromic cyclitis	C0022073
DB00741	Hydrocortisone	Fuchs' heterochromic cyclitis	C0022073
DB00860	Prednisolone	Fuchs' heterochromic cyclitis	C0022073
DB01234	Dexamethasone	Iritis	C0022081
DB00741	Hydrocortisone	Iritis	C0022081
DB00860	Prednisolone	Iritis	C0022081
DB00716	Nedocromil	There are no terms associated with C0022281	C0022281
DB01234	Dexamethasone	Keloids	C0022548
DB00620	Triamcinolone	Keloids	C0022548
DB01234	Dexamethasone	Keratitis, infectious	C0022568
DB00741	Hydrocortisone	Keratitis, infectious	C0022568
DB00860	Prednisolone	Keratitis, infectious	C0022568
DB00091	Cyclosporine	Keratoconjunctivitis Sicca	C0022575
DB01003	Cromoglicic acid	Keratoconjunctivitis, Vernal	C0022577
DB00586	Diclofenac	Actinic keratosis	C0022602
DB00437	Allopurinol	Renal disease (acute) NOS	C0022658
DB00584	Enalapril	Renal disease (acute) NOS	C0022658
DB00695	Furosemide	Renal disease (acute) NOS	C0022658
DB00999	Hydrochlorothiazide	Renal disease (acute) NOS	C0022658
DB01029	Irbesartan	Renal disease (acute) NOS	C0022658
DB00678	Losartan	Renal disease (acute) NOS	C0022658
DB01185	Fluoxymesterone	Hypogonadotropic hypogonadism 23 with or without anosmia, 228300 (3)	C0022735
DB01234	Dexamethasone	Laryngeal edema	C0023052
DB00741	Hydrocortisone	Laryngeal edema	C0023052
DB00959	Methylprednisolone	Laryngeal edema	C0023052
DB00860	Prednisolone	Laryngeal edema	C0023052
DB00635	Prednisone	Laryngeal edema	C0023052
DB00620	Triamcinolone	Laryngeal edema	C0023052
DB00570	Vinblastine	Letterer-Siwe Disease	C0023381
DB01169	Arsenic trioxide	Neonatal leukaemia	C0023418
DB00987	Cytarabine	Neonatal leukaemia	C0023418
DB00694	Daunorubicin	Neonatal leukaemia	C0023418
DB00997	Doxorubicin	Neonatal leukaemia	C0023418
DB00619	Imatinib	Neonatal leukaemia	C0023418
DB01033	Mercaptopurine	Neonatal leukaemia	C0023418
DB00563	Methotrexate	Neonatal leukaemia	C0023418
DB00541	Vincristine	Neonatal leukaemia	C0023418
DB00635	Prednisone	Chronic Lymphocytic Leukemia	C0023434
DB00694	Daunorubicin	Acute Erythroblastic Leukemia	C0023440
DB00242	Cladribine	Hairy Cell Leukemia	C0023443
DB00987	Cytarabine	Leukemia, acute lymphocytic, somatic, 613065 (3)	C0023449
DB00694	Daunorubicin	Leukemia, acute lymphocytic, somatic, 613065 (3)	C0023449
DB01234	Dexamethasone	Leukemia, acute lymphocytic, somatic, 613065 (3)	C0023449
DB00997	Doxorubicin	Leukemia, acute lymphocytic, somatic, 613065 (3)	C0023449
DB00741	Hydrocortisone	Leukemia, acute lymphocytic, somatic, 613065 (3)	C0023449
DB01033	Mercaptopurine	Leukemia, acute lymphocytic, somatic, 613065 (3)	C0023449
DB00563	Methotrexate	Leukemia, acute lymphocytic, somatic, 613065 (3)	C0023449
DB00959	Methylprednisolone	Leukemia, acute lymphocytic, somatic, 613065 (3)	C0023449
DB00860	Prednisolone	Leukemia, acute lymphocytic, somatic, 613065 (3)	C0023449
DB00635	Prednisone	Leukemia, acute lymphocytic, somatic, 613065 (3)	C0023449
DB00444	Teniposide	Leukemia, acute lymphocytic, somatic, 613065 (3)	C0023449
DB00620	Triamcinolone	Leukemia, acute lymphocytic, somatic, 613065 (3)	C0023449
DB00541	Vincristine	Leukemia, acute lymphocytic, somatic, 613065 (3)	C0023449
DB00694	Daunorubicin	Acute monocytic leukemia	C0023465
DB00987	Cytarabine	Leukemia, acute myeloid, 601626 (3)	C0023467
DB00694	Daunorubicin	Leukemia, acute myeloid, 601626 (3)	C0023467
DB00997	Doxorubicin	Leukemia, acute myeloid, 601626 (3)	C0023467
DB01204	Mitoxantrone	Leukemia, acute myeloid, 601626 (3)	C0023467
DB00619	Imatinib	Leukemia, Myeloid, Accelerated Phase	C0023472
DB01005	Hydroxyurea	Chronic myelogenous leukemia	C0023473
DB00619	Imatinib	Leukemia, Myeloid, Chronic-Phase	C0023474
DB01169	Arsenic trioxide	Myeloblastic leukemia	C0023479
DB01169	Arsenic trioxide	Acute Promyelocytic Leukemia	C0023487
DB00987	Cytarabine	Acute Promyelocytic Leukemia	C0023487
DB00694	Daunorubicin	Acute Promyelocytic Leukemia	C0023487
DB01033	Mercaptopurine	Acute Promyelocytic Leukemia	C0023487
DB00620	Triamcinolone	Lichen planus pemphigoides	C0023646
DB00903	Etacrynic acid	{Biliary cirrhosis, primary, 3} (2)	C0023890
DB00695	Furosemide	{Biliary cirrhosis, primary, 3} (2)	C0023890
DB00421	Spironolactone	{Biliary cirrhosis, primary, 3} (2)	C0023890
DB06212	Tolvaptan	{Biliary cirrhosis, primary, 3} (2)	C0023890
DB00214	Torasemide	{Biliary cirrhosis, primary, 3} (2)	C0023890
DB01223	Aminophylline	Pulmonary Disease, Chronic Obstructive	C0024115
DB01222	Budesonide	Pulmonary Disease, Chronic Obstructive	C0024115
DB00277	Theophylline	Pulmonary Disease, Chronic Obstructive	C0024115
DB01274	Arformoterol	Chronic obstructive pulmonary disease	C0024117
DB00608	Chloroquine	Discoid lupus erythematosus	C0024138
DB01234	Dexamethasone	Discoid lupus erythematosus	C0024138
DB01047	Fluocinonide	Discoid lupus erythematosus	C0024138
DB00588	Fluticasone Propionate	Discoid lupus erythematosus	C0024138
DB00741	Hydrocortisone	Discoid lupus erythematosus	C0024138
DB01611	Hydroxychloroquine	Discoid lupus erythematosus	C0024138
DB00959	Methylprednisolone	Discoid lupus erythematosus	C0024138
DB00860	Prednisolone	Discoid lupus erythematosus	C0024138
DB00620	Triamcinolone	Discoid lupus erythematosus	C0024138
DB00608	Chloroquine	Systemic lupus erythematosus 6	C0024141
DB01234	Dexamethasone	Systemic lupus erythematosus 6	C0024141
DB00741	Hydrocortisone	Systemic lupus erythematosus 6	C0024141
DB01611	Hydroxychloroquine	Systemic lupus erythematosus 6	C0024141
DB00959	Methylprednisolone	Systemic lupus erythematosus 6	C0024141
DB00860	Prednisolone	Systemic lupus erythematosus 6	C0024141
DB00635	Prednisone	Systemic lupus erythematosus 6	C0024141
DB00620	Triamcinolone	Systemic lupus erythematosus 6	C0024141
DB00759	Tetracycline	Lymphogranuloma Venereum	C0024286
DB00290	Bleomycin	Lymphoma, Large B-Cell, Diffuse	C0024299
DB00262	Carmustine	Lymphoma, Large B-Cell, Diffuse	C0024299
DB00242	Cladribine	Lymphoma, Large B-Cell, Diffuse	C0024299
DB00987	Cytarabine	Lymphoma, Large B-Cell, Diffuse	C0024299
DB00997	Doxorubicin	Lymphoma, Large B-Cell, Diffuse	C0024299
DB00445	Epirubicin	Lymphoma, Large B-Cell, Diffuse	C0024299
DB01073	Fludarabine	Lymphoma, Large B-Cell, Diffuse	C0024299
DB01206	Lomustine	Lymphoma, Large B-Cell, Diffuse	C0024299
DB01033	Mercaptopurine	Lymphoma, Large B-Cell, Diffuse	C0024299
DB00563	Methotrexate	Lymphoma, Large B-Cell, Diffuse	C0024299
DB06809	Plerixafor	Lymphoma, Large B-Cell, Diffuse	C0024299
DB00860	Prednisolone	Lymphoma, Large B-Cell, Diffuse	C0024299
DB00635	Prednisone	Lymphoma, Large B-Cell, Diffuse	C0024299
DB00570	Vinblastine	Lymphoma, Large B-Cell, Diffuse	C0024299
DB00541	Vincristine	Lymphoma, Large B-Cell, Diffuse	C0024299
DB00290	Bleomycin	Follicular non-Hodgkin's lymphoma, large cell	C0024301
DB01234	Dexamethasone	Follicular non-Hodgkin's lymphoma, large cell	C0024301
DB00997	Doxorubicin	Follicular non-Hodgkin's lymphoma, large cell	C0024301
DB00959	Methylprednisolone	Follicular non-Hodgkin's lymphoma, large cell	C0024301
DB00860	Prednisolone	Follicular non-Hodgkin's lymphoma, large cell	C0024301
DB00635	Prednisone	Follicular non-Hodgkin's lymphoma, large cell	C0024301
DB00620	Triamcinolone	Follicular non-Hodgkin's lymphoma, large cell	C0024301
DB00541	Vincristine	Follicular non-Hodgkin's lymphoma, large cell	C0024301
DB00290	Bleomycin	Non-Hodgkin lymphoma	C0024305
DB00262	Carmustine	Non-Hodgkin lymphoma	C0024305
DB01234	Dexamethasone	Non-Hodgkin lymphoma	C0024305
DB00997	Doxorubicin	Non-Hodgkin lymphoma	C0024305
DB00741	Hydrocortisone	Non-Hodgkin lymphoma	C0024305
DB00563	Methotrexate	Non-Hodgkin lymphoma	C0024305
DB00959	Methylprednisolone	Non-Hodgkin lymphoma	C0024305
DB00860	Prednisolone	Non-Hodgkin lymphoma	C0024305
DB00635	Prednisone	Non-Hodgkin lymphoma	C0024305
DB00620	Triamcinolone	Non-Hodgkin lymphoma	C0024305
DB00570	Vinblastine	Non-Hodgkin lymphoma	C0024305
DB00541	Vincristine	Non-Hodgkin lymphoma	C0024305
DB04895	Pegaptanib	{Macular degeneration, age-related, 11}, 611953 (3)	C0024437
DB00608	Chloroquine	Malaria, Falciparum	C0024535
DB01611	Hydroxychloroquine	Malaria, Falciparum	C0024535
DB00608	Chloroquine	There are no terms associated with C0024536	C0024536
DB01611	Hydroxychloroquine	There are no terms associated with C0024536	C0024536
DB00608	Chloroquine	Malaria, Vivax	C0024537
DB01611	Hydroxychloroquine	Malaria, Vivax	C0024537
DB00104	Octreotide	Malignant Carcinoid Syndrome	C0024586
DB01219	Dantrolene	Malignant hyperthermia, susceptibility to, 1	C0024591
DB01101	Capecitabine	{Gastric cancer risk after H. pylori infection}, 137215 (3)	C0024623
DB01248	Docetaxel	{Gastric cancer risk after H. pylori infection}, 137215 (3)	C0024623
DB01005	Hydroxyurea	{Melanoma, cutaneous malignant, 1} (2)	C0025202
DB00302	Tranexamic Acid	Menorrhagia	C0025323
DB00603	Medroxyprogesterone acetate	Metrorrhagia	C0025874
DB00396	Progesterone	Metrorrhagia	C0025874
DB00262	Carmustine	IgA myeloma	C0026764
DB01234	Dexamethasone	IgA myeloma	C0026764
DB00997	Doxorubicin	IgA myeloma	C0026764
DB06809	Plerixafor	IgA myeloma	C0026764
DB00993	Azathioprine	{Multiple sclerosis, susceptibility to, 5}, 614810 (3)	C0026769
DB00181	Baclofen	{Multiple sclerosis, susceptibility to, 5}, 614810 (3)	C0026769
DB00242	Cladribine	{Multiple sclerosis, susceptibility to, 5}, 614810 (3)	C0026769
DB01219	Dantrolene	{Multiple sclerosis, susceptibility to, 5}, 614810 (3)	C0026769
DB01234	Dexamethasone	{Multiple sclerosis, susceptibility to, 5}, 614810 (3)	C0026769
DB08868	Fingolimod	{Multiple sclerosis, susceptibility to, 5}, 614810 (3)	C0026769
DB00741	Hydrocortisone	{Multiple sclerosis, susceptibility to, 5}, 614810 (3)	C0026769
DB00959	Methylprednisolone	{Multiple sclerosis, susceptibility to, 5}, 614810 (3)	C0026769
DB01204	Mitoxantrone	{Multiple sclerosis, susceptibility to, 5}, 614810 (3)	C0026769
DB00860	Prednisolone	{Multiple sclerosis, susceptibility to, 5}, 614810 (3)	C0026769
DB00635	Prednisone	{Multiple sclerosis, susceptibility to, 5}, 614810 (3)	C0026769
DB00697	Tizanidine	{Multiple sclerosis, susceptibility to, 5}, 614810 (3)	C0026769
DB00620	Triamcinolone	{Multiple sclerosis, susceptibility to, 5}, 614810 (3)	C0026769
DB01219	Dantrolene	Muscle Spasticity	C0026838
DB00829	Diazepam	Muscle Spasticity	C0026838
DB00697	Tizanidine	Muscle Spasticity	C0026838
DB01234	Dexamethasone	Musculoskeletal Diseases	C0026857
DB00741	Hydrocortisone	Musculoskeletal Diseases	C0026857
DB00959	Methylprednisolone	Musculoskeletal Diseases	C0026857
DB00860	Prednisolone	Musculoskeletal Diseases	C0026857
DB00635	Prednisone	Musculoskeletal Diseases	C0026857
DB00620	Triamcinolone	Musculoskeletal Diseases	C0026857
DB00615	Rifabutin	Mycobacterium Infections	C0026918
DB01234	Dexamethasone	Tumor stage mycosis fungoides	C0026948
DB00741	Hydrocortisone	Tumor stage mycosis fungoides	C0026948
DB00563	Methotrexate	Tumor stage mycosis fungoides	C0026948
DB00959	Methylprednisolone	Tumor stage mycosis fungoides	C0026948
DB00860	Prednisolone	Tumor stage mycosis fungoides	C0026948
DB00635	Prednisone	Tumor stage mycosis fungoides	C0026948
DB00620	Triamcinolone	Tumor stage mycosis fungoides	C0026948
DB00570	Vinblastine	Tumor stage mycosis fungoides	C0026948
DB00936	Salicylic acid	Postoperative myocardial infarction	C0027051
DB00279	Liothyronine	Myxedema	C0027145
DB01114	Chlorphenamine	Nasal congestion (finding)	C0027424
DB00434	Cyproheptadine	Nasal congestion (finding)	C0027424
DB01364	Ephedrine	Nasal congestion (finding)	C0027424
DB01240	Epoprostenol	Nasal congestion (finding)	C0027424
DB00852	Pseudoephedrine	Nasal congestion (finding)	C0027424
DB01069	Promethazine	Nausea and vomiting	C0027498
DB00290	Bleomycin	Neoplasm	C0027651
DB01101	Capecitabine	Neoplasm	C0027651
DB00997	Doxorubicin	Neoplasm	C0027651
DB00445	Epirubicin	Neoplasm	C0027651
DB00317	Gefitinib	Neoplasm	C0027651
DB00619	Imatinib	Neoplasm	C0027651
DB00104	Octreotide	Neoplasm	C0027651
DB01268	Sunitinib	Neoplasm	C0027651
DB00541	Vincristine	Neoplasm	C0027651
DB00997	Doxorubicin	Wilms Tumor	C0027708
DB00541	Vincristine	Wilms Tumor	C0027708
DB01234	Dexamethasone	Nephrotic syndrome, idiopathic, steroid-resistant	C0027726
DB00741	Hydrocortisone	Nephrotic syndrome, idiopathic, steroid-resistant	C0027726
DB00959	Methylprednisolone	Nephrotic syndrome, idiopathic, steroid-resistant	C0027726
DB00860	Prednisolone	Nephrotic syndrome, idiopathic, steroid-resistant	C0027726
DB00635	Prednisone	Nephrotic syndrome, idiopathic, steroid-resistant	C0027726
DB00620	Triamcinolone	Nephrotic syndrome, idiopathic, steroid-resistant	C0027726
DB01119	Diazoxide	Nesidioblastosis	C0027773
DB00281	Lidocaine	Neuralgia, neuritis, and radiculitis NOS	C0027796
DB00997	Doxorubicin	{Neuroblastoma, susceptibility to, 7} (2)	C0027819
DB00541	Vincristine	{Neuroblastoma, susceptibility to, 7} (2)	C0027819
DB00184	Nicotine	Nicotine Dependence	C0028043
DB01185	Fluoxymesterone	Noonan syndrome-like disorder with loose anagen hair 2	C0028326
DB01083	Orlistat	Obesity with impaired prohormone processing, 600955 (3)	C0028754
DB01085	Pilocarpine	Ocular Hypertension	C0028840
DB00759	Tetracycline	There are no terms associated with C0029076	C0029076
DB00860	Prednisolone	Ophthalmia, Sympathetic	C0029077
DB00620	Triamcinolone	Ophthalmia, Sympathetic	C0029077
DB00759	Tetracycline	Psittacosis	C0029291
DB00282	Pamidronate	Familial Paget's disease of bone	C0029401
DB00399	Zoledronic acid	Familial Paget's disease of bone	C0029401
DB00482	Celecoxib	Osteoarthrosis	C0029408
DB05381	Histamine	Osteoarthrosis	C0029408
DB00586	Diclofenac	Osteoarthrosis	C0029408
DB00749	Etodolac	Osteoarthrosis	C0029408
DB01050	Ibuprofen	Osteoarthrosis	C0029408
DB00328	Indomethacin	Osteoarthrosis	C0029408
DB01009	Ketoprofen	Osteoarthrosis	C0029408
DB00788	Naproxen	Osteoarthrosis	C0029408
DB00936	Salicylic acid	Osteoarthrosis	C0029408
DB00605	Sulindac	Osteoarthrosis	C0029408
DB00169	Cholecalciferol	Osteomalacia, tumor-induced (1)	C0029442
DB00169	Cholecalciferol	Osteoporosis	C0029456
DB01022	Phylloquinone	Osteoporosis	C0029456
DB00399	Zoledronic acid	Osteoporosis	C0029456
DB00169	Cholecalciferol	Osteoporosis, Postmenopausal	C0029458
DB00399	Zoledronic acid	Osteoporosis, Postmenopausal	C0029458
DB00537	Ciprofloxacin	Otitis Externa	C0029878
DB01234	Dexamethasone	Otitis Externa	C0029878
DB00741	Hydrocortisone	Otitis Externa	C0029878
DB00586	Diclofenac	Discogenic pain	C0030193
DB00749	Etodolac	Discogenic pain	C0030193
DB01050	Ibuprofen	Discogenic pain	C0030193
DB01009	Ketoprofen	Discogenic pain	C0030193
DB00788	Naproxen	Discogenic pain	C0030193
DB00936	Salicylic acid	Discogenic pain	C0030193
DB00522	Bentiromide	Diseases of pancreas	C0030286
DB01068	Clonazepam	Panic disorder syndrome 1 (2)	C0030319
DB00915	Amantadine	Parkinson disease 23, autosomal recessive, early onset, 616840 (3)	C0030567
DB00714	Apomorphine	Parkinson disease 23, autosomal recessive, early onset, 616840 (3)	C0030567
DB00245	Benzatropine	Parkinson disease 23, autosomal recessive, early onset, 616840 (3)	C0030567
DB00810	Biperiden	Parkinson disease 23, autosomal recessive, early onset, 616840 (3)	C0030567
DB01200	Bromocriptine	Parkinson disease 23, autosomal recessive, early onset, 616840 (3)	C0030567
DB00248	Cabergoline	Parkinson disease 23, autosomal recessive, early onset, 616840 (3)	C0030567
DB00190	Carbidopa	Parkinson disease 23, autosomal recessive, early onset, 616840 (3)	C0030567
DB00494	Entacapone	Parkinson disease 23, autosomal recessive, early onset, 616840 (3)	C0030567
DB01235	Levodopa	Parkinson disease 23, autosomal recessive, early onset, 616840 (3)	C0030567
DB00387	Procyclidine	Parkinson disease 23, autosomal recessive, early onset, 616840 (3)	C0030567
DB01367	Rasagiline	Parkinson disease 23, autosomal recessive, early onset, 616840 (3)	C0030567
DB00989	Rivastigmine	Parkinson disease 23, autosomal recessive, early onset, 616840 (3)	C0030567
DB00268	Ropinirole	Parkinson disease 23, autosomal recessive, early onset, 616840 (3)	C0030567
DB05271	Rotigotine	Parkinson disease 23, autosomal recessive, early onset, 616840 (3)	C0030567
DB01037	Selegiline	Parkinson disease 23, autosomal recessive, early onset, 616840 (3)	C0030567
DB00376	Trihexyphenidyl	Parkinson disease 23, autosomal recessive, early onset, 616840 (3)	C0030567
DB00915	Amantadine	postencephalitic parkinson disease	C0030568
DB00245	Benzatropine	postencephalitic parkinson disease	C0030568
DB00810	Biperiden	postencephalitic parkinson disease	C0030568
DB01200	Bromocriptine	postencephalitic parkinson disease	C0030568
DB00190	Carbidopa	postencephalitic parkinson disease	C0030568
DB01235	Levodopa	postencephalitic parkinson disease	C0030568
DB00387	Procyclidine	postencephalitic parkinson disease	C0030568
DB00376	Trihexyphenidyl	postencephalitic parkinson disease	C0030568
DB00343	Diltiazem	Paroxysmal supraventricular tachycardia	C0030590
DB01182	Propafenone	Paroxysmal supraventricular tachycardia	C0030590
DB00661	Verapamil	Paroxysmal supraventricular tachycardia	C0030590
DB00281	Lidocaine	Pediculus capitis infestation	C0030757
DB00281	Lidocaine	There are no terms associated with C0030759	C0030759
DB00184	Nicotine	Pellagra	C0030783
DB01234	Dexamethasone	Pemphigus	C0030807
DB00741	Hydrocortisone	Pemphigus	C0030807
DB00959	Methylprednisolone	Pemphigus	C0030807
DB00860	Prednisolone	Pemphigus	C0030807
DB00635	Prednisone	Pemphigus	C0030807
DB00620	Triamcinolone	Pemphigus	C0030807
DB01394	Colchicine	Familial Mediterranean fever, AR, 249100 (3)	C0031069
DB01597	Cilastatin	Peritonitis	C0031154
DB00759	Tetracycline	Sore Throat	C0031350
DB00759	Tetracycline	Pneumonia	C0032285
DB01137	Levofloxacin	Mycoplasma pneumonia	C0032302
DB01137	Levofloxacin	Staphylococcal Pneumonia	C0032308
DB00860	Prednisolone	Polymyalgia Rheumatica	C0032533
DB00996	Gabapentin	Postherpetic neuralgia	C0032768
DB00281	Lidocaine	Postherpetic neuralgia	C0032768
DB00230	Pregabalin	Postherpetic neuralgia	C0032768
DB00281	Lidocaine	Premature Ejaculation	C0033038
DB00741	Hydrocortisone	Proctitis	C0033246
DB00357	Aminoglutethimide	Prostatic Neoplasms	C0033578
DB01128	Bicalutamide	Prostatic Neoplasms	C0033578
DB00269	Chlorotrianisene	Prostatic Neoplasms	C0033578
DB00255	Diethylstilbestrol	Prostatic Neoplasms	C0033578
DB00997	Doxorubicin	Prostatic Neoplasms	C0033578
DB00783	Estradiol	Prostatic Neoplasms	C0033578
DB01196	Estramustine	Prostatic Neoplasms	C0033578
DB01216	Finasteride	Prostatic Neoplasms	C0033578
DB00499	Flutamide	Prostatic Neoplasms	C0033578
DB00014	Goserelin	Prostatic Neoplasms	C0033578
DB00007	Leuprolide	Prostatic Neoplasms	C0033578
DB00537	Ciprofloxacin	Inflammatory diseases of prostate	C0033581
DB01114	Chlorphenamine	Pruritus	C0033774
DB00434	Cyproheptadine	Pruritus	C0033774
DB00281	Lidocaine	Pruritus	C0033774
DB01234	Dexamethasone	pruritus ani	C0033775
DB01047	Fluocinonide	pruritus ani	C0033775
DB00588	Fluticasone Propionate	pruritus ani	C0033775
DB00741	Hydrocortisone	pruritus ani	C0033775
DB00281	Lidocaine	pruritus ani	C0033775
DB00959	Methylprednisolone	pruritus ani	C0033775
DB00860	Prednisolone	pruritus ani	C0033775
DB00620	Triamcinolone	pruritus ani	C0033775
DB01234	Dexamethasone	There are no terms associated with C0033777	C0033777
DB01047	Fluocinonide	There are no terms associated with C0033777	C0033777
DB00588	Fluticasone Propionate	There are no terms associated with C0033777	C0033777
DB00741	Hydrocortisone	There are no terms associated with C0033777	C0033777
DB00959	Methylprednisolone	There are no terms associated with C0033777	C0033777
DB00860	Prednisolone	There are no terms associated with C0033777	C0033777
DB00620	Triamcinolone	There are no terms associated with C0033777	C0033777
DB00459	Acitretin	Familial psoriasis	C0033860
DB00169	Cholecalciferol	Familial psoriasis	C0033860
DB00091	Cyclosporine	Familial psoriasis	C0033860
DB01234	Dexamethasone	Familial psoriasis	C0033860
DB00741	Hydrocortisone	Familial psoriasis	C0033860
DB01005	Hydroxyurea	Familial psoriasis	C0033860
DB00563	Methotrexate	Familial psoriasis	C0033860
DB00959	Methylprednisolone	Familial psoriasis	C0033860
DB01024	Mycophenolic acid	Familial psoriasis	C0033860
DB00860	Prednisolone	Familial psoriasis	C0033860
DB00635	Prednisone	Familial psoriasis	C0033860
DB00936	Salicylic acid	Familial psoriasis	C0033860
DB00799	Tazarotene	Familial psoriasis	C0033860
DB00620	Triamcinolone	Familial psoriasis	C0033860
DB01185	Fluoxymesterone	Delayed Puberty	C0034012
DB06710	Methyltestosterone	Delayed Puberty	C0034012
DB00007	Leuprolide	Precocious puberty, male, 176410 (3)	C0034013
DB01223	Aminophylline	Pulmonary Emphysema	C0034067
DB01274	Arformoterol	Pulmonary Emphysema	C0034067
DB00651	Dyphylline	Pulmonary Emphysema	C0034067
DB00588	Fluticasone Propionate	Pulmonary Emphysema	C0034067
DB00277	Theophylline	Pulmonary Emphysema	C0034067
DB01409	Tiotropium	Pulmonary Emphysema	C0034067
DB00860	Prednisolone	Pulmonary fibrosis	C0034069
DB01137	Levofloxacin	Pyelonephritis	C0034186
DB00759	Tetracycline	Q fever endocarditis	C0034362
DB00759	Tetracycline	Relapsing Fever	C0035021
DB00146	Calcidiol	Renal Osteodystrophy	C0035086
DB00136	Calcitriol	Renal Osteodystrophy	C0035086
DB00996	Gabapentin	Restless legs syndrome	C0035258
DB00268	Ropinirole	Restless legs syndrome	C0035258
DB05271	Rotigotine	Restless legs syndrome	C0035258
DB00541	Vincristine	Rhabdomyosarcoma alveolar	C0035412
DB00328	Indomethacin	Rheumatic disease of heart valve	C0035435
DB01234	Dexamethasone	Rheumatic Heart Disease	C0035439
DB00741	Hydrocortisone	Rheumatic Heart Disease	C0035439
DB00959	Methylprednisolone	Rheumatic Heart Disease	C0035439
DB00860	Prednisolone	Rheumatic Heart Disease	C0035439
DB00635	Prednisone	Rheumatic Heart Disease	C0035439
DB00620	Triamcinolone	Rheumatic Heart Disease	C0035439
DB01364	Ephedrine	Rhinitis	C0035455
DB01240	Epoprostenol	Rhinitis	C0035455
DB00852	Pseudoephedrine	Rhinitis	C0035455
DB00959	Methylprednisolone	Rhinitis, Allergic, Perennial	C0035457
DB01114	Chlorphenamine	Rhinitis, Vasomotor	C0035460
DB01075	Diphenhydramine	Rhinitis, Vasomotor	C0035460
DB01364	Ephedrine	Rhinitis, Vasomotor	C0035460
DB01069	Promethazine	Rhinitis, Vasomotor	C0035460
DB00852	Pseudoephedrine	Rhinitis, Vasomotor	C0035460
DB00537	Ciprofloxacin	nasal scleromas	C0035468
DB00146	Calcidiol	Rickets	C0035579
DB00169	Cholecalciferol	Rickets	C0035579
DB00759	Tetracycline	rickettsialpox	C0035597
DB00759	Tetracycline	Rocky Mountain Spotted Fever	C0035793
DB01234	Dexamethasone	Rosacea	C0035854
DB00741	Hydrocortisone	Rosacea	C0035854
DB00860	Prednisolone	Rosacea	C0035854
DB01234	Dexamethasone	Sarcoidosis	C0036202
DB00741	Hydrocortisone	Sarcoidosis	C0036202
DB00959	Methylprednisolone	Sarcoidosis	C0036202
DB00860	Prednisolone	Sarcoidosis	C0036202
DB00635	Prednisone	Sarcoidosis	C0036202
DB00620	Triamcinolone	Sarcoidosis	C0036202
DB00694	Daunorubicin	Kaposi's sarcoma	C0036220
DB00997	Doxorubicin	Kaposi's sarcoma	C0036220
DB00570	Vinblastine	Kaposi's sarcoma	C0036220
DB00281	Lidocaine	Scabies	C0036262
DB01224	Quetiapine	{Schizophrenia, susceptibility to, 13} (2)	C0036341
DB00734	Risperidone	{Schizophrenia, susceptibility to, 13} (2)	C0036341
DB01234	Dexamethasone	Seborrheic dermatitis	C0036508
DB01047	Fluocinonide	Seborrheic dermatitis	C0036508
DB00588	Fluticasone Propionate	Seborrheic dermatitis	C0036508
DB00741	Hydrocortisone	Seborrheic dermatitis	C0036508
DB00959	Methylprednisolone	Seborrheic dermatitis	C0036508
DB00860	Prednisolone	Seborrheic dermatitis	C0036508
DB00936	Salicylic acid	Seborrheic dermatitis	C0036508
DB00620	Triamcinolone	Seborrheic dermatitis	C0036508
DB01234	Dexamethasone	Serum Sickness	C0036830
DB00741	Hydrocortisone	Serum Sickness	C0036830
DB00959	Methylprednisolone	Serum Sickness	C0036830
DB00860	Prednisolone	Serum Sickness	C0036830
DB00635	Prednisone	Serum Sickness	C0036830
DB00620	Triamcinolone	Serum Sickness	C0036830
DB01364	Ephedrine	There are no terms associated with C0037195	C0037195
DB01050	Ibuprofen	There are no terms associated with C0037195	C0037195
DB00788	Naproxen	There are no terms associated with C0037195	C0037195
DB00852	Pseudoephedrine	There are no terms associated with C0037195	C0037195
DB00936	Salicylic acid	There are no terms associated with C0037195	C0037195
DB00759	Tetracycline	Sinusitis	C0037199
DB01234	Dexamethasone	Dermatologic disorders	C0037274
DB00959	Methylprednisolone	Dermatologic disorders	C0037274
DB00860	Prednisolone	Dermatologic disorders	C0037274
DB00635	Prednisone	Dermatologic disorders	C0037274
DB00620	Triamcinolone	Dermatologic disorders	C0037274
DB01114	Chlorphenamine	Sneezing	C0037383
DB00434	Cyproheptadine	Sneezing	C0037383
DB01364	Ephedrine	Sneezing	C0037383
DB01080	Vigabatrin	Hypsarrhythmia	C0037769
DB00181	Baclofen	Spinal Cord Diseases	C0037928
DB00482	Celecoxib	Ankylosing spondylitis	C0038013
DB01234	Dexamethasone	Ankylosing spondylitis	C0038013
DB00586	Diclofenac	Ankylosing spondylitis	C0038013
DB00741	Hydrocortisone	Ankylosing spondylitis	C0038013
DB00328	Indomethacin	Ankylosing spondylitis	C0038013
DB00959	Methylprednisolone	Ankylosing spondylitis	C0038013
DB00788	Naproxen	Ankylosing spondylitis	C0038013
DB00860	Prednisolone	Ankylosing spondylitis	C0038013
DB00635	Prednisone	Ankylosing spondylitis	C0038013
DB00605	Sulindac	Ankylosing spondylitis	C0038013
DB00620	Triamcinolone	Ankylosing spondylitis	C0038013
DB00586	Diclofenac	strains and sprains	C0038048
DB01223	Aminophylline	Status Asthmaticus	C0038218
DB00741	Hydrocortisone	Status Asthmaticus	C0038218
DB00959	Methylprednisolone	Status Asthmaticus	C0038218
DB00860	Prednisolone	Status Asthmaticus	C0038218
DB00277	Theophylline	Status Asthmaticus	C0038218
DB00620	Triamcinolone	Status Asthmaticus	C0038218
DB00829	Diazepam	Status Epilepticus	C0038220
DB00860	Prednisolone	Stevens-Johnson Syndrome	C0038325
DB00741	Hydrocortisone	Aphthous Stomatitis	C0038363
DB00620	Triamcinolone	Aphthous Stomatitis	C0038363
DB01076	Atorvastatin	{Stroke, susceptibility to}, 601367 (3)	C0038454
DB00175	Pravastatin	{Stroke, susceptibility to}, 601367 (3)	C0038454
DB00641	Simvastatin	{Stroke, susceptibility to}, 601367 (3)	C0038454
DB00741	Hydrocortisone	Synovitis, Acne, Pustulosis, Hyperostosis, and Osteitis Syndrome	C0039103
DB00328	Indomethacin	Synovitis, Acne, Pustulosis, Hyperostosis, and Osteitis Syndrome	C0039103
DB00959	Methylprednisolone	Synovitis, Acne, Pustulosis, Hyperostosis, and Osteitis Syndrome	C0039103
DB00860	Prednisolone	Synovitis, Acne, Pustulosis, Hyperostosis, and Osteitis Syndrome	C0039103
DB00936	Salicylic acid	Synovitis, Acne, Pustulosis, Hyperostosis, and Osteitis Syndrome	C0039103
DB00620	Triamcinolone	Synovitis, Acne, Pustulosis, Hyperostosis, and Osteitis Syndrome	C0039103
DB00759	Tetracycline	Syphilis	C0039128
DB00571	Propranolol	Supraventricular tachycardia	C0039240
DB00860	Prednisolone	Giant cell arteritis	C0039483
DB00620	Triamcinolone	Giant cell arteritis	C0039483
DB00741	Hydrocortisone	Tendinitis	C0039503
DB00328	Indomethacin	Tendinitis	C0039503
DB00959	Methylprednisolone	Tendinitis	C0039503
DB00788	Naproxen	Tendinitis	C0039503
DB00860	Prednisolone	Tendinitis	C0039503
DB00605	Sulindac	Tendinitis	C0039503
DB00620	Triamcinolone	Tendinitis	C0039503
DB01234	Dexamethasone	Tenosynovitis	C0039520
DB00741	Hydrocortisone	Tenosynovitis	C0039520
DB00328	Indomethacin	Tenosynovitis	C0039520
DB00959	Methylprednisolone	Tenosynovitis	C0039520
DB00860	Prednisolone	Tenosynovitis	C0039520
DB00620	Triamcinolone	Tenosynovitis	C0039520
DB00829	Diazepam	Tetanus	C0039614
DB00279	Liothyronine	{Autoimmune thyroid disease, susceptibility to, 2} (2)	C0040128
DB01234	Dexamethasone	Focal thyroiditis	C0040147
DB00741	Hydrocortisone	Focal thyroiditis	C0040147
DB00959	Methylprednisolone	Focal thyroiditis	C0040147
DB00860	Prednisolone	Focal thyroiditis	C0040147
DB00635	Prednisone	Focal thyroiditis	C0040147
DB00620	Triamcinolone	Focal thyroiditis	C0040147
DB00741	Hydrocortisone	Tinea corporis (disorder)	C0040252
DB00936	Salicylic acid	Tinea corporis (disorder)	C0040252
DB00741	Hydrocortisone	athlete's foot	C0040259
DB00936	Salicylic acid	athlete's foot	C0040259
DB00788	Naproxen	Toothache	C0040460
DB00936	Salicylic acid	Toothache	C0040460
DB00759	Tetracycline	Trachoma	C0040592
DB01234	Dexamethasone	Trichinellosis	C0040896
DB00741	Hydrocortisone	Trichinellosis	C0040896
DB00959	Methylprednisolone	Trichinellosis	C0040896
DB00635	Prednisone	Trichinellosis	C0040896
DB00620	Triamcinolone	Trichinellosis	C0040896
DB00564	Carbamazepine	Trigeminal Neuralgia	C0040997
DB01234	Dexamethasone	Tuberculosis, Miliary	C0041321
DB00959	Methylprednisolone	Tuberculosis, Miliary	C0041321
DB00860	Prednisolone	Tuberculosis, Miliary	C0041321
DB00620	Triamcinolone	Tuberculosis, Miliary	C0041321
DB00537	Ciprofloxacin	Typhoid Fever	C0041466
DB00759	Tetracycline	TYPHUS	C0041471
DB00281	Lidocaine	urethritis	C0041976
DB00759	Tetracycline	Upper urinary tract infection	C0042029
DB01114	Chlorphenamine	Urticaria due to cold	C0042109
DB00434	Cyproheptadine	Urticaria due to cold	C0042109
DB01069	Promethazine	Urticaria due to cold	C0042109
DB01234	Dexamethasone	Uveitis	C0042164
DB00741	Hydrocortisone	Uveitis	C0042164
DB00860	Prednisolone	Uveitis	C0042164
DB00620	Triamcinolone	Uveitis	C0042164
DB01234	Dexamethasone	Anterior uveitis	C0042165
DB00464	Sodium Tetradecyl Sulfate	Venous varicosities of celiac and mesenteric vessels	C0042345
DB00627	Niacin	Angiopathy, hereditary, with nephropathy, aneurysms, and muscle cramps, 611773 (3)	C0042373
DB01113	Papaverine	Angiopathy, hereditary, with nephropathy, aneurysms, and muscle cramps, 611773 (3)	C0042373
DB00806	Pentoxifylline	Angiopathy, hereditary, with nephropathy, aneurysms, and muscle cramps, 611773 (3)	C0042373
DB01118	Amiodarone	Ventricular fibrillation & flutter	C0042510
DB00936	Salicylic acid	Plantar wart	C0042548
DB00162	Vitamin A	Vitamin A Deficiency	C0042842
DB00163	Vitamin E	Vitamin E deficiency	C0042875
DB01085	Pilocarpine	Xerostomia	C0043352
DB00759	Tetracycline	yaws	C0043388
DB00290	Bleomycin	Primary Diffuse Large B-Cell Lymphoma of the Central Nervous System	C0079744
DB00262	Carmustine	Primary Diffuse Large B-Cell Lymphoma of the Central Nervous System	C0079744
DB01234	Dexamethasone	Primary Diffuse Large B-Cell Lymphoma of the Central Nervous System	C0079744
DB00997	Doxorubicin	Primary Diffuse Large B-Cell Lymphoma of the Central Nervous System	C0079744
DB00635	Prednisone	Primary Diffuse Large B-Cell Lymphoma of the Central Nervous System	C0079744
DB00541	Vincristine	Primary Diffuse Large B-Cell Lymphoma of the Central Nervous System	C0079744
DB01234	Dexamethasone	Lymphoma, T-Cell, Cutaneous	C0079773
DB01047	Fluocinonide	Lymphoma, T-Cell, Cutaneous	C0079773
DB00588	Fluticasone Propionate	Lymphoma, T-Cell, Cutaneous	C0079773
DB00741	Hydrocortisone	Lymphoma, T-Cell, Cutaneous	C0079773
DB00959	Methylprednisolone	Lymphoma, T-Cell, Cutaneous	C0079773
DB00860	Prednisolone	Lymphoma, T-Cell, Cutaneous	C0079773
DB00635	Prednisone	Lymphoma, T-Cell, Cutaneous	C0079773
DB00620	Triamcinolone	Lymphoma, T-Cell, Cutaneous	C0079773
DB00290	Bleomycin	Pleural Effusion, Malignant	C0080032
DB01234	Dexamethasone	Granuloma Annulare	C0085074
DB01047	Fluocinonide	Granuloma Annulare	C0085074
DB00588	Fluticasone Propionate	Granuloma Annulare	C0085074
DB00741	Hydrocortisone	Granuloma Annulare	C0085074
DB00959	Methylprednisolone	Granuloma Annulare	C0085074
DB00860	Prednisolone	Granuloma Annulare	C0085074
DB00620	Triamcinolone	Granuloma Annulare	C0085074
DB00740	Riluzole	Motor Neuron Disease	C0085084
DB01113	Papaverine	Peripheral vascular disease	C0085096
DB00806	Pentoxifylline	Peripheral vascular disease	C0085096
DB06212	Tolvaptan	Polycystic Kidney, Autosomal Dominant	C0085413
DB00280	Disopyramide	Ventricular arrhythmia	C0085612
DB00281	Lidocaine	Ventricular arrhythmia	C0085612
DB00379	Mexiletine	Ventricular arrhythmia	C0085612
DB00680	Moricizine	Ventricular arrhythmia	C0085612
DB00819	Acetazolamide	Peripheral edema	C0085649
DB00146	Calcidiol	Hypophosphatemia	C0085682
DB00136	Calcitriol	Hypophosphatemia	C0085682
DB00759	Tetracycline	There are no terms associated with C0149704	C0149704
DB01597	Cilastatin	Lower respiratory tract infection	C0149725
DB00537	Ciprofloxacin	Lower respiratory tract infection	C0149725
DB01225	Enoxaparin	Deep Vein Thrombosis	C0149871
DB00819	Acetazolamide	Secondary glaucoma	C0149893
DB01234	Dexamethasone	Humoral hypercalcemia of malignancy (1)	C0149911
DB00741	Hydrocortisone	Humoral hypercalcemia of malignancy (1)	C0149911
DB00959	Methylprednisolone	Humoral hypercalcemia of malignancy (1)	C0149911
DB00282	Pamidronate	Humoral hypercalcemia of malignancy (1)	C0149911
DB00860	Prednisolone	Humoral hypercalcemia of malignancy (1)	C0149911
DB00635	Prednisone	Humoral hypercalcemia of malignancy (1)	C0149911
DB00620	Triamcinolone	Humoral hypercalcemia of malignancy (1)	C0149911
DB00399	Zoledronic acid	Humoral hypercalcemia of malignancy (1)	C0149911
DB01234	Dexamethasone	Lichen Simplex Chronicus	C0149922
DB01047	Fluocinonide	Lichen Simplex Chronicus	C0149922
DB00588	Fluticasone Propionate	Lichen Simplex Chronicus	C0149922
DB00741	Hydrocortisone	Lichen Simplex Chronicus	C0149922
DB00959	Methylprednisolone	Lichen Simplex Chronicus	C0149922
DB00860	Prednisolone	Lichen Simplex Chronicus	C0149922
DB00620	Triamcinolone	Lichen Simplex Chronicus	C0149922
DB00997	Doxorubicin	Combined small cell carcinoma	C0149925
DB00788	Naproxen	Migraine	C0149931
DB00936	Salicylic acid	Migraine	C0149931
DB00759	Tetracycline	There are no terms associated with C0149966	C0149966
DB01234	Dexamethasone	Addisonian crisis	C0151467
DB00741	Hydrocortisone	Addisonian crisis	C0151467
DB00959	Methylprednisolone	Addisonian crisis	C0151467
DB00860	Prednisolone	Addisonian crisis	C0151467
DB00620	Triamcinolone	Addisonian crisis	C0151467
DB00158	Folic Acid	There are no terms associated with C0151482	C0151482
DB01193	Acebutolol	Premature ventricular contractions	C0151636
DB01185	Fluoxymesterone	Male hypogonadism	C0151721
DB06710	Methyltestosterone	Male hypogonadism	C0151721
DB00006	Bivalirudin	Other acute and subacute forms of ischemic heart disease	C0151744
DB01225	Enoxaparin	Other acute and subacute forms of ischemic heart disease	C0151744
DB00063	Eptifibatide	Other acute and subacute forms of ischemic heart disease	C0151744
DB00775	Tirofiban	Other acute and subacute forms of ischemic heart disease	C0151744
DB00281	Lidocaine	Skin irritation	C0152030
DB00608	Chloroquine	There are no terms associated with C0152072	C0152072
DB01611	Hydroxychloroquine	There are no terms associated with C0152072	C0152072
DB00759	Tetracycline	There are no terms associated with C0153193	C0153193
DB00537	Ciprofloxacin	There are no terms associated with C0153195	C0153195
DB00759	Tetracycline	There are no terms associated with C0153195	C0153195
DB00759	Tetracycline	There are no terms associated with C0153196	C0153196
DB00570	Vinblastine	Malignant tumor of testis	C0153594
DB00290	Bleomycin	Malignant neoplasm of penis	C0153601
DB00262	Carmustine	Malignant neoplasm of brain	C0153633
DB00603	Medroxyprogesterone acetate	Secondary malignant neoplasm of kidney	C0153685
DB00396	Progesterone	Secondary malignant neoplasm of kidney	C0153685
DB01234	Dexamethasone	Secondary thrombocytopenia	C0154301
DB00741	Hydrocortisone	Secondary thrombocytopenia	C0154301
DB00959	Methylprednisolone	Secondary thrombocytopenia	C0154301
DB00860	Prednisolone	Secondary thrombocytopenia	C0154301
DB00635	Prednisone	Secondary thrombocytopenia	C0154301
DB00620	Triamcinolone	Secondary thrombocytopenia	C0154301
DB00564	Carbamazepine	neuralgia, glossopharyngeal	C0154731
DB00537	Ciprofloxacin	There are no terms associated with C0155804	C0155804
DB01137	Levofloxacin	There are no terms associated with C0155804	C0155804
DB00537	Ciprofloxacin	Pseudomonal pneumonia	C0155860
DB01137	Levofloxacin	Streptococcal pneumonia	C0155862
DB00588	Fluticasone Propionate	Allergic asthma	C0155877
DB00471	Montelukast	Allergic asthma	C0155877
DB00744	Zileuton	Allergic asthma	C0155877
DB00588	Fluticasone Propionate	Intrinsic asthma	C0155880
DB00471	Montelukast	Intrinsic asthma	C0155880
DB00744	Zileuton	Intrinsic asthma	C0155880
DB00695	Furosemide	There are no terms associated with C0155919	C0155919
DB00783	Estradiol	There are no terms associated with C0156393	C0156393
DB00936	Salicylic acid	There are no terms associated with C0157726	C0157726
DB01597	Cilastatin	Arthropathy associated with infections	C0157749
DB00537	Ciprofloxacin	Arthropathy associated with infections	C0157749
DB00537	Ciprofloxacin	Acute osteomyelitis	C0158371
DB00158	Folic Acid	Iron deficiency anemias	C0162316
DB01597	Cilastatin	Other local infections of skin and subcutaneous tissue	C0178299
DB00537	Ciprofloxacin	Other local infections of skin and subcutaneous tissue	C0178299
DB01137	Levofloxacin	Other local infections of skin and subcutaneous tissue	C0178299
DB00759	Tetracycline	Other local infections of skin and subcutaneous tissue	C0178299
DB00619	Imatinib	Idiopathic hypereosinophilic syndrome	C0206141
DB00104	Octreotide	Neuroendocrine neoplasm	C0206754
DB01268	Sunitinib	Neuroendocrine neoplasm	C0206754
DB01003	Cromoglicic acid	Mastocytosis, Systemic	C0221013
DB00619	Imatinib	Mastocytosis, Systemic	C0221013
DB00783	Estradiol	atrophic vaginitides	C0221392
DB00603	Medroxyprogesterone acetate	atrophic vaginitides	C0221392
DB00396	Progesterone	atrophic vaginitides	C0221392
DB00169	Cholecalciferol	Vitamin D-dependent rickets, type 2	C0221468
DB00788	Naproxen	Myalgia	C0231528
DB00603	Medroxyprogesterone acetate	Secondary amenorrhea	C0232940
DB00396	Progesterone	Secondary amenorrhea	C0232940
DB00936	Salicylic acid	There are no terms associated with C0234925	C0234925
DB00564	Carbamazepine	partial seizures, simple	C0234974
DB00949	Felbamate	partial seizures, simple	C0234974
DB00555	Lamotrigine	partial seizures, simple	C0234974
DB01202	Levetiracetam	partial seizures, simple	C0234974
DB00794	Primidone	partial seizures, simple	C0234974
DB00273	Topiramate	partial seizures, simple	C0234974
DB00281	Lidocaine	There are no terms associated with C0235339	C0235339
DB04855	Dronedarone	Paroxysmal atrial fibrillation	C0235480
DB01195	Flecainide	Paroxysmal atrial fibrillation	C0235480
DB01182	Propafenone	Paroxysmal atrial fibrillation	C0235480
DB00829	Diazepam	Alcohol withdrawal syndrome	C0236663
DB00564	Carbamazepine	There are no terms associated with C0236780	C0236780
DB00734	Risperidone	There are no terms associated with C0236780	C0236780
DB00564	Carbamazepine	Lennox-Gastaut syndrome	C0238111
DB01068	Clonazepam	Lennox-Gastaut syndrome	C0238111
DB00949	Felbamate	Lennox-Gastaut syndrome	C0238111
DB00555	Lamotrigine	Lennox-Gastaut syndrome	C0238111
DB00794	Primidone	Lennox-Gastaut syndrome	C0238111
DB06201	Rufinamide	Lennox-Gastaut syndrome	C0238111
DB00273	Topiramate	Lennox-Gastaut syndrome	C0238111
DB00619	Imatinib	Gastrointestinal Stromal Tumors	C0238198
DB01268	Sunitinib	Gastrointestinal Stromal Tumors	C0238198
DB00279	Liothyronine	There are no terms associated with C0238298	C0238298
DB01005	Hydroxyurea	There are no terms associated with C0238425	C0238425
DB01597	Cilastatin	Inflammatory diseases of female pelvic organs	C0242172
DB00759	Tetracycline	Inflammatory diseases of female pelvic organs	C0242172
DB00997	Doxorubicin	Small-cell cancer of lung (2)	C0242379
DB00563	Methotrexate	Small-cell cancer of lung (2)	C0242379
DB00915	Amantadine	Parkinsonism	C0242422
DB00245	Benzatropine	Parkinsonism	C0242422
DB00810	Biperiden	Parkinsonism	C0242422
DB00190	Carbidopa	Parkinsonism	C0242422
DB01235	Levodopa	Parkinsonism	C0242422
DB00387	Procyclidine	Parkinsonism	C0242422
DB00268	Ropinirole	Parkinsonism	C0242422
DB00376	Trihexyphenidyl	Parkinsonism	C0242422
DB01234	Dexamethasone	Simple Pulmonary Eosinophilia	C0242459
DB00741	Hydrocortisone	Simple Pulmonary Eosinophilia	C0242459
DB00959	Methylprednisolone	Simple Pulmonary Eosinophilia	C0242459
DB00860	Prednisolone	Simple Pulmonary Eosinophilia	C0242459
DB00635	Prednisone	Simple Pulmonary Eosinophilia	C0242459
DB00620	Triamcinolone	Simple Pulmonary Eosinophilia	C0242459
DB01597	Cilastatin	Abdominal Abscess	C0243001
DB00537	Ciprofloxacin	Abdominal Abscess	C0243001
DB01234	Dexamethasone	Punctate keratitis	C0259799
DB00328	Indomethacin	There are no terms associated with C0262399	C0262399
DB00328	Indomethacin	There are no terms associated with C0262633	C0262633
DB00390	Digoxin	Chronic heart failure	C0264716
DB00999	Hydrochlorothiazide	Chronic heart failure	C0264716
DB00883	Isosorbide Dinitrate	Chronic heart failure	C0264716
DB00421	Spironolactone	Chronic heart failure	C0264716
DB00244	Mesalazine	There are no terms associated with C0267390	C0267390
DB01394	Colchicine	Chronic gouty arthritis	C0268108
DB01138	Sulfinpyrazone	Chronic gouty arthritis	C0268108
DB00564	Carbamazepine	There are no terms associated with C0270425	C0270425
DB00555	Lamotrigine	There are no terms associated with C0270425	C0270425
DB00794	Primidone	There are no terms associated with C0270425	C0270425
DB01224	Quetiapine	There are no terms associated with C0270425	C0270425
DB00734	Risperidone	There are no terms associated with C0270425	C0270425
DB00215	Citalopram	Generalized anxiety disorder	C0270549
DB00230	Pregabalin	Generalized anxiety disorder	C0270549
DB01068	Clonazepam	Atonic seizures	C0270846
DB04895	Pegaptanib	There are no terms associated with C0271084	C0271084
DB00819	Acetazolamide	There are no terms associated with C0271152	C0271152
DB00783	Estradiol	Female hypogonadism	C0271578
DB00302	Tranexamic Acid	Female hypogonadism	C0271578
DB00390	Digoxin	There are no terms associated with C0274726	C0274726
DB00537	Ciprofloxacin	There are no terms associated with C0275652	C0275652
DB00759	Tetracycline	There are no terms associated with C0275652	C0275652
DB00759	Tetracycline	There are no terms associated with C0275665	C0275665
DB00537	Ciprofloxacin	There are no terms associated with C0275982	C0275982
DB01597	Cilastatin	There are no terms associated with C0276026	C0276026
DB00537	Ciprofloxacin	There are no terms associated with C0276026	C0276026
DB01137	Levofloxacin	There are no terms associated with C0276026	C0276026
DB00537	Ciprofloxacin	Escherichia coli septicemia	C0276088
DB01597	Cilastatin	Pneumonia due to Escherichia coli	C0276089
DB00537	Ciprofloxacin	Pneumonia due to Escherichia coli	C0276089
DB00997	Doxorubicin	aids-related kaposi sarcoma	C0276535
DB00351	Megestrol acetate	There are no terms associated with C0276587	C0276587
DB00537	Ciprofloxacin	There are no terms associated with C0277528	C0277528
DB00836	Loperamide	There are no terms associated with C0277528	C0277528
DB01050	Ibuprofen	There are no terms associated with C0278140	C0278140
DB01101	Capecitabine	Carcinoma breast stage IV	C0278488
DB01248	Docetaxel	Carcinoma breast stage IV	C0278488
DB00997	Doxorubicin	Carcinoma breast stage IV	C0278488
DB00783	Estradiol	Carcinoma breast stage IV	C0278488
DB00570	Vinblastine	Carcinoma breast stage IV	C0278488
DB00997	Doxorubicin	Malignant neoplasm of stomach stage IV	C0278498
DB00290	Bleomycin	Cancer of Head and Neck	C0278996
DB01248	Docetaxel	Cancer of Head and Neck	C0278996
DB01005	Hydroxyurea	Cancer of Head and Neck	C0278996
DB00563	Methotrexate	Cancer of Head and Neck	C0278996
DB00619	Imatinib	Philadelphia chromosome positive chronic myelogenous leukemia	C0279543
DB00530	Erlotinib	Pancreatic adenocarcinoma metastatic	C0281361
DB00564	Carbamazepine	There are no terms associated with C0338873	C0338873
DB01224	Quetiapine	There are no terms associated with C0338873	C0338873
DB00734	Risperidone	There are no terms associated with C0338873	C0338873
DB00313	Valproic Acid	There are no terms associated with C0338873	C0338873
DB01234	Dexamethasone	Corneal perforation	C0339293
DB01234	Dexamethasone	There are no terms associated with C0339498	C0339498
DB01234	Dexamethasone	There are no terms associated with C0339507	C0339507
DB00537	Ciprofloxacin	There are no terms associated with C0339932	C0339932
DB01137	Levofloxacin	There are no terms associated with C0339932	C0339932
DB01137	Levofloxacin	Chlamydial Pneumonia	C0339959
DB01185	Fluoxymesterone	Androgen insufficiency	C0342527
DB06710	Methyltestosterone	Androgen insufficiency	C0342527
DB01076	Atorvastatin	There are no terms associated with C0342881	C0342881
DB00641	Simvastatin	There are no terms associated with C0342881	C0342881
DB01076	Atorvastatin	There are no terms associated with C0342882	C0342882
DB01039	Fenofibrate	There are no terms associated with C0342882	C0342882
DB00227	Lovastatin	There are no terms associated with C0342882	C0342882
DB00627	Niacin	There are no terms associated with C0342882	C0342882
DB00175	Pravastatin	There are no terms associated with C0342882	C0342882
DB00641	Simvastatin	There are no terms associated with C0342882	C0342882
DB01114	Chlorphenamine	Dermatographic urticaria	C0343065
DB00434	Cyproheptadine	Dermatographic urticaria	C0343065
DB01597	Cilastatin	There are no terms associated with C0343402	C0343402
DB00537	Ciprofloxacin	There are no terms associated with C0343402	C0343402
DB01137	Levofloxacin	There are no terms associated with C0343402	C0343402
DB01234	Dexamethasone	There are no terms associated with C0345468	C0345468
DB00741	Hydrocortisone	There are no terms associated with C0345468	C0345468
DB00959	Methylprednisolone	There are no terms associated with C0345468	C0345468
DB00860	Prednisolone	There are no terms associated with C0345468	C0345468
DB00635	Prednisone	There are no terms associated with C0345468	C0345468
DB00620	Triamcinolone	There are no terms associated with C0345468	C0345468
DB00322	Floxuridine	Malignant neoplasm of liver	C0345904
DB00619	Imatinib	Chronic eosinophilic leukemia	C0346421
DB00357	Aminoglutethimide	There are no terms associated with C0346993	C0346993
DB01223	Aminophylline	Asthma attack	C0347950
DB01001	Salbutamol	Asthma attack	C0347950
DB00277	Theophylline	Asthma attack	C0347950
DB00262	Carmustine	There are no terms associated with C0349543	C0349543
DB01234	Dexamethasone	There are no terms associated with C0349790	C0349790
DB00959	Methylprednisolone	There are no terms associated with C0349790	C0349790
DB00860	Prednisolone	There are no terms associated with C0349790	C0349790
DB00635	Prednisone	There are no terms associated with C0349790	C0349790
DB01248	Docetaxel	Prostate cancer, hereditary, 1	C0376358
DB01114	Chlorphenamine	Influenza-like symptoms	C0392171
DB01364	Ephedrine	Influenza-like symptoms	C0392171
DB01050	Ibuprofen	Influenza-like symptoms	C0392171
DB00852	Pseudoephedrine	Influenza-like symptoms	C0392171
DB00936	Salicylic acid	Influenza-like symptoms	C0392171
DB00620	Triamcinolone	Necrobiosis Lipoidica Diabeticorum	C0392445
DB00619	Imatinib	Dermatofibrosarcoma protuberans, 607907 (3)	C0392784
DB01364	Ephedrine	Other headache syndromes	C0393735
DB01050	Ibuprofen	Other headache syndromes	C0393735
DB00788	Naproxen	Other headache syndromes	C0393735
DB00852	Pseudoephedrine	Other headache syndromes	C0393735
DB00936	Salicylic acid	Other headache syndromes	C0393735
DB00537	Ciprofloxacin	There are no terms associated with C0395818	C0395818
DB01234	Dexamethasone	There are no terms associated with C0395818	C0395818
DB00741	Hydrocortisone	There are no terms associated with C0395818	C0395818
DB01234	Dexamethasone	Adrenal cortical hypofunction	C0405580
DB00741	Hydrocortisone	Adrenal cortical hypofunction	C0405580
DB00959	Methylprednisolone	Adrenal cortical hypofunction	C0405580
DB00860	Prednisolone	Adrenal cortical hypofunction	C0405580
DB00635	Prednisone	Adrenal cortical hypofunction	C0405580
DB00620	Triamcinolone	Adrenal cortical hypofunction	C0405580
DB02300	Calcipotriol	Chronic small plaque psoriasis	C0406317
DB00136	Calcitriol	Chronic small plaque psoriasis	C0406317
DB01234	Dexamethasone	Chronic small plaque psoriasis	C0406317
DB01047	Fluocinonide	Chronic small plaque psoriasis	C0406317
DB00588	Fluticasone Propionate	Chronic small plaque psoriasis	C0406317
DB00741	Hydrocortisone	Chronic small plaque psoriasis	C0406317
DB00959	Methylprednisolone	Chronic small plaque psoriasis	C0406317
DB00860	Prednisolone	Chronic small plaque psoriasis	C0406317
DB00620	Triamcinolone	Chronic small plaque psoriasis	C0406317
DB02300	Calcipotriol	There are no terms associated with C0406326	C0406326
DB01234	Dexamethasone	There are no terms associated with C0406326	C0406326
DB01047	Fluocinonide	There are no terms associated with C0406326	C0406326
DB00588	Fluticasone Propionate	There are no terms associated with C0406326	C0406326
DB00741	Hydrocortisone	There are no terms associated with C0406326	C0406326
DB00959	Methylprednisolone	There are no terms associated with C0406326	C0406326
DB00860	Prednisolone	There are no terms associated with C0406326	C0406326
DB00620	Triamcinolone	There are no terms associated with C0406326	C0406326
DB00860	Prednisolone	rosacea, ocular	C0406486
DB00586	Diclofenac	{Osteoarthritis susceptibility 6} (2)	C0409959
DB01234	Dexamethasone	There are no terms associated with C0423234	C0423234
DB00741	Hydrocortisone	There are no terms associated with C0423234	C0423234
DB00860	Prednisolone	There are no terms associated with C0423234	C0423234
DB00936	Salicylic acid	There are no terms associated with C0423775	C0423775
DB01039	Fenofibrate	Hypoalphalipoproteinemia	C0473527
DB00227	Lovastatin	Hypoalphalipoproteinemia	C0473527
DB00641	Simvastatin	Hypoalphalipoproteinemia	C0473527
DB00936	Salicylic acid	There are no terms associated with C0475811	C0475811
DB00603	Medroxyprogesterone acetate	Endometrial Carcinoma	C0476089
DB00351	Megestrol acetate	Endometrial Carcinoma	C0476089
DB00396	Progesterone	Endometrial Carcinoma	C0476089
DB00564	Carbamazepine	Tonic - clonic seizures	C0494475
DB00555	Lamotrigine	Tonic - clonic seizures	C0494475
DB00794	Primidone	Tonic - clonic seizures	C0494475
DB00215	Citalopram	dementia in parkinson's disease	C0497327
DB00843	Donepezil	dementia in parkinson's disease	C0497327
DB01224	Quetiapine	dementia in parkinson's disease	C0497327
DB00734	Risperidone	dementia in parkinson's disease	C0497327
DB00989	Rivastigmine	dementia in parkinson's disease	C0497327
DB00783	Estradiol	There are no terms associated with C0520577	C0520577
DB00783	Estradiol	Premenstrual Dysphoric Disorder	C0520676
DB00537	Ciprofloxacin	There are no terms associated with C0520775	C0520775
DB01137	Levofloxacin	There are no terms associated with C0520775	C0520775
DB00775	Tirofiban	There are no terms associated with C0542269	C0542269
DB00860	Prednisolone	There are no terms associated with C0549398	C0549398
DB00537	Ciprofloxacin	There are no terms associated with C0554628	C0554628
DB01137	Levofloxacin	There are no terms associated with C0554628	C0554628
DB00262	Carmustine	Malignant Glioma	C0555198
DB00437	Allopurinol	There are no terms associated with C0558595	C0558595
DB00537	Ciprofloxacin	There are no terms associated with C0577708	C0577708
DB01137	Levofloxacin	There are no terms associated with C0577708	C0577708
DB00537	Ciprofloxacin	There are no terms associated with C0577709	C0577709
DB01137	Levofloxacin	There are no terms associated with C0577709	C0577709
DB01427	Amrinone	There are no terms associated with C0581377	C0581377
DB00695	Furosemide	There are no terms associated with C0581377	C0581377
DB00214	Torasemide	There are no terms associated with C0581377	C0581377
DB00997	Doxorubicin	Osteosarcoma localised	C0585442
DB00563	Methotrexate	Osteosarcoma localised	C0585442
DB00537	Ciprofloxacin	Infective cystitis	C0600041
DB00286	Conjugated Equine Estrogens	Hot flushes	C0600142
DB00783	Estradiol	Hot flushes	C0600142
DB00603	Medroxyprogesterone acetate	Hot flushes	C0600142
DB06710	Methyltestosterone	Hot flushes	C0600142
DB00396	Progesterone	Hot flushes	C0600142
DB01064	Isoprenaline	low cardiac output syndrome	C0600177
DB01248	Docetaxel	Breast carcinoma	C0678222
DB00997	Doxorubicin	Breast carcinoma	C0678222
DB00445	Epirubicin	Breast carcinoma	C0678222
DB01597	Cilastatin	Bacterial sepsis	C0684256
DB00158	Folic Acid	There are no terms associated with C0687148	C0687148
DB00162	Vitamin A	There are no terms associated with C0687148	C0687148
DB00571	Propranolol	hypertrophic subaortic stenosis, idiopathic	C0700053
DB01234	Dexamethasone	There are no terms associated with C0701163	C0701163
DB00741	Hydrocortisone	There are no terms associated with C0701163	C0701163
DB00959	Methylprednisolone	There are no terms associated with C0701163	C0701163
DB00860	Prednisolone	There are no terms associated with C0701163	C0701163
DB00635	Prednisone	There are no terms associated with C0701163	C0701163
DB00620	Triamcinolone	There are no terms associated with C0701163	C0701163
DB00537	Ciprofloxacin	There are no terms associated with C0729524	C0729524
DB01137	Levofloxacin	There are no terms associated with C0729524	C0729524
DB00759	Tetracycline	There are no terms associated with C0729586	C0729586
DB01234	Dexamethasone	There are no terms associated with C0729587	C0729587
DB00741	Hydrocortisone	There are no terms associated with C0729587	C0729587
DB00860	Prednisolone	There are no terms associated with C0729587	C0729587
DB00437	Allopurinol	HYPERURICEMIA, PULMONARY HYPERTENSION, RENAL FAILURE, AND ALKALOSIS SYNDROME	C0740394
DB01138	Sulfinpyrazone	HYPERURICEMIA, PULMONARY HYPERTENSION, RENAL FAILURE, AND ALKALOSIS SYNDROME	C0740394
DB00230	Pregabalin	Diabetic peripheral neuropathy	C0740447
DB01195	Flecainide	There are no terms associated with C0741292	C0741292
DB01182	Propafenone	There are no terms associated with C0741292	C0741292
DB01597	Cilastatin	Diabetic foot infection	C0744130
DB01119	Diazoxide	There are no terms associated with C0745136	C0745136
DB01119	Diazoxide	There are no terms associated with C0745138	C0745138
DB00999	Hydrochlorothiazide	There are no terms associated with C0745138	C0745138
DB00678	Losartan	There are no terms associated with C0745138	C0745138
DB00537	Ciprofloxacin	There are no terms associated with C0748196	C0748196
DB01137	Levofloxacin	There are no terms associated with C0748196	C0748196
DB00537	Ciprofloxacin	There are no terms associated with C0749955	C0749955
DB00537	Ciprofloxacin	There are no terms associated with C0749958	C0749958
DB01137	Levofloxacin	There are no terms associated with C0749958	C0749958
DB08868	Fingolimod	Multiple Sclerosis, Relapsing-Remitting	C0751967
DB01204	Mitoxantrone	Multiple Sclerosis, Relapsing-Remitting	C0751967
DB00741	Hydrocortisone	There are no terms associated with C0849907	C0849907
DB00537	Ciprofloxacin	There are no terms associated with C0853852	C0853852
DB01234	Dexamethasone	Bacterial keratitis	C0854211
DB00741	Hydrocortisone	Bacterial keratitis	C0854211
DB00860	Prednisolone	Bacterial keratitis	C0854211
DB00759	Tetracycline	Bacterial keratitis	C0854211
DB01597	Cilastatin	There are no terms associated with C0856695	C0856695
DB01137	Levofloxacin	There are no terms associated with C0856695	C0856695
DB00936	Salicylic acid	There are no terms associated with C0857177	C0857177
DB01137	Levofloxacin	There are no terms associated with C0857831	C0857831
DB01137	Levofloxacin	There are no terms associated with C0857846	C0857846
DB00851	Dacarbazine	There are no terms associated with C0860594	C0860594
DB00214	Torasemide	There are no terms associated with C0866125	C0866125
DB00586	Diclofenac	Keratosis	C0870082
DB00936	Salicylic acid	Keratosis	C0870082
DB00537	Ciprofloxacin	There are no terms associated with C0877633	C0877633
DB01137	Levofloxacin	There are no terms associated with C0877633	C0877633
DB01113	Papaverine	Cerebral Ischemia	C0917798
DB01075	Diphenhydramine	Late insomnia	C0917801
DB00165	Pyridoxine	Vitamin B 6 Deficiency	C0936215
DB01128	Bicalutamide	Metastatic Prostate Carcinoma	C0936223
DB00783	Estradiol	Metastatic Prostate Carcinoma	C0936223
DB01204	Mitoxantrone	Metastatic Prostate Carcinoma	C0936223
DB00063	Eptifibatide	Acute Coronary Syndrome	C0948089
DB00775	Tirofiban	Acute Coronary Syndrome	C0948089
DB00987	Cytarabine	There are no terms associated with C0948840	C0948840
DB00563	Methotrexate	There are no terms associated with C0948840	C0948840
DB00537	Ciprofloxacin	Nosocomial pneumonia	C0949083
DB01597	Cilastatin	There are no terms associated with C1096258	C1096258
DB00537	Ciprofloxacin	There are no terms associated with C1096258	C1096258
DB01597	Cilastatin	intra-abdominal infection	C1112209
DB00537	Ciprofloxacin	intra-abdominal infection	C1112209
DB01003	Cromoglicic acid	There are no terms associated with C1112631	C1112631
DB00675	Tamoxifen	Invasive Ductal Breast Carcinoma	C1134719
DB00563	Methotrexate	Gestational Trophoblastic Neoplasms	C1135868
DB00570	Vinblastine	Gestational Trophoblastic Neoplasms	C1135868
DB00997	Doxorubicin	Malignant neoplasm of ovary	C1140680
DB01005	Hydroxyurea	Malignant neoplasm of ovary	C1140680
DB01114	Chlorphenamine	Rhinorrhea	C1260880
DB00434	Cyproheptadine	Rhinorrhea	C1260880
DB01364	Ephedrine	Rhinorrhea	C1260880
DB01240	Epoprostenol	Rhinorrhea	C1260880
DB00788	Naproxen	Rhinorrhea	C1260880
DB00852	Pseudoephedrine	Rhinorrhea	C1260880
DB01234	Dexamethasone	Anemia, Diamond-Blackfan	C1260899
DB00741	Hydrocortisone	Anemia, Diamond-Blackfan	C1260899
DB00959	Methylprednisolone	Anemia, Diamond-Blackfan	C1260899
DB00860	Prednisolone	Anemia, Diamond-Blackfan	C1260899
DB00635	Prednisone	Anemia, Diamond-Blackfan	C1260899
DB00620	Triamcinolone	Anemia, Diamond-Blackfan	C1260899
DB00537	Ciprofloxacin	There are no terms associated with C1260917	C1260917
DB00290	Bleomycin	Sarcoma	C1261473
DB00851	Dacarbazine	Sarcoma	C1261473
DB00997	Doxorubicin	Sarcoma	C1261473
DB00541	Vincristine	Sarcoma	C1261473
DB01597	Cilastatin	There are no terms associated with C1263758	C1263758
DB00215	Citalopram	Major Depressive Disorder	C1269683
DB01037	Selegiline	Major Depressive Disorder	C1269683
DB00290	Bleomycin	There are no terms associated with C1272826	C1272826
DB01223	Aminophylline	There are no terms associated with C1273489	C1273489
DB00651	Dyphylline	There are no terms associated with C1273489	C1273489
DB00277	Theophylline	There are no terms associated with C1273489	C1273489
DB00741	Hydrocortisone	There are no terms associated with C1274321	C1274321
DB01234	Dexamethasone	There are no terms associated with C1275687	C1275687
DB00741	Hydrocortisone	There are no terms associated with C1275687	C1275687
DB00860	Prednisolone	There are no terms associated with C1275687	C1275687
DB01101	Capecitabine	There are no terms associated with C1282500	C1282500
DB00620	Triamcinolone	There are no terms associated with C1290159	C1290159
DB00322	Floxuridine	There are no terms associated with C1306632	C1306632
DB00537	Ciprofloxacin	Staphylococcus aureus infection	C1318973
DB01137	Levofloxacin	Staphylococcus aureus infection	C1318973
DB01234	Dexamethasone	There are no terms associated with C1320547	C1320547
DB00290	Bleomycin	Male germ cell tumor (2)	C1336708
DB00741	Hydrocortisone	There are no terms associated with C1384589	C1384589
DB00286	Conjugated Equine Estrogens	dyspareunia	C1384606
DB00564	Carbamazepine	There are no terms associated with C1398376	C1398376
DB00357	Aminoglutethimide	Breast Neoplasms	C1458155
DB01101	Capecitabine	Breast Neoplasms	C1458155
DB00286	Conjugated Equine Estrogens	Breast Neoplasms	C1458155
DB00380	Dexrazoxane	Breast Neoplasms	C1458155
DB00255	Diethylstilbestrol	Breast Neoplasms	C1458155
DB01248	Docetaxel	Breast Neoplasms	C1458155
DB00997	Doxorubicin	Breast Neoplasms	C1458155
DB00445	Epirubicin	Breast Neoplasms	C1458155
DB00783	Estradiol	Breast Neoplasms	C1458155
DB01185	Fluoxymesterone	Breast Neoplasms	C1458155
DB00014	Goserelin	Breast Neoplasms	C1458155
DB01006	Letrozole	Breast Neoplasms	C1458155
DB00603	Medroxyprogesterone acetate	Breast Neoplasms	C1458155
DB00351	Megestrol acetate	Breast Neoplasms	C1458155
DB00563	Methotrexate	Breast Neoplasms	C1458155
DB06710	Methyltestosterone	Breast Neoplasms	C1458155
DB00675	Tamoxifen	Breast Neoplasms	C1458155
DB00570	Vinblastine	Breast Neoplasms	C1458155
DB00361	Vinorelbine	Breast Neoplasms	C1458155
DB00169	Cholecalciferol	Vitamin deficiency	C1510471
DB00158	Folic Acid	Vitamin deficiency	C1510471
DB00627	Niacin	Vitamin deficiency	C1510471
DB00162	Vitamin A	Vitamin deficiency	C1510471
DB00126	Vitamin C	Vitamin deficiency	C1510471
DB00860	Prednisolone	Sjogren's Syndrome	C1527336
DB00860	Prednisolone	pneumonias, eosinophilic	C1527407
DB01185	Fluoxymesterone	There are no terms associated with C1562029	C1562029
DB00014	Goserelin	There are no terms associated with C1562029	C1562029
DB00351	Megestrol acetate	There are no terms associated with C1562029	C1562029
DB06710	Methyltestosterone	There are no terms associated with C1562029	C1562029
DB00181	Baclofen	There are no terms associated with C1562430	C1562430
DB01219	Dantrolene	There are no terms associated with C1562430	C1562430
DB00697	Tizanidine	There are no terms associated with C1562430	C1562430
DB00158	Folic Acid	There are no terms associated with C1623040	C1623040
DB00165	Pyridoxine	There are no terms associated with C1623040	C1623040
DB00126	Vitamin C	There are no terms associated with C1623040	C1623040
DB00987	Cytarabine	Metastatic Malignant Neoplasm to the Leptomeninges	C1704231
DB00537	Ciprofloxacin	bacterial prostatitides, chronic	C1720797
DB01216	Finasteride	prostatic hypertrophy	C1739363
DB00741	Hydrocortisone	There are no terms associated with C1761609	C1761609
DB00959	Methylprednisolone	There are no terms associated with C1761609	C1761609
DB00860	Prednisolone	There are no terms associated with C1761609	C1761609
DB00620	Triamcinolone	There are no terms associated with C1761609	C1761609
DB00989	Rivastigmine	There are no terms associated with C1828079	C1828079
DB00165	Pyridoxine	EPILEPSY, PYRIDOXINE-DEPENDENT	C1849508
DB01076	Atorvastatin	Multi vessel coronary artery disease	C1956346
DB01039	Fenofibrate	Multi vessel coronary artery disease	C1956346
DB00227	Lovastatin	Multi vessel coronary artery disease	C1956346
DB00175	Pravastatin	Multi vessel coronary artery disease	C1956346
DB01599	Probucol	Multi vessel coronary artery disease	C1956346
DB00641	Simvastatin	Multi vessel coronary artery disease	C1956346
DB00437	Allopurinol	There are no terms associated with C1959799	C1959799
DB00619	Imatinib	Ph-positive acute lymphoblastic leukemia	C1960397
DB01222	Budesonide	There are no terms associated with C1960764	C1960764
DB00317	Gefitinib	There are no terms associated with C1960925	C1960925
DB00759	Tetracycline	There are no terms associated with C1997322	C1997322
DB00482	Celecoxib	There are no terms associated with C2215257	C2215257
DB01050	Ibuprofen	There are no terms associated with C2215257	C2215257
DB01597	Cilastatin	Infection of bone	C2242472
DB00537	Ciprofloxacin	Infection of bone	C2242472
DB00908	Quinidine	There are no terms associated with C2316460	C2316460
DB01222	Budesonide	Allergic rhinitis	C2607914
DB01114	Chlorphenamine	Allergic rhinitis	C2607914
DB01003	Cromoglicic acid	Allergic rhinitis	C2607914
DB00434	Cyproheptadine	Allergic rhinitis	C2607914
DB01234	Dexamethasone	Allergic rhinitis	C2607914
DB01364	Ephedrine	Allergic rhinitis	C2607914
DB01240	Epoprostenol	Allergic rhinitis	C2607914
DB00588	Fluticasone Propionate	Allergic rhinitis	C2607914
DB00741	Hydrocortisone	Allergic rhinitis	C2607914
DB00959	Methylprednisolone	Allergic rhinitis	C2607914
DB00471	Montelukast	Allergic rhinitis	C2607914
DB00860	Prednisolone	Allergic rhinitis	C2607914
DB00635	Prednisone	Allergic rhinitis	C2607914
DB00852	Pseudoephedrine	Allergic rhinitis	C2607914
DB00936	Salicylic acid	Allergic rhinitis	C2607914
DB00620	Triamcinolone	Allergic rhinitis	C2607914
DB00799	Tazarotene	There are no terms associated with C2677857	C2677857
DB00915	Amantadine	There are no terms associated with C2711180	C2711180
DB00564	Carbamazepine	There are no terms associated with C2711653	C2711653
DB00555	Lamotrigine	There are no terms associated with C2711653	C2711653
DB01202	Levetiracetam	There are no terms associated with C2711653	C2711653
DB00794	Primidone	There are no terms associated with C2711653	C2711653
DB00273	Topiramate	There are no terms associated with C2711653	C2711653
DB00313	Valproic Acid	There are no terms associated with C2711653	C2711653
DB01080	Vigabatrin	There are no terms associated with C2711653	C2711653
DB00615	Rifabutin	There are no terms associated with C2733595	C2733595
DB00741	Hydrocortisone	There are no terms associated with C2894027	C2894027
DB00959	Methylprednisolone	There are no terms associated with C2894027	C2894027
DB00860	Prednisolone	There are no terms associated with C2894027	C2894027
DB00620	Triamcinolone	There are no terms associated with C2894027	C2894027
DB01185	Fluoxymesterone	Generalized Myotonia of Thomsen	C2936781
DB00741	Hydrocortisone	There are no terms associated with C2937222	C2937222
DB00244	Mesalazine	There are no terms associated with C2937222	C2937222
DB00121	Biotin	Biotin deficiency	C2937225
DB01240	Epoprostenol	There are no terms associated with C2973725	C2973725
DB00997	Doxorubicin	There are no terms associated with C3163805	C3163805
DB00563	Methotrexate	There are no terms associated with C3163805	C3163805
DB00675	Tamoxifen	There are no terms associated with C3163805	C3163805
DB00570	Vinblastine	There are no terms associated with C3163805	C3163805
DB01022	Phylloquinone	Factor II deficiency	C3203356
DB00244	Mesalazine	There are no terms associated with C3697010	C3697010
DB01250	Olsalazine	There are no terms associated with C3697010	C3697010
DB00584	Enalapril	There are no terms associated with C3698411	C3698411
DB01047	Fluocinonide	Inflammatory abnormality of the skin	C3875321
DB00741	Hydrocortisone	Inflammatory abnormality of the skin	C3875321
DB00282	Pamidronate	There are no terms associated with C3898069	C3898069
DB00399	Zoledronic acid	There are no terms associated with C3898069	C3898069
DB01223	Aminophylline	There are no terms associated with C4038730	C4038730
DB00651	Dyphylline	There are no terms associated with C4038730	C4038730
DB00277	Theophylline	There are no terms associated with C4038730	C4038730
DB01216	Finasteride	Androgenetic Alopecia	C4083212
DB01193	Acebutolol	arrhythmias cardiac	not mapped
DB00523	Alitretinoin	skin diseases	not mapped
DB01118	Amiodarone	arrhythmias cardiac	not mapped
DB01427	Amrinone	cardiomyopathy dilated	not mapped
DB01169	Arsenic trioxide	leukemia myeloid acute	not mapped
DB00995	Auranofin	arthritis rheumatoid	not mapped
DB00993	Azathioprine	lupus erythematosus systemic	not mapped
DB00993	Azathioprine	arthritis rheumatoid	not mapped
DB01014	Balsalazide	colitis ulcerative	not mapped
DB00121	Biotin	metabolism inborn errors	not mapped
DB00290	Bleomycin	lymphoma non hodgkin	not mapped
DB00146	Calcidiol	bone diseases metabolic	not mapped
DB02300	Calcipotriol	skin diseases	not mapped
DB00262	Carmustine	lymphoma non hodgkin	not mapped
DB00482	Celecoxib	arthritis rheumatoid	not mapped
DB00608	Chloroquine	arthritis rheumatoid	not mapped
DB00537	Ciprofloxacin	joint diseases	not mapped
DB00242	Cladribine	lymphoma non hodgkin	not mapped
DB01394	Colchicine	liver cirrhosis biliary	not mapped
DB00091	Cyclosporine	lupus erythematosus systemic	not mapped
DB00091	Cyclosporine	arthritis rheumatoid	not mapped
DB00987	Cytarabine	lymphoma non hodgkin	not mapped
DB00987	Cytarabine	leukemia myeloid acute	not mapped
DB00694	Daunorubicin	leukemia myeloid acute	not mapped
DB00586	Diclofenac	joint diseases	not mapped
DB00586	Diclofenac	arthritis rheumatoid	not mapped
DB00390	Digoxin	arrhythmias cardiac	not mapped
DB00343	Diltiazem	arrhythmias cardiac	not mapped
DB00280	Disopyramide	arrhythmias cardiac	not mapped
DB00204	Dofetilide	arrhythmias cardiac	not mapped
DB00997	Doxorubicin	leukemia myeloid acute	not mapped
DB04855	Dronedarone	arrhythmias cardiac	not mapped
DB00749	Etodolac	arthritis rheumatoid	not mapped
DB00949	Felbamate	anemia aplastic	not mapped
DB01195	Flecainide	arrhythmias cardiac	not mapped
DB01073	Fludarabine	lymphoma non hodgkin	not mapped
DB01047	Fluocinonide	skin diseases	not mapped
DB00741	Hydrocortisone	colitis ulcerative	not mapped
DB00741	Hydrocortisone	arthritis rheumatoid	not mapped
DB00741	Hydrocortisone	skin diseases	not mapped
DB01611	Hydroxychloroquine	lupus erythematosus systemic	not mapped
DB01611	Hydroxychloroquine	arthritis rheumatoid	not mapped
DB01050	Ibuprofen	arthritis rheumatoid	not mapped
DB00308	Ibutilide	arrhythmias cardiac	not mapped
DB00328	Indomethacin	joint diseases	not mapped
DB00328	Indomethacin	arthritis rheumatoid	not mapped
DB01064	Isoprenaline	arrhythmias cardiac	not mapped
DB01009	Ketoprofen	arthritis rheumatoid	not mapped
DB01097	Leflunomide	arthritis rheumatoid	not mapped
DB00281	Lidocaine	arrhythmias cardiac	not mapped
DB01206	Lomustine	kidney neoplasms	not mapped
DB01206	Lomustine	lymphoma non hodgkin	not mapped
DB01033	Mercaptopurine	lymphoma non hodgkin	not mapped
DB01033	Mercaptopurine	colitis ulcerative	not mapped
DB00244	Mesalazine	colitis ulcerative	not mapped
DB00563	Methotrexate	arthritis rheumatoid	not mapped
DB00379	Mexiletine	arrhythmias cardiac	not mapped
DB01204	Mitoxantrone	lymphoma non hodgkin	not mapped
DB00600	Monobenzone	hypopigmentation	not mapped
DB00680	Moricizine	arrhythmias cardiac	not mapped
DB00788	Naproxen	joint diseases	not mapped
DB00788	Naproxen	arthritis rheumatoid	not mapped
DB00184	Nicotine	colitis ulcerative	not mapped
DB01250	Olsalazine	colitis ulcerative	not mapped
DB00337	Pimecrolimus	skin diseases	not mapped
DB06809	Plerixafor	lymphoma non hodgkin	not mapped
DB00860	Prednisolone	colitis ulcerative	not mapped
DB00860	Prednisolone	arthritis rheumatoid	not mapped
DB00860	Prednisolone	lymphoma non hodgkin	not mapped
DB00860	Prednisolone	hematologic diseases	not mapped
DB00860	Prednisolone	rheumatic diseases	not mapped
DB00860	Prednisolone	lupus erythematosus systemic	not mapped
DB00860	Prednisolone	skin diseases	not mapped
DB00635	Prednisone	colitis ulcerative	not mapped
DB00635	Prednisone	rheumatic diseases	not mapped
DB00635	Prednisone	skin diseases	not mapped
DB00635	Prednisone	eye diseases	not mapped
DB00635	Prednisone	lupus erythematosus systemic	not mapped
DB00635	Prednisone	lymphoma non hodgkin	not mapped
DB00635	Prednisone	hematologic diseases	not mapped
DB01035	Procainamide	arrhythmias cardiac	not mapped
DB01182	Propafenone	arrhythmias cardiac	not mapped
DB00571	Propranolol	arrhythmias cardiac	not mapped
DB00908	Quinidine	arrhythmias cardiac	not mapped
DB00489	Sotalol	arrhythmias cardiac	not mapped
DB00795	Sulfasalazine	colitis ulcerative	not mapped
DB00795	Sulfasalazine	arthritis rheumatoid	not mapped
DB00605	Sulindac	arthritis rheumatoid	not mapped
DB00444	Teniposide	leukemia lymphoid	not mapped
DB00661	Verapamil	arrhythmias cardiac	not mapped
DB00570	Vinblastine	kidney neoplasms	not mapped
DB00541	Vincristine	lymphoma non hodgkin	not mapped
DB00162	Vitamin A	malabsorption syndromes	not mapped
DB00163	Vitamin E	anemia hemolytic	not mapped

## Sheet: PathFX_predictions
Drug	DrugBankID	Approved Indication	Approved Indication CUI	Lin Similarity	PathFX Predicted Phenotype	PathFX Predicted Phenotype CUI	corrected_P-value	expected_P-value	PathFX genes associated with predicted phenotype
Acebutolol	DB01193	Hypertensive disease	C0020538	0.8233	Essential hypertension	C0085580	3.34e-05	5.58e-05	GNAS,APOB,CALCRL,ABCB1,FSHR,LDLR,ADRB2,ADRB3,DNM2,ADRB1,ADM,CALCA,GCGR,POMC,VIP,CYP2D6,PTH
Acebutolol	DB01193	Hypertensive disease	C0020538	0.8512	Preeclampsia/eclampsia 1	C0032914	6.58e-05	8.28e-05	PTGER2,APOB,EGF,FSHR,ADRB2,ADRB3,CRH,PTGER4,ADORA2B,CRHR1,ADM,IGF2R,CALCA,CYP2D6
Acebutolol	DB01193	Premature ventricular contractions	C0151636	0.6578	Bradycardia	C0428977	4.7e-05	6.73e-05	CRH,LHB,CHRM2,POMC,CYP2D6,GCG
Acitretin	DB00459	Psoriasis	C0033860	1	Psoriasis	C0033860	6.82e-05	9.21e-05	ATM,MED15,FABP5,CARM1,GRAP2,RXRA,PLAG1,RXRB,KLK3,ADRA1B,PPARG,KRT14,CFB,KRT16,FN1,KRT5,CTSL,APOE,HP,CRB1,APOA1
Acitretin	DB00459	Psoriasis	C0033860	1	Psoriasis	C0033860	6.82e-05	9.21e-05	ATM,MED15,FABP5,CARM1,GRAP2,RXRA,PLAG1,RXRB,KLK3,ADRA1B,PPARG,KRT14,CFB,KRT16,FN1,KRT5,CTSL,APOE,HP,CRB1,APOA1
Allopurinol	DB00437	kidney diseases	C0022658	0.7778	Kidney Calculi	C0022650	0.000146789	0.000340509	XDH
Allopurinol	DB00437	kidney diseases	C0022658	0.806	Pyelonephritis	C0034186	0.000155963	0.00031489	XDH
Allopurinol	DB00437	Hyperuricemia	C0740394	1	Hyperuricemia, pulmonary hypertension, renal failure, and alkalosis	C0740394	0.000192661	0.000298487	XDH
Amantadine	DB00915	Parkinson Disease	C0030567	0.6914	Brain Diseases	C0006111	0.000131843	0.000148228	CXCR4,DDC,ANXA1,ACKR3,APP,CXCL12,SST,AGT,CCR3
Amantadine	DB00915	Parkinson Disease	C0030567	0.6914	Brain Diseases	C0006111	0.000131843	0.000148228	CXCR4,DDC,ANXA1,ACKR3,APP,CXCL12,SST,AGT,CCR3
Amantadine	DB00915	Parkinson Disease	C0030567	0.9749	Parkinsonism	C0242422	0.000182378	0.000188932	DRD2,DDC,APP,GRM8,PENK,CNR1,PNOC,PDYN,MAOB
Amantadine	DB00915	Parkinson Disease	C0030567	0.9749	Parkinsonism	C0242422	0.000182378	0.000188932	DRD2,DDC,APP,GRM8,PENK,CNR1,PNOC,PDYN,MAOB
Amantadine	DB00915	Parkinson Disease, Postencephalitic	C0030568	0.7189	Parkinsonism	C0242422	0.000182378	0.000188932	DRD2,DDC,APP,GRM8,PENK,CNR1,PNOC,PDYN,MAOB
Amantadine	DB00915	Parkinsonian Disorders	C0242422	0.6629	CNS disorder	C0007682	5.86e-05	9.62e-05	POMC,DRD2,CXCR3,CCR5,CXCL12,CNR2,C5AR1,SST,HRH3,C5
Amantadine	DB00915	Parkinsonian Disorders	C0242422	0.6629	CNS disorder	C0007682	5.86e-05	9.62e-05	POMC,DRD2,CXCR3,CCR5,CXCL12,CNR2,C5AR1,SST,HRH3,C5
Amantadine	DB00915	Parkinsonian Disorders	C0242422	0.6685	Dyskinesia, seizures, and intellectual developmental disorder	C0013384	0.0001069	0.000134459	DRD2,ANKK1,HTR1B,PENK,CNR1,PDYN,MAOB
Amantadine	DB00915	Parkinsonian Disorders	C0242422	0.6685	Dyskinesia, seizures, and intellectual developmental disorder	C0013384	0.0001069	0.000134459	DRD2,ANKK1,HTR1B,PENK,CNR1,PDYN,MAOB
Amantadine	DB00915	Parkinsonian Disorders	C0242422	0.7142	Brain Diseases	C0006111	0.000131843	0.000148228	CXCR4,DDC,ANXA1,ACKR3,APP,CXCL12,SST,AGT,CCR3
Amantadine	DB00915	Parkinsonian Disorders	C0242422	0.7142	Brain Diseases	C0006111	0.000131843	0.000148228	CXCR4,DDC,ANXA1,ACKR3,APP,CXCL12,SST,AGT,CCR3
Amantadine	DB00915	Parkinsonian Disorders	C0242422	1	Parkinsonism	C0242422	0.000182378	0.000188932	DRD2,DDC,APP,GRM8,PENK,CNR1,PNOC,PDYN,MAOB
Amantadine	DB00915	Parkinsonian Disorders	C0242422	1	Parkinsonism	C0242422	0.000182378	0.000188932	DRD2,DDC,APP,GRM8,PENK,CNR1,PNOC,PDYN,MAOB
Aminophylline	DB01223	Asthma	C0004096	0.8459	Pulmonary Disease, Chronic Obstructive	C0024115	2.57e-05	3.82e-05	CXCL8,BDKRB2,ADRA2B,SSTR4,CXCR3,CCL5,CXCR1,ACKR3,CCR1,CXCL1,CCR5,LPAR2,CXCL10,C5AR1,CXCR4,CXCL2,C3AR1,CXCR6,CXCL5,CXCR2,ADORA1,CCR3,ANXA1
Aminophylline	DB01223	Asthma	C0004096	0.8459	Pulmonary Disease, Chronic Obstructive	C0024115	2.57e-05	3.82e-05	CXCL8,BDKRB2,ADRA2B,SSTR4,CXCR3,CCL5,CXCR1,ACKR3,CCR1,CXCL1,CCR5,LPAR2,CXCL10,C5AR1,CXCR4,CXCL2,C3AR1,CXCR6,CXCL5,CXCR2,ADORA1,CCR3,ANXA1
Aminophylline	DB01223	Asthma	C0004096	0.712	Bronchiolitis, Viral	C0006274	2.8e-05	4.89e-05	CXCL8,CCL28,CXCL3,CXCR3,CCL5,CXCL9,CXCL6,PF4,CCR2,CXCL16,CXCL1,CCR5,CXCL10,CCL16,CXCL2,CCL23,CCL19,CCL25,C3,CXCL5,CCL27,CXCR2,PPBP,CXCL13,CCR3,C5
Aminophylline	DB01223	Asthma	C0004096	0.712	Bronchiolitis, Viral	C0006274	2.8e-05	4.89e-05	CXCL8,CCL28,CXCL3,CXCR3,CCL5,CXCL9,CXCL6,PF4,CCR2,CXCL16,CXCL1,CCR5,CXCL10,CCL16,CXCL2,CCL23,CCL19,CCL25,C3,CXCL5,CCL27,CXCR2,PPBP,CXCL13,CCR3,C5
Aminophylline	DB01223	Asthma	C0004096	0.7395	Pneumonia	C0032285	3.68e-05	5.21e-05	CXCL8,CCR6,CCR8,POMC,CCL20,CCR9,NPW,CXCR3,CCL5,CXCL9,PF4,CCR1,CCR2,CXCL12,TTF1,CXCL1,LPAR2,C5AR1,CXCR4,CXCL2,C3AR1,CCL19,C3,CXCL5,PTGDR2,KNG1,CXCR2,LPAR1,CYP2E1,CXCL13,CCR3
Aminophylline	DB01223	Asthma	C0004096	0.7395	Pneumonia	C0032285	3.68e-05	5.21e-05	CXCL8,CCR6,CCR8,POMC,CCL20,CCR9,NPW,CXCR3,CCL5,CXCL9,PF4,CCR1,CCR2,CXCL12,TTF1,CXCL1,LPAR2,C5AR1,CXCR4,CXCL2,C3AR1,CCL19,C3,CXCL5,PTGDR2,KNG1,CXCR2,LPAR1,CYP2E1,CXCL13,CCR3
Aminophylline	DB01223	Asthma	C0004096	1	Asthma	C0004096	3.81e-05	4.29e-05	CXCL8,BDKRB2,CCL28,CCR6,CXCL3,LPAR3,CCR8,ADRA2B,POMC,CCL20,CCR9,NPW,SSTR4,CCL21,CXCR3,CCL5,CXCL9,CXCR1,CXCL6,PTGER3,HDAC2,PF4,ACKR3,GNB1,APP,AGTR2,CCR1,CCR2,CXCL12,CXCL16,PMCH,CXCL1,CCR7,S1PR1,CCR5,LPAR2,CXCL10,C5AR1,OXER1,CCL16,CXCR4,CXCL2,CCL23,C3AR1,CCL19,CYP3A4,GABBR2,CXCR6,FPR2,CCL25,AGT,C3,CXCL5,PTGDR2,CCL27,KNG1,CXCR2,PPBP,TAS2R1,CYP1A2,CCR4,ADORA1,CYP2E1,BDKRB1,CXCL13,CCR3,C5,HRH3,NPY,ANX…
Aminophylline	DB01223	Asthma	C0004096	1	Asthma	C0004096	3.81e-05	4.29e-05	CXCL8,BDKRB2,CCL28,CCR6,CXCL3,LPAR3,CCR8,ADRA2B,POMC,CCL20,CCR9,NPW,SSTR4,CCL21,CXCR3,CCL5,CXCL9,CXCR1,CXCL6,PTGER3,HDAC2,PF4,ACKR3,GNB1,APP,AGTR2,CCR1,CCR2,CXCL12,CXCL16,PMCH,CXCL1,CCR7,S1PR1,CCR5,LPAR2,CXCL10,C5AR1,OXER1,CCL16,CXCR4,CXCL2,CCL23,C3AR1,CCL19,CYP3A4,GABBR2,CXCR6,FPR2,CCL25,AGT,C3,CXCL5,PTGDR2,CCL27,KNG1,CXCR2,PPBP,TAS2R1,CYP1A2,CCR4,ADORA1,CYP2E1,BDKRB1,CXCL13,CCR3,C5,HRH3,NPY,ANX…
Aminophylline	DB01223	Asthma	C0004096	0.9309	Hypersensitivity	C0020517	4.42e-05	6e-05	CCR6,CCL20,CCR9,CXCR3,CCL5,CXCL9,PF4,CCR1,CCR2,CXCL1,CCL19,C3,CXCL5,KNG1,PPBP
Aminophylline	DB01223	Asthma	C0004096	0.9309	Hypersensitivity	C0020517	4.42e-05	6e-05	CCR6,CCL20,CCR9,CXCR3,CCL5,CXCL9,PF4,CCR1,CCR2,CXCL1,CCL19,C3,CXCL5,KNG1,PPBP
Aminophylline	DB01223	Asthma	C0004096	0.801	Dermatitis, Atopic	C0011615	4.78e-05	6.9e-05	CXCL8,HRH4,CCR6,CCR8,CCL20,CXCR3,CCL5,CXCL9,PDYN,CXCL1,CCR5,CXCL10,CXCL2,CCL23,HTR1A,GRM4,C3,PTGDR2,CCL27,CXCR2,CCR4,CCR3,NPY
Aminophylline	DB01223	Asthma	C0004096	0.801	Dermatitis, Atopic	C0011615	4.78e-05	6.9e-05	CXCL8,HRH4,CCR6,CCR8,CCL20,CXCR3,CCL5,CXCL9,PDYN,CXCL1,CCR5,CXCL10,CXCL2,CCL23,HTR1A,GRM4,C3,PTGDR2,CCL27,CXCR2,CCR4,CCR3,NPY
Aminophylline	DB01223	Asthma	C0004096	0.9034	Chronic obstructive pulmonary disease	C0024117	5.11e-05	7.42e-05	CXCL8,BDKRB2,CCR6,CCL20,CXCR3,CCL5,CXCL11,DRD4,CXCR1,HDAC2,CCR2,CASR,OPRD1,CCR5,CXCL10,C5AR1,HTR1B,C3AR1,CXCR6,SSTR3,AGT,KNG1,CXCR2,CYP1A2,CYP2E1,CXCL13,CCR3,HTR1D
Aminophylline	DB01223	Asthma	C0004096	0.9034	Chronic obstructive pulmonary disease	C0024117	5.11e-05	7.42e-05	CXCL8,BDKRB2,CCR6,CCL20,CXCR3,CCL5,CXCL11,DRD4,CXCR1,HDAC2,CCR2,CASR,OPRD1,CCR5,CXCL10,C5AR1,HTR1B,C3AR1,CXCR6,SSTR3,AGT,KNG1,CXCR2,CYP1A2,CYP2E1,CXCL13,CCR3,HTR1D
Aminophylline	DB01223	Asthma	C0004096	0.823	Bronchiolitis Obliterans	C0006272	5.73e-05	8.25e-05	CXCL8,CXCR3,CCL5,CXCL9,CCR2,CXCL12,CXCL10,CXCR4
Aminophylline	DB01223	Asthma	C0004096	0.823	Bronchiolitis Obliterans	C0006272	5.73e-05	8.25e-05	CXCL8,CXCR3,CCL5,CXCL9,CCR2,CXCL12,CXCL10,CXCR4
Aminophylline	DB01223	Asthma	C0004096	0.9644	Immediate hypersensitivity	C0020523	6.15e-05	7.6e-05	CXCL8,CCL5,CXCL12,CCR5,C3AR1,C3,PTGDR2,CCR3,C5,HRH3
Aminophylline	DB01223	Asthma	C0004096	0.9644	Immediate hypersensitivity	C0020523	6.15e-05	7.6e-05	CXCL8,CCL5,CXCL12,CCR5,C3AR1,C3,PTGDR2,CCR3,C5,HRH3
Aminophylline	DB01223	Asthma	C0004096	0.6994	Malignant neoplasm of lung	C0242379	7.22e-05	7.48e-05	NMU,CXCL8,CCR6,ADRA2B,POMC,CCL20,SSTR4,CCL21,CCL5,SST,DRD4,CXCR1,CXCL6,HDAC2,ACKR3,GNAI2,CCR2,CXCL12,TAS2R38,CASR,CXCL16,TTF1,CXCL1,OPRD1,CCR7,CCR5,LPAR2,C5AR1,CXCR4,HTR1B,MTNR1A,CCL19,HCAR3,CYP3A4,CXCR6,SSTR3,AGT,CXCL5,KNG1,CXCR2,CYP1A2,LPAR1,MGST1,CYP2E1,CCR3,HTR1D,NPY4R,ANXA1
Aminophylline	DB01223	Asthma	C0004096	0.6994	Malignant neoplasm of lung	C0242379	7.22e-05	7.48e-05	NMU,CXCL8,CCR6,ADRA2B,POMC,CCL20,SSTR4,CCL21,CCL5,SST,DRD4,CXCR1,CXCL6,HDAC2,ACKR3,GNAI2,CCR2,CXCL12,TAS2R38,CASR,CXCL16,TTF1,CXCL1,OPRD1,CCR7,CCR5,LPAR2,C5AR1,CXCR4,HTR1B,MTNR1A,CCL19,HCAR3,CYP3A4,CXCR6,SSTR3,AGT,CXCL5,KNG1,CXCR2,CYP1A2,LPAR1,MGST1,CYP2E1,CCR3,HTR1D,NPY4R,ANXA1
Aminophylline	DB01223	Asthma	C0004096	0.7183	Dermatitis, Allergic Contact	C0162820	7.25e-05	8.52e-05	POMC,CXCR3,CCR2,CCR5,CXCL10,CXCL2,CCR10,CCL19,CCL27
Aminophylline	DB01223	Asthma	C0004096	0.7183	Dermatitis, Allergic Contact	C0162820	7.25e-05	8.52e-05	POMC,CXCR3,CCR2,CCR5,CXCL10,CXCL2,CCR10,CCL19,CCL27
Aminophylline	DB01223	Asthma	C0004096	0.8452	Bronchiolitis	C0006271	7.94e-05	0.000106046	CXCL8,NPW,CCL5,PMCH,CCR5,C3,CXCR2
Aminophylline	DB01223	Asthma	C0004096	0.8452	Bronchiolitis	C0006271	7.94e-05	0.000106046	CXCL8,NPW,CCL5,PMCH,CCR5,C3,CXCR2
Aminophylline	DB01223	Asthma	C0004096	0.8026	Small cell lung cancer	C0149925	8.59e-05	0.0001269	CXCL8,HIST4H4,POMC,SSTR2,SSTR5,CXCR5,SST,CXCR1,GAL,CXCL12,TTF1,CXCR4,GRM8,CYP3A4,SSTR1,CXCR2,CYP2E1,GABBR1,GALR2,ANXA1
Aminophylline	DB01223	Asthma	C0004096	0.8026	Small cell lung cancer	C0149925	8.59e-05	0.0001269	CXCL8,HIST4H4,POMC,SSTR2,SSTR5,CXCR5,SST,CXCR1,GAL,CXCL12,TTF1,CXCR4,GRM8,CYP3A4,SSTR1,CXCR2,CYP2E1,GABBR1,GALR2,ANXA1
Aminophylline	DB01223	Asthma	C0004096	0.7068	Erythema nodosum	C0014743	8.88e-05	0.000100003	CCL5,CCR2,CCR5,C3,CXCL5,C5
Aminophylline	DB01223	Asthma	C0004096	0.7068	Erythema nodosum	C0014743	8.88e-05	0.000100003	CCL5,CCR2,CCR5,C3,CXCL5,C5
Aminophylline	DB01223	Asthma	C0004096	0.7086	Respiration Disorders	C0035204	9.14e-05	0.000106284	CXCL8,HRH4,GRM7,CCL5,PDYN,FPR2,CCR3
Aminophylline	DB01223	Asthma	C0004096	0.7086	Respiration Disorders	C0035204	9.14e-05	0.000106284	CXCL8,HRH4,GRM7,CCL5,PDYN,FPR2,CCR3
Aminophylline	DB01223	Asthma	C0004096	0.6678	Tuberculosis, Pulmonary	C0041327	0.000114834	0.000149616	CXCL8,CCL5,CXCL9,AGTR2,CCR1,CCR2,CCR5,CXCL10,CXCR4,CYP2E1
Aminophylline	DB01223	Asthma	C0004096	0.6678	Tuberculosis, Pulmonary	C0041327	0.000114834	0.000149616	CXCL8,CCL5,CXCL9,AGTR2,CCR1,CCR2,CCR5,CXCL10,CXCR4,CYP2E1
Aminophylline	DB01223	Asthma	C0004096	0.8276	Henoch-Schoenlein Purpura	C0034152	0.000133051	0.000147174	CXCL8,CCL5,AGT,C3,CXCL5
Aminophylline	DB01223	Asthma	C0004096	0.8276	Henoch-Schoenlein Purpura	C0034152	0.000133051	0.000147174	CXCL8,CCL5,AGT,C3,CXCL5
Aminophylline	DB01223	Bronchial Spasm	C0006266	0.7628	Asthma	C0004096	3.81e-05	4.29e-05	CXCL8,BDKRB2,CCL28,CCR6,CXCL3,LPAR3,CCR8,ADRA2B,POMC,CCL20,CCR9,NPW,SSTR4,CCL21,CXCR3,CCL5,CXCL9,CXCR1,CXCL6,PTGER3,HDAC2,PF4,ACKR3,GNB1,APP,AGTR2,CCR1,CCR2,CXCL12,CXCL16,PMCH,CXCL1,CCR7,S1PR1,CCR5,LPAR2,CXCL10,C5AR1,OXER1,CCL16,CXCR4,CXCL2,CCL23,C3AR1,CCL19,CYP3A4,GABBR2,CXCR6,FPR2,CCL25,AGT,C3,CXCL5,PTGDR2,CCL27,KNG1,CXCR2,PPBP,TAS2R1,CYP1A2,CCR4,ADORA1,CYP2E1,BDKRB1,CXCL13,CCR3,C5,HRH3,NPY,ANX…
Aminophylline	DB01223	Bronchial Spasm	C0006266	0.6826	Bronchiolitis Obliterans	C0006272	5.73e-05	8.25e-05	CXCL8,CXCR3,CCL5,CXCL9,CCR2,CXCL12,CXCL10,CXCR4
Aminophylline	DB01223	Bronchial Spasm	C0006266	0.6978	Bronchiolitis	C0006271	7.94e-05	0.000106046	CXCL8,NPW,CCL5,PMCH,CCR5,C3,CXCR2
Aminophylline	DB01223	Bronchial Spasm	C0006266	0.6685	Small cell lung cancer	C0149925	8.59e-05	0.0001269	CXCL8,HIST4H4,POMC,SSTR2,SSTR5,CXCR5,SST,CXCR1,GAL,CXCL12,TTF1,CXCR4,GRM8,CYP3A4,SSTR1,CXCR2,CYP2E1,GABBR1,GALR2,ANXA1
Aminophylline	DB01223	Bronchitis	C0006277	0.7841	Pulmonary Disease, Chronic Obstructive	C0024115	2.57e-05	3.82e-05	CXCL8,BDKRB2,ADRA2B,SSTR4,CXCR3,CCL5,CXCR1,ACKR3,CCR1,CXCL1,CCR5,LPAR2,CXCL10,C5AR1,CXCR4,CXCL2,C3AR1,CXCR6,CXCL5,CXCR2,ADORA1,CCR3,ANXA1
Aminophylline	DB01223	Bronchitis	C0006277	0.8165	Bronchiolitis, Viral	C0006274	2.8e-05	4.89e-05	CXCL8,CCL28,CXCL3,CXCR3,CCL5,CXCL9,CXCL6,PF4,CCR2,CXCL16,CXCL1,CCR5,CXCL10,CCL16,CXCL2,CCL23,CCL19,CCL25,C3,CXCL5,CCL27,CXCR2,PPBP,CXCL13,CCR3,C5
Aminophylline	DB01223	Bronchitis	C0006277	0.7836	Pneumonia	C0032285	3.68e-05	5.21e-05	CXCL8,CCR6,CCR8,POMC,CCL20,CCR9,NPW,CXCR3,CCL5,CXCL9,PF4,CCR1,CCR2,CXCL12,TTF1,CXCL1,LPAR2,C5AR1,CXCR4,CXCL2,C3AR1,CCL19,C3,CXCL5,PTGDR2,KNG1,CXCR2,LPAR1,CYP2E1,CXCL13,CCR3
Aminophylline	DB01223	Bronchitis	C0006277	0.8823	Asthma	C0004096	3.81e-05	4.29e-05	CXCL8,BDKRB2,CCL28,CCR6,CXCL3,LPAR3,CCR8,ADRA2B,POMC,CCL20,CCR9,NPW,SSTR4,CCL21,CXCR3,CCL5,CXCL9,CXCR1,CXCL6,PTGER3,HDAC2,PF4,ACKR3,GNB1,APP,AGTR2,CCR1,CCR2,CXCL12,CXCL16,PMCH,CXCL1,CCR7,S1PR1,CCR5,LPAR2,CXCL10,C5AR1,OXER1,CCL16,CXCR4,CXCL2,CCL23,C3AR1,CCL19,CYP3A4,GABBR2,CXCR6,FPR2,CCL25,AGT,C3,CXCL5,PTGDR2,CCL27,KNG1,CXCR2,PPBP,TAS2R1,CYP1A2,CCR4,ADORA1,CYP2E1,BDKRB1,CXCL13,CCR3,C5,HRH3,NPY,ANX…
Aminophylline	DB01223	Bronchitis	C0006277	0.8462	Chronic obstructive pulmonary disease	C0024117	5.11e-05	7.42e-05	CXCL8,BDKRB2,CCR6,CCL20,CXCR3,CCL5,CXCL11,DRD4,CXCR1,HDAC2,CCR2,CASR,OPRD1,CCR5,CXCL10,C5AR1,HTR1B,C3AR1,CXCR6,SSTR3,AGT,KNG1,CXCR2,CYP1A2,CYP2E1,CXCL13,CCR3,HTR1D
Aminophylline	DB01223	Bronchitis	C0006277	0.9366	Bronchiolitis Obliterans	C0006272	5.73e-05	8.25e-05	CXCL8,CXCR3,CCL5,CXCL9,CCR2,CXCL12,CXCL10,CXCR4
Aminophylline	DB01223	Bronchitis	C0006277	0.6994	Severe Acute Respiratory Syndrome	C1175175	6.6e-05	8.77e-05	CXCL8,CCL5,CXCL9,CXCL6,CXCL1,GPER1,CXCL10,AGT,CXCL5
Aminophylline	DB01223	Bronchitis	C0006277	0.6566	Malignant neoplasm of lung	C0242379	7.22e-05	7.48e-05	NMU,CXCL8,CCR6,ADRA2B,POMC,CCL20,SSTR4,CCL21,CCL5,SST,DRD4,CXCR1,CXCL6,HDAC2,ACKR3,GNAI2,CCR2,CXCL12,TAS2R38,CASR,CXCL16,TTF1,CXCL1,OPRD1,CCR7,CCR5,LPAR2,C5AR1,CXCR4,HTR1B,MTNR1A,CCL19,HCAR3,CYP3A4,CXCR6,SSTR3,AGT,CXCL5,KNG1,CXCR2,CYP1A2,LPAR1,MGST1,CYP2E1,CCR3,HTR1D,NPY4R,ANXA1
Aminophylline	DB01223	Bronchitis	C0006277	0.9604	Bronchiolitis	C0006271	7.94e-05	0.000106046	CXCL8,NPW,CCL5,PMCH,CCR5,C3,CXCR2
Aminophylline	DB01223	Bronchitis	C0006277	0.668	Pleuritis	C0032231	8.36e-05	0.000108387	BDKRB2,CCR1,CXCL2,CCR4,BDKRB1,ANXA1
Aminophylline	DB01223	Bronchitis	C0006277	0.7585	Small cell lung cancer	C0149925	8.59e-05	0.0001269	CXCL8,HIST4H4,POMC,SSTR2,SSTR5,CXCR5,SST,CXCR1,GAL,CXCL12,TTF1,CXCR4,GRM8,CYP3A4,SSTR1,CXCR2,CYP2E1,GABBR1,GALR2,ANXA1
Aminophylline	DB01223	Bronchitis	C0006277	0.6612	Respiration Disorders	C0035204	9.14e-05	0.000106284	CXCL8,HRH4,GRM7,CCL5,PDYN,FPR2,CCR3
Aminophylline	DB01223	Bronchitis	C0006277	0.7121	Tuberculosis, Pulmonary	C0041327	0.000114834	0.000149616	CXCL8,CCL5,CXCL9,AGTR2,CCR1,CCR2,CCR5,CXCL10,CXCR4,CYP2E1
Aminophylline	DB01223	Lung diseases	C0024115	1	Pulmonary Disease, Chronic Obstructive	C0024115	2.57e-05	3.82e-05	CXCL8,BDKRB2,ADRA2B,SSTR4,CXCR3,CCL5,CXCR1,ACKR3,CCR1,CXCL1,CCR5,LPAR2,CXCL10,C5AR1,CXCR4,CXCL2,C3AR1,CXCR6,CXCL5,CXCR2,ADORA1,CCR3,ANXA1
Aminophylline	DB01223	Lung diseases	C0024115	0.8546	Pneumonia	C0032285	3.68e-05	5.21e-05	CXCL8,CCR6,CCR8,POMC,CCL20,CCR9,NPW,CXCR3,CCL5,CXCL9,PF4,CCR1,CCR2,CXCL12,TTF1,CXCL1,LPAR2,C5AR1,CXCR4,CXCL2,C3AR1,CCL19,C3,CXCL5,PTGDR2,KNG1,CXCR2,LPAR1,CYP2E1,CXCL13,CCR3
Aminophylline	DB01223	Lung diseases	C0024115	0.8459	Asthma	C0004096	3.81e-05	4.29e-05	CXCL8,BDKRB2,CCL28,CCR6,CXCL3,LPAR3,CCR8,ADRA2B,POMC,CCL20,CCR9,NPW,SSTR4,CCL21,CXCR3,CCL5,CXCL9,CXCR1,CXCL6,PTGER3,HDAC2,PF4,ACKR3,GNB1,APP,AGTR2,CCR1,CCR2,CXCL12,CXCL16,PMCH,CXCL1,CCR7,S1PR1,CCR5,LPAR2,CXCL10,C5AR1,OXER1,CCL16,CXCR4,CXCL2,CCL23,C3AR1,CCL19,CYP3A4,GABBR2,CXCR6,FPR2,CCL25,AGT,C3,CXCL5,PTGDR2,CCL27,KNG1,CXCR2,PPBP,TAS2R1,CYP1A2,CCR4,ADORA1,CYP2E1,BDKRB1,CXCL13,CCR3,C5,HRH3,NPY,ANX…
Aminophylline	DB01223	Lung diseases	C0024115	0.8359	Chronic obstructive pulmonary disease	C0024117	5.11e-05	7.42e-05	CXCL8,BDKRB2,CCR6,CCL20,CXCR3,CCL5,CXCL11,DRD4,CXCR1,HDAC2,CCR2,CASR,OPRD1,CCR5,CXCL10,C5AR1,HTR1B,C3AR1,CXCR6,SSTR3,AGT,KNG1,CXCR2,CYP1A2,CYP2E1,CXCL13,CCR3,HTR1D
Aminophylline	DB01223	Lung diseases	C0024115	0.6723	Idiopathic Pulmonary Fibrosis	C1800706	5.43e-05	7.32e-05	CXCL8,CCL21,CXCL11,CXCR1,AGTR2,CCR2,CXCL12,CCR7,CXCL10,CXCR4,FPR2,AGT,CXCL5,CXCR2,LPAR1,CXCL13,ANXA1
Aminophylline	DB01223	Lung diseases	C0024115	0.7245	Bronchiolitis Obliterans	C0006272	5.73e-05	8.25e-05	CXCL8,CXCR3,CCL5,CXCL9,CCR2,CXCL12,CXCL10,CXCR4
Aminophylline	DB01223	Lung diseases	C0024115	0.682	Airway Obstruction	C0001883	6.41e-05	8.29e-05	CXCL8,CCR8,CXCR3,CCL5,CXCL10,CCR4,ADORA1
Aminophylline	DB01223	Lung diseases	C0024115	0.6853	Severe Acute Respiratory Syndrome	C1175175	6.6e-05	8.77e-05	CXCL8,CCL5,CXCL9,CXCL6,CXCL1,GPER1,CXCL10,AGT,CXCL5
Aminophylline	DB01223	Lung diseases	C0024115	0.8016	Malignant neoplasm of lung	C0242379	7.22e-05	7.48e-05	NMU,CXCL8,CCR6,ADRA2B,POMC,CCL20,SSTR4,CCL21,CCL5,SST,DRD4,CXCR1,CXCL6,HDAC2,ACKR3,GNAI2,CCR2,CXCL12,TAS2R38,CASR,CXCL16,TTF1,CXCL1,OPRD1,CCR7,CCR5,LPAR2,C5AR1,CXCR4,HTR1B,MTNR1A,CCL19,HCAR3,CYP3A4,CXCR6,SSTR3,AGT,CXCL5,KNG1,CXCR2,CYP1A2,LPAR1,MGST1,CYP2E1,CCR3,HTR1D,NPY4R,ANXA1
Aminophylline	DB01223	Lung diseases	C0024115	0.7467	Bronchiolitis	C0006271	7.94e-05	0.000106046	CXCL8,NPW,CCL5,PMCH,CCR5,C3,CXCR2
Aminophylline	DB01223	Lung diseases	C0024115	0.7042	Small cell lung cancer	C0149925	8.59e-05	0.0001269	CXCL8,HIST4H4,POMC,SSTR2,SSTR5,CXCR5,SST,CXCR1,GAL,CXCL12,TTF1,CXCR4,GRM8,CYP3A4,SSTR1,CXCR2,CYP2E1,GABBR1,GALR2,ANXA1
Aminophylline	DB01223	Lung diseases	C0024115	0.8241	Respiration Disorders	C0035204	9.14e-05	0.000106284	CXCL8,HRH4,GRM7,CCL5,PDYN,FPR2,CCR3
Aminophylline	DB01223	Lung diseases	C0024115	0.7604	Tuberculosis, Pulmonary	C0041327	0.000114834	0.000149616	CXCL8,CCL5,CXCL9,AGTR2,CCR1,CCR2,CCR5,CXCL10,CXCR4,CYP2E1
Aminophylline	DB01223	Lung diseases	C0024115	0.6698	Neoplasm of the larynx	C0023055	0.000116786	0.000171767	CXCL8,CCR5,CYP3A4,CYP1A2,MGST1,CYP2E1,ANXA1
Aminophylline	DB01223	Lung diseases	C0024115	0.6507	Streptococcal pneumonia	C0155862	0.000132075	0.000142998	CXCL8,CCL5,C3,PPBP
Aminophylline	DB01223	Pulmonary Emphysema	C0034067	0.7508	Pulmonary Disease, Chronic Obstructive	C0024115	2.57e-05	3.82e-05	CXCL8,BDKRB2,ADRA2B,SSTR4,CXCR3,CCL5,CXCR1,ACKR3,CCR1,CXCL1,CCR5,LPAR2,CXCL10,C5AR1,CXCR4,CXCL2,C3AR1,CXCR6,CXCL5,CXCR2,ADORA1,CCR3,ANXA1
Aminophylline	DB01223	Pulmonary Emphysema	C0034067	0.6658	Pneumonia	C0032285	3.68e-05	5.21e-05	CXCL8,CCR6,CCR8,POMC,CCL20,CCR9,NPW,CXCR3,CCL5,CXCL9,PF4,CCR1,CCR2,CXCL12,TTF1,CXCL1,LPAR2,C5AR1,CXCR4,CXCL2,C3AR1,CCL19,C3,CXCL5,PTGDR2,KNG1,CXCR2,LPAR1,CYP2E1,CXCL13,CCR3
Aminophylline	DB01223	Pulmonary Emphysema	C0034067	0.8225	Asthma	C0004096	3.81e-05	4.29e-05	CXCL8,BDKRB2,CCL28,CCR6,CXCL3,LPAR3,CCR8,ADRA2B,POMC,CCL20,CCR9,NPW,SSTR4,CCL21,CXCR3,CCL5,CXCL9,CXCR1,CXCL6,PTGER3,HDAC2,PF4,ACKR3,GNB1,APP,AGTR2,CCR1,CCR2,CXCL12,CXCL16,PMCH,CXCL1,CCR7,S1PR1,CCR5,LPAR2,CXCL10,C5AR1,OXER1,CCL16,CXCR4,CXCL2,CCL23,C3AR1,CCL19,CYP3A4,GABBR2,CXCR6,FPR2,CCL25,AGT,C3,CXCL5,PTGDR2,CCL27,KNG1,CXCR2,PPBP,TAS2R1,CYP1A2,CCR4,ADORA1,CYP2E1,BDKRB1,CXCL13,CCR3,C5,HRH3,NPY,ANX…
Aminophylline	DB01223	Pulmonary Emphysema	C0034067	0.9112	Chronic obstructive pulmonary disease	C0024117	5.11e-05	7.42e-05	CXCL8,BDKRB2,CCR6,CCL20,CXCR3,CCL5,CXCL11,DRD4,CXCR1,HDAC2,CCR2,CASR,OPRD1,CCR5,CXCL10,C5AR1,HTR1B,C3AR1,CXCR6,SSTR3,AGT,KNG1,CXCR2,CYP1A2,CYP2E1,CXCL13,CCR3,HTR1D
Aminophylline	DB01223	Pulmonary Emphysema	C0034067	0.7273	Bronchiolitis Obliterans	C0006272	5.73e-05	8.25e-05	CXCL8,CXCR3,CCL5,CXCL9,CCR2,CXCL12,CXCL10,CXCR4
Aminophylline	DB01223	Pulmonary Emphysema	C0034067	0.7452	Bronchiolitis	C0006271	7.94e-05	0.000106046	CXCL8,NPW,CCL5,PMCH,CCR5,C3,CXCR2
Aminophylline	DB01223	Status Asthmaticus	C0038218	0.783	Asthma	C0004096	3.81e-05	4.29e-05	CXCL8,BDKRB2,CCL28,CCR6,CXCL3,LPAR3,CCR8,ADRA2B,POMC,CCL20,CCR9,NPW,SSTR4,CCL21,CXCR3,CCL5,CXCL9,CXCR1,CXCL6,PTGER3,HDAC2,PF4,ACKR3,GNB1,APP,AGTR2,CCR1,CCR2,CXCL12,CXCL16,PMCH,CXCL1,CCR7,S1PR1,CCR5,LPAR2,CXCL10,C5AR1,OXER1,CCL16,CXCR4,CXCL2,CCL23,C3AR1,CCL19,CYP3A4,GABBR2,CXCR6,FPR2,CCL25,AGT,C3,CXCL5,PTGDR2,CCL27,KNG1,CXCR2,PPBP,TAS2R1,CYP1A2,CCR4,ADORA1,CYP2E1,BDKRB1,CXCL13,CCR3,C5,HRH3,NPY,ANX…
Aminophylline	DB01223	Status Asthmaticus	C0038218	0.7181	Hypersensitivity	C0020517	4.42e-05	6e-05	CCR6,CCL20,CCR9,CXCR3,CCL5,CXCL9,PF4,CCR1,CCR2,CXCL1,CCL19,C3,CXCL5,KNG1,PPBP
Aminophylline	DB01223	Status Asthmaticus	C0038218	0.709	Chronic obstructive pulmonary disease	C0024117	5.11e-05	7.42e-05	CXCL8,BDKRB2,CCR6,CCL20,CXCR3,CCL5,CXCL11,DRD4,CXCR1,HDAC2,CCR2,CASR,OPRD1,CCR5,CXCL10,C5AR1,HTR1B,C3AR1,CXCR6,SSTR3,AGT,KNG1,CXCR2,CYP1A2,CYP2E1,CXCL13,CCR3,HTR1D
Aminophylline	DB01223	Status Asthmaticus	C0038218	0.6627	Bronchiolitis Obliterans	C0006272	5.73e-05	8.25e-05	CXCL8,CXCR3,CCL5,CXCL9,CCR2,CXCL12,CXCL10,CXCR4
Aminophylline	DB01223	Status Asthmaticus	C0038218	0.7494	Immediate hypersensitivity	C0020523	6.15e-05	7.6e-05	CXCL8,CCL5,CXCL12,CCR5,C3AR1,C3,PTGDR2,CCR3,C5,HRH3
Aminophylline	DB01223	Status Asthmaticus	C0038218	0.677	Bronchiolitis	C0006271	7.94e-05	0.000106046	CXCL8,NPW,CCL5,PMCH,CCR5,C3,CXCR2
Aminophylline	DB01223	Status Asthmaticus	C0038218	0.6551	Henoch-Schoenlein Purpura	C0034152	0.000133051	0.000147174	CXCL8,CCL5,AGT,C3,CXCL5
Amiodarone	DB01118	Ventricular Fibrillation	C0042510	0.7207	Bradycardia	C0428977	4.8e-05	8.62e-05	CYP2D6,CRH,KCNH2,POMC,GCG,LHB
Apomorphine	DB00714	Parkinson Disease	C0030567	0.842	Tourette Syndrome	C0040517	0.000105658	0.000165494	HCRTR2,HTR2C,DRD2,CNR1,ADRA1A,NTS,ADRA2A,ADRA1D,DRD3,DRD4,HTR1A,HTR2A,DRD1
Apomorphine	DB00714	Parkinson Disease	C0030567	0.842	Tourette Syndrome	C0040517	0.000105658	0.000165494	HCRTR2,HTR2C,DRD2,CNR1,ADRA1A,NTS,ADRA2A,ADRA1D,DRD3,DRD4,HTR1A,HTR2A,DRD1
Apomorphine	DB00714	Parkinson Disease	C0030567	1	Parkinson Disease	C0030567	0.00010973	0.000123611	HTR6,GABBR2,CALCA,HRH1,CCR2,CXCL8,C3,GNAI3,PDYN,HTR2C,POMC,APP,CCKBR,DRD2,MC1R,HCAR2,CNR1,F2R,ADRA1A,PENK,CYP1A2,NTS,DRD5,ANKK1,ADRA2A,DRD3,CCKAR,CCL5,CRHR1,CCK,EDN1,DRD4,HTR1A,HTR2A,DRD1
Apomorphine	DB00714	Parkinson Disease	C0030567	1	Parkinson Disease	C0030567	0.00010973	0.000123611	HTR6,GABBR2,CALCA,HRH1,CCR2,CXCL8,C3,GNAI3,PDYN,HTR2C,POMC,APP,CCKBR,DRD2,MC1R,HCAR2,CNR1,F2R,ADRA1A,PENK,CYP1A2,NTS,DRD5,ANKK1,ADRA2A,DRD3,CCKAR,CCL5,CRHR1,CCK,EDN1,DRD4,HTR1A,HTR2A,DRD1
Apomorphine	DB00714	Parkinson Disease	C0030567	0.8479	Huntington's chorea	C0020179	0.000155379	0.000170314	NPY,CRH,CNR2,NPY2R,GRM5,GHRL,PTH,GPBAR1,OXER1,DRD2,NPY5R,CNR1,LPAR3,DRD3,DRD1,HCRT,GPRC6A
Apomorphine	DB00714	Parkinson Disease	C0030567	0.8479	Huntington's chorea	C0020179	0.000155379	0.000170314	NPY,CRH,CNR2,NPY2R,GRM5,GHRL,PTH,GPBAR1,OXER1,DRD2,NPY5R,CNR1,LPAR3,DRD3,DRD1,HCRT,GPRC6A
Apomorphine	DB00714	Parkinson Disease	C0030567	0.6914	Brain Diseases	C0006111	0.000171882	0.000179508	SST,ACKR3,PTHLH,F2,APP,CXCR4,AGT,CRHR1,ANXA1,CXCL12,EDN1,CCR3
Apomorphine	DB00714	Parkinson Disease	C0030567	0.6914	Brain Diseases	C0006111	0.000171882	0.000179508	SST,ACKR3,PTHLH,F2,APP,CXCR4,AGT,CRHR1,ANXA1,CXCL12,EDN1,CCR3
Apomorphine	DB00714	Parkinson Disease	C0030567	0.9362	Abnormality of the basal ganglia	C0004782	0.000184526	0.000242635	HTR2C,GNAS,DRD2,DRD3,CASR,HTR2A
Apomorphine	DB00714	Parkinson Disease	C0030567	0.9362	Abnormality of the basal ganglia	C0004782	0.000184526	0.000242635	HTR2C,GNAS,DRD2,DRD3,CASR,HTR2A
Arsenic trioxide	DB01169	leukemia	C0023418	0.6522	Synovial sarcoma	C0039101	2.61e-05	4.73e-05	ABCB1,MTOR,MAPK3,PIK3CA,MAPK1,PIK3CB,PIK3CG,CDKN1B,PIK3CD,MDM2,CCND1,MAPK8,CDKN1A,NFKB1
Arsenic trioxide	DB01169	leukemia	C0023418	0.7141	Sarcoma, Ewing	C1261473	2.82e-05	7.09e-05	ABCB1,MTOR,HSP90AA1,MAPK3,RIPK2,RICTOR,PIK3CA,HRAS,MAPK1,PIK3CB,FOXO1,PIK3CG,MAP3K7,E2F1,CDKN1B,FOXO3,PIK3CD,MDM2,SQSTM1,AKT1,NRAS,CDK4,CYFIP2,TSC2,BRAF,RAF1,CCND1,FOXO4,KRAS,JUN,CDKN1A,BCL10,RELA,CASP9,NFKB1,MAP2K1,CDK6,CYP3A4
Arsenic trioxide	DB01169	leukemia	C0023418	0.8108	Leukemia, T-cell acute lymphoblastoid (2)	C0023492	3.08e-05	0.00012282	MTOR,HSP90AA1,PIK3CA,PIK3CB,PIK3CG,CDKN1B,PIK3CD,AKT1,TXN,NRAS,NFKB2,RAF1,CCND1,IKBKB,SND1,JUN,CDKN1A,RELA,NFKB1
Arsenic trioxide	DB01169	leukemia	C0023418	0.6662	Melanoma	C0025202	3.65e-05	5e-05	F2R,ABCC2,ABCB1,CALM3,MTOR,HSP90AA1,MAPK3,PDPK1,PIK3CA,HRAS,MAPK1,PIK3CB,BAD,NFKBIE,PIK3CG,MAP3K7,MAP3K8,E2F1,AKT1S1,CDKN1B,FOXO3,PIK3CD,MDM2,SQSTM1,CYP1B1,AKT1,TXN,NRAS,CDK4,CYP1A1,TSC2,BRAF,RAF1,CCND1,MAPK8,TRIM24,IKBKB,NOD2,KRAS,NR4A1,TRAF6,IFIH1,JUN,CDKN1A,RIPK1,BCL10,RELA,NFKBIA,MAP2K2,CASP9,PIK3R1,NFKB1,MAP2K1,CDK6,TRAF2
Arsenic trioxide	DB01169	leukemia	C0023418	0.8268	Chronic myeloid leukemia	C0023473	4.27e-05	6.09e-05	ABCC2,ABCB1,CALM3,MTOR,HSP90AA1,MAPK3,PIK3CA,HRAS,MAPK1,PIK3CB,FOXO1,PIK3CG,E2F1,CDKN1B,FOXO3,PIK3CD,MDM2,SQSTM1,MGST2,AKT1,MAPK9,NRAS,CDK4,CYP1A1,BRAF,RAF1,CHUK,CCND1,MAPK8,KRAS,CDKN1A,BCL10,CASP9,NFKB1,MAP2K1,CYP3A4
Arsenic trioxide	DB01169	leukemia	C0023418	0.6904	Neuroendocrine neoplasm	C0206754	4.51e-05	7.3e-05	MTOR,PIK3CA,MAPK1,PIK3CB,PIK3CG,CDKN1B,PIK3CD,AKT1,CDK4,BRAF,RAF1,CCND1,KRAS,CDKN1A,NFKB1,CDK6
Arsenic trioxide	DB01169	leukemia	C0023418	0.7788	T-cell acute lymphoblastic leukemias	C1961099	4.63e-05	0.000111276	ABCB1,CARD11,MTOR,PIK3CA,HRAS,ZFP36L1,PIK3CB,PIK3CG,MAP3K8,CDKN1B,UBE2V1,FOXO3,PIK3CD,AKT1,NRAS,CDK4,CCND1,MAPK8,CDKN1A,BCL10,NFKB1,MALT1
Arsenic trioxide	DB01169	leukemia	C0023418	0.7274	Lymphoma, Large B-Cell, Diffuse	C0024299	4.67e-05	7.5e-05	ABCC2,ABCB1,CALM3,CARD11,MTOR,IRAK1,HSP90AA1,MAPK3,RIPK2,PIK3CA,HRAS,MAPK1,PIK3CB,PIK3CG,MAP3K7,PRMT5,E2F1,CDKN1B,FOXO3,PIK3CD,MDM2,SQSTM1,CYP1B1,AKT1,NRAS,NFKB2,CDK4,CYP1A1,BRAF,RAF1,CCND1,MAPK8,IKBKB,SND1,KRAS,NR4A1,TRAF6,JUN,CDKN1A,BCL10,RELA,NFKBIA,CASP9,NFKB1,REL,MALT1,CDK6,CYP3A4,TRAF2
Arsenic trioxide	DB01169	leukemia	C0023418	0.6975	Non-Hodgkin lymphoma	C0024305	4.98e-05	0.000125233	ABCB1,RIPK2,MAPK1,FOXO1,BAD,PRMT5,E2F1,CDKN1B,MDM2,CYP1B1,CDK4,CYP1A1,BRAF,CHUK,CCND1,MAPK8,IKBKB,NOD2,KRAS,TRAF6,CDKN1A,RIPK1,BCL10,NFKBIA,TFDP1,CASP9,NFKB1,REL,NFKBIB,MALT1,TRAF2
Arsenic trioxide	DB01169	leukemia	C0023418	0.8475	Precursor Cell Lymphoblastic Leukemia-Lymphoma	C1961102	5.22e-05	7.1e-05	ABCB1,MTOR,PIK3CA,MAPK1,ZFP36L1,PIK3CB,PIK3CG,CDKN1B,FOXO3,PIK3CD,MDM2,CYP1B1,NRAS,NFKB2,CDK4,CYP1A1,BRAF,CCND1,FOXO4,TRIM24,NOD2,KRAS,JUN,CDKN1A,NFKBIA,NFKB1,MAP2K1,NFKBIB,CDK6,CYP3A4
Arsenic trioxide	DB01169	leukemia	C0023418	0.8644	Acute myeloid leukemia	C0023467	5.74e-05	7.93e-05	F2R,ABCC2,ABCB1,CALM3,MTOR,HSP90AA1,MAPK3,PDPK1,PIK3CA,HRAS,MAPK1,PIK3CB,FOXO1,BAD,PIK3CG,MAP3K7,E2F1,CDKN1B,UBE2V1,FOXO3,PIK3CD,MDM2,SQSTM1,AKT1,NRAS,NFKB2,CDK4,CYP1A1,TSC2,BRAF,RAF1,CCND1,MAPK8,FOXO4,TRIM24,NOD2,KRAS,NR4A1,TRAF6,JUN,CDKN1A,RIPK1,ABI1,BCL10,RELA,CASP9,NFKB1,REL,MAP2K1,IKBKG,CDK6,CYP3A4,TRAF2
Arsenic trioxide	DB01169	leukemia	C0023418	0.6737	B-cell lymphoma	C0079731	5.77e-05	8.33e-05	ABCC2,ABCB1,CARD11,MTOR,HSP90AA1,MAPK3,RIPK2,PIK3CA,MAPK1,PIK3CB,FOXO1,BAD,NFKBIE,PIK3CG,PRMT5,CDKN1B,PIK3CD,MDM2,SQSTM1,CYP1B1,AKT1,NRAS,NFKB2,CDK4,BRAF,CHUK,CCND1,MAPK8,NR4A1,CDKN1A,RIPK1,BCL10,RELA,CASP9,NFKB1,REL,MALT1,CDK6,TRAF2
Arsenic trioxide	DB01169	leukemia	C0023418	0.7447	Neoplasms	C0027651	5.86e-05	7.48e-05	PIK3CA,HRAS,MAPK1,FOXO1,MAP3K8,CDKN1B,MDM2,SQSTM1,AKT1,NRAS,NFKB2,CDK4,TSC2,BRAF,RAF1,CCND1,TRIM24,NOD2,KRAS,CDKN1A,BCL10,MAP2K2,PIK3R1,NFKB1,MAP2K1,IKBKG,MALT1
Arsenic trioxide	DB01169	leukemia	C0023418	0.8163	Chronic Lymphocytic Leukemia	C0023434	5.93e-05	7e-05	F2R,ABCB1,CALM3,MTOR,NOD1,HSP90AA1,MAPK3,PIK3CA,MAPK1,PIK3CB,NFKBIE,PIK3CG,MAP3K8,PRMT5,E2F1,CDKN1B,FOXO3,PIK3CD,MDM2,CYP1B1,AKT1,TXN,NRAS,NFKB2,CDK4,CYP1A1,CYFIP2,BRAF,CCND1,MAPK8,IKBKB,NOD2,SND1,NR4A1,CDKN1A,BCL10,RELA,NCKAP1L,YWHAB,CASP9,NFKB1,REL,MAP2K1,CDK6,TRAF2
Arsenic trioxide	DB01169	leukemia	C0023418	0.6798	Juvenile myelomonocytic leukemia	C0349639	6e-05	6.84e-05	PIK3CA,MAPK1,PIK3CB,PIK3CG,PIK3CD,AKT1,NRAS,BRAF,RAF1,KRAS,PIK3R2,PIK3R1,REL
Arsenic trioxide	DB01169	leukemia	C0023418	1	Leukemia, Lymphocytic, Chronic, B-Cell	C0023418	6.36e-05	8.18e-05	F2R,ABCB1,CALM3,MTOR,HSP90AA1,MAPK3,PDPK1,PIK3CA,HRAS,MAPK1,PIK3CB,PRKCZ,BAD,PIK3CG,MAP3K7,PRMT5,KSR1,E2F1,CDKN1B,UBE2V1,FOXO3,PIK3CD,MDM2,AKT1,MAPK9,TXN,NRAS,NFKB2,CDK4,CYP1A1,BRAF,RAF1,CCND1,MAPK8,TNIP2,NOD2,KRAS,NR4A1,CYFIP1,TXNRD1,JUN,CDKN1A,ABI1,BCL10,RELA,PIK3R1,MAPKAP1,NFKB1,MAP2K1,IKBKG,CDK6,CYP3A4
Arsenic trioxide	DB01169	leukemia	C0023418	0.6984	Adenocarcinoma, ovarian, somatic, 167000 (3)	C0001418	6.38e-05	7.82e-05	ABCC2,ABCB1,CALM3,MTOR,HSP90AA1,MAPK3,PDPK1,RIPK2,RICTOR,PIK3CA,HRAS,MAPK1,ZFP36L1,PIK3CB,PRKCZ,BAD,PIK3CG,PRMT5,E2F1,CDKN1B,UBE2N,PIK3CD,MDM2,SQSTM1,CYP1B1,AKT1,NRAS,NFKB2,CDK4,CYP1A1,TSC2,BRAF,RAF1,CHUK,CCND1,IKBKB,KRAS,JUN,CDKN1A,BCL10,RELA,NFKBIA,MAP2K2,CASP9,NFKB1,MAP2K1,CDK6,CYP3A4
Arsenic trioxide	DB01169	leukemia	C0023418	0.9013	Myeloid leukemia	C0023470	6.67e-05	9.75e-05	ABCB1,CALM3,HSP90AA1,PIK3CA,PIK3CB,FOXO1,PIK3CG,CDKN1B,UBE2V1,PIK3CD,MDM2,AKT1,MAPK9,NRAS,NFKB2,CYP1A1,RAF1,CCND1,MAPK8,KRAS,JUN,CDKN1A,NFKB1,MAP2K1
Arsenic trioxide	DB01169	leukemia	C0023418	0.6637	Glioma	C0017638	6.71e-05	7.01e-05	F2R,ABCB1,CALM3,MTOR,HSP90AA1,FAM131B,MAPK3,RIPK2,RICTOR,PIK3CA,HRAS,MAPK1,PIK3CB,FOXO1,BAD,PIK3CG,MAP3K8,PRMT5,E2F1,AKT1S1,CDKN1B,UBE2N,FOXO3,PIK3CD,MDM2,SQSTM1,CYP1B1,AKT1,MAPK9,TXN,NFKB2,CDK4,CYP1A1,TSC2,BRAF,RAF1,CCND1,MAPK8,TRIM24,IKBKB,NOD2,KRAS,JUN,CDKN1A,BCL10,RELA,NFKBIA,MAP2K2,YWHAB,CASP9,MAPKAP1,NFKB1,MAP2K1,CDK6,KIAA1549,TRAF2
Arsenic trioxide	DB01169	leukemia	C0023418	0.667	Burkitt lymphoma	C0006413	7.5e-05	0.000177294	PIK3CA,MAPK1,PIK3CB,PIK3CG,E2F1,PIK3CD,MDM2,AKT1,NFKB2,TSC2,CCND1,NFKBIA,PIK3R1,NFKB1
Arsenic trioxide	DB01169	leukemia	C0023418	0.7788	Adult T-Cell Lymphoma/Leukemia	C0023493	8.49e-05	0.000101764	ABCB1,CARD11,HSP90AA1,PIK3CA,PIK3CB,PIK3CG,CDKN1B,PIK3CD,MDM2,AKT1,TXN,NFKB2,CCND1,IKBKB,SND1,JUN,CDKN1A,RELA,NFKB1
Arsenic trioxide	DB01169	leukemia	C0023418	0.8312	Hairy Cell Leukemia	C0023443	8.8e-05	0.000140725	PIK3CA,MAPK1,PIK3CB,PIK3CG,CDKN1B,PIK3CD,BRAF,RAF1,CCND1,MAP2K1
Arsenic trioxide	DB01169	leukemia	C0023418	0.7537	Blast Phase	C0005699	0.000132622	0.000194612	ABCB1,HRAS,CDKN1B,FOXO3,MDM2,MAPK9,NRAS,CDK4,RAF1,MAPK8,CASP9
Arsenic trioxide	DB01169	leukemia	C0023418	0.6784	Leukemia, Myeloid, Chronic-Phase	C0023474	0.000137604	0.000218389	ABCC2,ABCB1,PIK3CA,PIK3CB,PIK3CG,PIK3CD,NRAS
Arsenic trioxide	DB01169	leukemia	C0023418	0.6903	Neuroepithelial neoplasm	C0206715	0.000156109	0.000221775	PIK3CA,MDM2,TSC2,BRAF,RAF1,KRAS
Arsenic trioxide	DB01169	leukemia	C0023418	0.7118	Prolymphocytic Leukemia	C0023486	0.000224911	0.0003382	ABCB1,AKT1,BRAF,CCND1
Arsenic trioxide	DB01169	leukemia	C0023418	0.6996	Leukemia, Plasma Cell	C0023484	0.000235587	0.000326269	MDM2,BRAF,CCND1,BCL10
Arsenic trioxide	DB01169	Acute myelomonocytic leukemia	C0023479	0.7801	Chronic myeloid leukemia	C0023473	4.27e-05	6.09e-05	ABCC2,ABCB1,CALM3,MTOR,HSP90AA1,MAPK3,PIK3CA,HRAS,MAPK1,PIK3CB,FOXO1,PIK3CG,E2F1,CDKN1B,FOXO3,PIK3CD,MDM2,SQSTM1,MGST2,AKT1,MAPK9,NRAS,CDK4,CYP1A1,BRAF,RAF1,CHUK,CCND1,MAPK8,KRAS,CDKN1A,BCL10,CASP9,NFKB1,MAP2K1,CYP3A4
Arsenic trioxide	DB01169	Acute myelomonocytic leukemia	C0023479	0.6522	Precursor Cell Lymphoblastic Leukemia-Lymphoma	C1961102	5.22e-05	7.1e-05	ABCB1,MTOR,PIK3CA,MAPK1,ZFP36L1,PIK3CB,PIK3CG,CDKN1B,FOXO3,PIK3CD,MDM2,CYP1B1,NRAS,NFKB2,CDK4,CYP1A1,BRAF,CCND1,FOXO4,TRIM24,NOD2,KRAS,JUN,CDKN1A,NFKBIA,NFKB1,MAP2K1,NFKBIB,CDK6,CYP3A4
Arsenic trioxide	DB01169	Acute myelomonocytic leukemia	C0023479	0.8073	Acute myeloid leukemia	C0023467	5.74e-05	7.93e-05	F2R,ABCC2,ABCB1,CALM3,MTOR,HSP90AA1,MAPK3,PDPK1,PIK3CA,HRAS,MAPK1,PIK3CB,FOXO1,BAD,PIK3CG,MAP3K7,E2F1,CDKN1B,UBE2V1,FOXO3,PIK3CD,MDM2,SQSTM1,AKT1,NRAS,NFKB2,CDK4,CYP1A1,TSC2,BRAF,RAF1,CCND1,MAPK8,FOXO4,TRIM24,NOD2,KRAS,NR4A1,TRAF6,JUN,CDKN1A,RIPK1,ABI1,BCL10,RELA,CASP9,NFKB1,REL,MAP2K1,IKBKG,CDK6,CYP3A4,TRAF2
Arsenic trioxide	DB01169	Acute myelomonocytic leukemia	C0023479	0.6682	Juvenile myelomonocytic leukemia	C0349639	6e-05	6.84e-05	PIK3CA,MAPK1,PIK3CB,PIK3CG,PIK3CD,AKT1,NRAS,BRAF,RAF1,KRAS,PIK3R2,PIK3R1,REL
Arsenic trioxide	DB01169	Acute myelomonocytic leukemia	C0023479	0.739	Leukemia, Lymphocytic, Chronic, B-Cell	C0023418	6.36e-05	8.18e-05	F2R,ABCB1,CALM3,MTOR,HSP90AA1,MAPK3,PDPK1,PIK3CA,HRAS,MAPK1,PIK3CB,PRKCZ,BAD,PIK3CG,MAP3K7,PRMT5,KSR1,E2F1,CDKN1B,UBE2V1,FOXO3,PIK3CD,MDM2,AKT1,MAPK9,TXN,NRAS,NFKB2,CDK4,CYP1A1,BRAF,RAF1,CCND1,MAPK8,TNIP2,NOD2,KRAS,NR4A1,CYFIP1,TXNRD1,JUN,CDKN1A,ABI1,BCL10,RELA,PIK3R1,MAPKAP1,NFKB1,MAP2K1,IKBKG,CDK6,CYP3A4
Arsenic trioxide	DB01169	Acute myelomonocytic leukemia	C0023479	0.8334	Myeloid leukemia	C0023470	6.67e-05	9.75e-05	ABCB1,CALM3,HSP90AA1,PIK3CA,PIK3CB,FOXO1,PIK3CG,CDKN1B,UBE2V1,PIK3CD,MDM2,AKT1,MAPK9,NRAS,NFKB2,CYP1A1,RAF1,CCND1,MAPK8,KRAS,JUN,CDKN1A,NFKB1,MAP2K1
Arsenic trioxide	DB01169	Acute myelomonocytic leukemia	C0023479	0.7256	Blast Phase	C0005699	0.000132622	0.000194612	ABCB1,HRAS,CDKN1B,FOXO3,MDM2,MAPK9,NRAS,CDK4,RAF1,MAPK8,CASP9
Arsenic trioxide	DB01169	Acute myelomonocytic leukemia	C0023479	0.6671	Leukemia, Myeloid, Chronic-Phase	C0023474	0.000137604	0.000218389	ABCC2,ABCB1,PIK3CA,PIK3CB,PIK3CG,PIK3CD,NRAS
Arsenic trioxide	DB01169	Acute Promyelocytic Leukemia	C0023487	0.6678	Leukemia, T-cell acute lymphoblastoid (2)	C0023492	3.08e-05	0.00012282	MTOR,HSP90AA1,PIK3CA,PIK3CB,PIK3CG,CDKN1B,PIK3CD,AKT1,TXN,NRAS,NFKB2,RAF1,CCND1,IKBKB,SND1,JUN,CDKN1A,RELA,NFKB1
Arsenic trioxide	DB01169	Acute Promyelocytic Leukemia	C0023487	0.8272	Chronic myeloid leukemia	C0023473	4.27e-05	6.09e-05	ABCC2,ABCB1,CALM3,MTOR,HSP90AA1,MAPK3,PIK3CA,HRAS,MAPK1,PIK3CB,FOXO1,PIK3CG,E2F1,CDKN1B,FOXO3,PIK3CD,MDM2,SQSTM1,MGST2,AKT1,MAPK9,NRAS,CDK4,CYP1A1,BRAF,RAF1,CHUK,CCND1,MAPK8,KRAS,CDKN1A,BCL10,CASP9,NFKB1,MAP2K1,CYP3A4
Arsenic trioxide	DB01169	Acute Promyelocytic Leukemia	C0023487	0.6925	Precursor Cell Lymphoblastic Leukemia-Lymphoma	C1961102	5.22e-05	7.1e-05	ABCB1,MTOR,PIK3CA,MAPK1,ZFP36L1,PIK3CB,PIK3CG,CDKN1B,FOXO3,PIK3CD,MDM2,CYP1B1,NRAS,NFKB2,CDK4,CYP1A1,BRAF,CCND1,FOXO4,TRIM24,NOD2,KRAS,JUN,CDKN1A,NFKBIA,NFKB1,MAP2K1,NFKBIB,CDK6,CYP3A4
Arsenic trioxide	DB01169	Acute Promyelocytic Leukemia	C0023487	0.9245	Acute myeloid leukemia	C0023467	5.74e-05	7.93e-05	F2R,ABCC2,ABCB1,CALM3,MTOR,HSP90AA1,MAPK3,PDPK1,PIK3CA,HRAS,MAPK1,PIK3CB,FOXO1,BAD,PIK3CG,MAP3K7,E2F1,CDKN1B,UBE2V1,FOXO3,PIK3CD,MDM2,SQSTM1,AKT1,NRAS,NFKB2,CDK4,CYP1A1,TSC2,BRAF,RAF1,CCND1,MAPK8,FOXO4,TRIM24,NOD2,KRAS,NR4A1,TRAF6,JUN,CDKN1A,RIPK1,ABI1,BCL10,RELA,CASP9,NFKB1,REL,MAP2K1,IKBKG,CDK6,CYP3A4,TRAF2
Arsenic trioxide	DB01169	Acute Promyelocytic Leukemia	C0023487	0.6715	Chronic Lymphocytic Leukemia	C0023434	5.93e-05	7e-05	F2R,ABCB1,CALM3,MTOR,NOD1,HSP90AA1,MAPK3,PIK3CA,MAPK1,PIK3CB,NFKBIE,PIK3CG,MAP3K8,PRMT5,E2F1,CDKN1B,FOXO3,PIK3CD,MDM2,CYP1B1,AKT1,TXN,NRAS,NFKB2,CDK4,CYP1A1,CYFIP2,BRAF,CCND1,MAPK8,IKBKB,NOD2,SND1,NR4A1,CDKN1A,BCL10,RELA,NCKAP1L,YWHAB,CASP9,NFKB1,REL,MAP2K1,CDK6,TRAF2
Arsenic trioxide	DB01169	Acute Promyelocytic Leukemia	C0023487	0.7025	Juvenile myelomonocytic leukemia	C0349639	6e-05	6.84e-05	PIK3CA,MAPK1,PIK3CB,PIK3CG,PIK3CD,AKT1,NRAS,BRAF,RAF1,KRAS,PIK3R2,PIK3R1,REL
Arsenic trioxide	DB01169	Acute Promyelocytic Leukemia	C0023487	0.7911	Leukemia, Lymphocytic, Chronic, B-Cell	C0023418	6.36e-05	8.18e-05	F2R,ABCB1,CALM3,MTOR,HSP90AA1,MAPK3,PDPK1,PIK3CA,HRAS,MAPK1,PIK3CB,PRKCZ,BAD,PIK3CG,MAP3K7,PRMT5,KSR1,E2F1,CDKN1B,UBE2V1,FOXO3,PIK3CD,MDM2,AKT1,MAPK9,TXN,NRAS,NFKB2,CDK4,CYP1A1,BRAF,RAF1,CCND1,MAPK8,TNIP2,NOD2,KRAS,NR4A1,CYFIP1,TXNRD1,JUN,CDKN1A,ABI1,BCL10,RELA,PIK3R1,MAPKAP1,NFKB1,MAP2K1,IKBKG,CDK6,CYP3A4
Arsenic trioxide	DB01169	Acute Promyelocytic Leukemia	C0023487	0.8874	Myeloid leukemia	C0023470	6.67e-05	9.75e-05	ABCB1,CALM3,HSP90AA1,PIK3CA,PIK3CB,FOXO1,PIK3CG,CDKN1B,UBE2V1,PIK3CD,MDM2,AKT1,MAPK9,NRAS,NFKB2,CYP1A1,RAF1,CCND1,MAPK8,KRAS,JUN,CDKN1A,NFKB1,MAP2K1
Arsenic trioxide	DB01169	Acute Promyelocytic Leukemia	C0023487	0.6816	Hairy Cell Leukemia	C0023443	8.8e-05	0.000140725	PIK3CA,MAPK1,PIK3CB,PIK3CG,CDKN1B,PIK3CD,BRAF,RAF1,CCND1,MAP2K1
Arsenic trioxide	DB01169	Acute Promyelocytic Leukemia	C0023487	0.7663	Blast Phase	C0005699	0.000132622	0.000194612	ABCB1,HRAS,CDKN1B,FOXO3,MDM2,MAPK9,NRAS,CDK4,RAF1,MAPK8,CASP9
Arsenic trioxide	DB01169	Acute Promyelocytic Leukemia	C0023487	0.7013	Leukemia, Myeloid, Chronic-Phase	C0023474	0.000137604	0.000218389	ABCC2,ABCB1,PIK3CA,PIK3CB,PIK3CG,PIK3CD,NRAS
Atropine	DB00572	Asthma	C0004096	0.8459	Pulmonary Disease, Chronic Obstructive	C0024115	3.65e-05	3.82e-05	LPAR6,IGF2R,CXCL5,CYSLTR2,EDN1,CXCR1,CCR3,CXCL10,EGFR,LPAR2,EDNRB,ADRA2B,CCR1,EGF,EDNRA,CXCL2,F2RL1,F2R,CXCR2,CCL5,ADORA1,NPSR1,CXCR6,CXCL8,ADRA1A,BDKRB2,ADRB2,ACKR3,CXCR3,ANXA1,F2,CXCL1,CXCR4,SSTR4,C3AR1,C5AR1,CCR5
Atropine	DB00572	Asthma	C0004096	0.9644	Immediate hypersensitivity	C0020523	3.81e-05	7.6e-05	C5,CYSLTR2,EDN1,CCR3,PTGDR2,EDNRA,HRH3,CCL5,NPSR1,CXCL8,CXCL12,ADRB2,C3,C3AR1,CYSLTR1,CHRM3,CCR5
Atropine	DB00572	Asthma	C0004096	0.712	Bronchiolitis, Viral	C0006274	4.08e-05	4.89e-05	CCL25,CCL28,CXCL5,C5,EDN1,CXCL6,CCR3,CXCL10,PPBP,TACR3,CXCL16,CXCL9,CCR2,CXCL3,CXCL2,TACR2,CXCR2,PF4,CCL5,NPSR1,CXCL8,CXCL13,CCL16,CCL23,ADRB2,CXCR3,CCL19,C3,CXCL1,CCL27,CYSLTR1,CCR5,TAC1
Atropine	DB00572	Asthma	C0004096	1	Asthma	C0004096	4.14e-05	4.29e-05	CCL20,CCR4,LTB4R2,CCL25,CCL28,NPW,CXCL5,C5,CHRM1,CYSLTR2,EDN1,CXCR1,CXCL6,CCR3,CXCL10,PTGER1,EGFR,LTB4R,RAB5A,TAC3,PPBP,NPS,TACR3,LPAR2,CXCL16,NPY,SNX9,OXER1,PTGDR2,GABBR2,ADORA3,CXCL9,EDNRB,BDKRB1,ADRA2B,CCR1,EGF,FZD4,CCR2,CCR8,LDLR,CXCL3,APP,S1PR1,EDNRA,CXCL2,POMC,CHRM2,CCR9,TACR1,HRH3,AGTR2,AGT,F2RL1,F2R,TACR2,FPR2,GNB1,CXCR2,LPAR3,CTTN,PF4,CCL5,ADORA1,ADRA1B,CCL21,NPSR1,CXCR6,CXCL8,TAS2R1,SCA…
Atropine	DB00572	Asthma	C0004096	0.7355	Lung Neoplasms	C0024121	4.65e-05	6.13e-05	IGF2R,CXCL5,TFRC,CYSLTR2,EDN1,DAB2,P2RY2,PTGER1,EGFR,F2RL3,AMPH,CCK,LPAR2,CXCL16,SSTR2,EDNRB,P2RY6,ADRA2B,EGF,EDNRA,ARRB1,POMC,AGTR2,F2RL1,F2R,GAST,GRPR,NTS,EPS15,CXCR2,SST,CCL5,CXCR6,CXCL8,MGST1,AVP,CXCR5,ADRA1A,CXCL12,OXTR,DVL2,CCR7,WNT5A,ADRB2,GHRL,ACKR3,CCR6,CYP1A2,ANXA1,TF,NTSR1,GHSR,CXCR4,SSTR4,CCKBR,NMU,GRP
Atropine	DB00572	Asthma	C0004096	0.6662	Pulmonary hypertension, neonatal, susceptibility to	C0020542	4.67e-05	0.000122898	EDN1,CXCR1,DNM2,NPS,NPY,EDNRB,EGF,EDNRA,TACR1,AGT,F2RL1,UTS2B,TACR2,CXCR2,CCL5,CXCL8,CASR,BDKRB2,CCR7,HTR1B,HTR2B,F2,UTS2,CYSLTR1,APLNR,TAC1
Atropine	DB00572	Asthma	C0004096	0.9034	Chronic obstructive pulmonary disease	C0024117	4.83e-05	7.42e-05	CCL20,CD4,IGF2R,DRD4,TFRC,EDN1,CXCR1,CCR3,CXCL10,EGFR,EDNRB,APOB,EGF,CCR2,LDLR,EDNRA,AGT,F2RL1,F2R,TACR2,CXCR2,CCL5,CXCR6,CXCL8,CASR,GPR65,CXCL13,OPRD1,CXCL11,KNG1,BDKRB2,HTR1B,ADRB2,CCR6,CYP1A2,CXCR3,SSTR3,TF,C3AR1,CHRM3,C5AR1,CCR5,TAC1,HTR1D
Atropine	DB00572	Asthma	C0004096	0.7395	Pneumonia	C0032285	5.04e-05	5.21e-05	CCL20,NPW,TRIP10,IGF2R,CXCL5,CCR3,EGFR,LTB4R,LPAR2,PTGDR2,ADORA3,CXCL9,CCR1,LPAR1,CCR2,CCR8,CXCL2,PTAFR,POMC,CCR9,F2RL1,F2R,CXCR2,PF4,CCL5,CXCL8,CXCL13,KNG1,CXCL12,ADRB2,CCR6,CXCR3,CCL19,C3,CXCL1,CXCR4,C3AR1,CYSLTR1,C5AR1,TAC1
Atropine	DB00572	Asthma	C0004096	0.7798	Bronchial Hyperreactivity	C0085129	5.77e-05	6.94e-05	C5,CYSLTR2,EDN1,CCR3,EGFR,PTGDR2,CCR2,EDNRA,TACR1,F2RL1,CCL5,NPSR1,CXCL8,ADRA1A,CXCL12,ADRB2,C3,CXCL1,C3AR1,CYSLTR1,CHRM3,CCR5,TAC1
Atropine	DB00572	Asthma	C0004096	0.801	Dermatitis, Atopic	C0011615	5.88e-05	6.9e-05	CCL20,CCR4,CCR3,CXCL10,EGFR,PDYN,NPY,PTGDR2,CXCL9,EGF,CCR8,LDLR,GRM4,CXCL2,OXT,F2RL1,HTR1A,NTS,CXCR2,CCL5,NPSR1,CXCL8,HRH4,CCL23,ADRB2,CCR6,CXCR3,C3,NTSR1,CXCL1,CCL27,SYT1,CYSLTR1,CCR5,TAC1
Atropine	DB00572	Asthma	C0004096	0.6994	Malignant neoplasm of lung	C0242379	6.28e-05	7.48e-05	CCL20,CD4,IGF2R,CXCL5,DRD4,TFRC,CYSLTR2,EDN1,CXCR1,OPN4,CXCL6,CCR3,DAB2,EGFR,RAB5A,F2RL3,GNAI2,LPAR2,NPY4R,CXCL16,ADORA3,EDNRB,ADRA2B,EGF,LPAR1,CCR2,LDLR,TAS2R38,EDNRA,ARRB1,OXT,POMC,NMB,AGT,F2R,GAST,GRPR,NTS,CXCR2,SST,MTNR1A,CCL5,REPS1,CCL21,CXCR6,CXCL8,MGST1,AVP,CASR,OPRD1,ADRA1A,KNG1,NMBR,CXCL12,OXTR,CCR7,HTR1B,WNT5A,ADRB2,AP2A1,ACKR3,CCR6,CYP1A2,ANXA1,CCL19,SSTR3,NTSR1,CXCL1,GHSR,CXCR4,SSTR4,…
Atropine	DB00572	Asthma	C0004096	0.8306	Non-small cell lung carcinoma	C0007131	7.02e-05	8.81e-05	CCL20,OPRK1,TRIP10,IGF2R,CXCL5,DRD4,CXCR1,CXCL6,CXCL10,HIP1,DAB2,EGFR,RAB5A,CCK,NPS,AGFG1,CXCL16,SSTR2,CXCL9,EDNRB,EGF,GPER1,EDNRA,ARRB1,PTAFR,POMC,NMB,KISS1R,F2R,GRPR,NTS,EPS15,CXCR2,SST,REPS2,GPR55,MTNR1A,REPS1,SH3GL2,CCL21,CXCR6,CXCL8,AVP,CXCL13,CXCR5,CXCL11,NMBR,CXCL12,OXTR,KISS1,CCR7,WNT5A,ACKR3,CCR6,CXCR3,C3,TF,NTSR1,CXCL1,SYT1,CNR1,GHSR,CXCR4,CHRM3,C5AR1,TAC1,GRP
Atropine	DB00572	Asthma	C0004096	0.8026	Small cell lung cancer	C0149925	8.02e-05	0.0001269	GALR2,AVPR1A,CXCR1,GABBR1,EGFR,GAL,CCK,SSTR1,SSTR2,EDNRB,EGF,OXT,POMC,GAST,GRPR,NTS,CXCR2,AVPR1B,SST,CXCL8,AVP,CXCR5,NMBR,CXCL12,OXTR,GRM8,ANXA1,SSTR5,CXCR4,CCKBR,GRP
Atropine	DB00572	Asthma	C0004096	0.7183	Dermatitis, Allergic Contact	C0162820	8.28e-05	8.52e-05	CCR10,CXCL10,EGFR,CCR2,CXCL2,POMC,CD3D,CXCR3,CCL19,CCL27,CCR5,GRP
Atropine	DB00572	Asthma	C0004096	0.8102	Hay fever	C0018621	8.38e-05	0.000164207	CYSLTR2,EDN1,CXCL10,EGFR,PTGDR2,CXCL9,F2RL1,EPS15,CD3D,CXCL11,ADRB2,CYSLTR1
Atropine	DB00572	Asthma	C0004096	0.6943	Cystic Fibrosis	C0010674	8.73e-05	0.000142997	EDN1,CXCR1,CXCL6,P2RY2,EDN3,P2RY11,EDN2,ARRB2,EDNRB,EGF,TAS2R38,EDNRA,AGTR2,F2RL1,CXCR2,CXCL8,VAMP3,ADRB2,ANXA1,TF,GRM1,ADRA1D,HCAR3,CCR5
Atropine	DB00572	Asthma	C0004096	0.7086	Respiration Disorders	C0035204	0.000105263	0.000106284	CCR3,PDYN,GRM7,F2RL1,FPR2,CCL5,CXCL8,HRH4,ADRB2
Atropine	DB00572	Asthma	C0004096	0.8276	Henoch-Schoenlein Purpura	C0034152	0.000123419	0.000147174	CXCL5,LDLR,AGT,CCL5,CXCL8,C3,F2
Atropine	DB00572	Asthma	C0004096	0.9846	Respiratory Hypersensitivity	C0035228	0.000138515	0.00017479	CCR3,NPSR1,ADRB2,HRH1,CXCL1
Atropine	DB00572	Asthma	C0004096	0.6678	Tuberculosis, Pulmonary	C0041327	0.000138719	0.000149616	CXCL10,P2RY2,EGFR,CXCL9,CCR1,CCR2,AGTR2,P2RY1,CCL5,CXCL8,SYT1,CXCR4,CCR5
Atropine	DB00572	Asthma	C0004096	0.8582	Allergic rhinitis	C2607914	0.000152183	0.000167647	EDN1,CXCR1,TACR1,AGT,F2RL1,CXCR2,CCL5,CXCL8,KNG1,HRH1,CXCR4
Auranofin	DB00995	Rheumatoid Arthritis	C0003873	1	Rheumatoid arthritis	C0003873	4.51e-05	5.78e-05	APOE,CST3,NFKBIA,RIPK1,TAB1,GSN,PALB2,NOD1,BBC3,CHUK,CFB,APOA1,CTSL,REL,IKBKB,DMD,NFKBIB,ZNF292,NFKB2,TRAF2,ALB,FN1,RELA,TTN,GRAP2,TAB2,HP,NFKB1,ATM,IFIH1,IRAK1,TXN,TRAF6,CFH,KRT16,NFKBIE,PRDX5,TNIP2,NOD2
Auranofin	DB00995	Rheumatoid Arthritis	C0003873	0.7622	Diabetes mellitus type 1	C0011854	7.37e-05	7.37e-05	APOE,SCN5A,NFKBIA,APOC1,APOC3,GSN,CFB,CTSL,TTR,ITGA2,ALB,FN1,TAB2,HP,APOA4,NPHS1,NFKB1,ATM,IFIH1,TXN,CFH,GFAP,RIPK2,NOD2
Balsalazide	DB01014	Ulcerative Colitis	C0009324	0.6939	Familial adenomatous polyposis 1	C0032580	6.31e-05	0.000273554	PTGS1,PPARG,TP53,MED15,PTGS2,ALOX15
Balsalazide	DB01014	Ulcerative Colitis	C0009324	0.7842	Esophagitis	C0014868	6.4e-05	0.000202346	PTGS1,TP53,PTGS2
Balsalazide	DB01014	Ulcerative Colitis	C0009324	0.7461	Colorectal Neoplasms	C0009404	9.75e-05	0.000154971	PTGS1,NCOR1,PPARG,NCOR2,TP53,ALOX5,PTGS2,ALOX15,HDAC3
Balsalazide	DB01014	Ulcerative Colitis	C0009324	0.6706	Neoplasm of the rectum	C0034885	0.000121646	0.000280079	PPARG,TP53,PTGS2
Balsalazide	DB01014	Ulcerative Colitis	C0009324	0.7508	Gastritis	C0017152	0.000149821	0.000199212	PTGS1,PPARG,TP53,PTGS2
Bivalirudin	DB00006	myocardial ischemia	C0151744	0.6615	Hypertension	C0020538	1.91e-05	4.9e-05	EDNRA,HTR2B,GHSR,CHRM3,P2RY2,CASR,OXTR,TRHR,CYSLTR2,GCGR,TACR3,GP1BB,UTS2R,ADRA1A,MPO,GNA14,AVPR1A,EDNRB,F2,F2R,BDKRB1,ADRA1D,ADRA1B,F5,PTGER1,SERPINC1,TACR1
Bivalirudin	DB00006	myocardial ischemia	C0151744	0.9377	Myocardial Infarction	C0027051	3.4e-05	0.000110095	EDNRA,GHSR,P2RY11,P2RY2,CASR,UTS2R,MPO,AVPR1A,EDNRB,F2,F2R,BDKRB1,ADRA1D,F10,F5,SERPINC1,F2RL1
Bivalirudin	DB00006	myocardial ischemia	C0151744	0.8934	Coronary Artery Disease	C1956346	5.61e-05	0.000165401	EDNRA,P2RY1,GHSR,CASR,HRH1,OPN4,ADRA1A,MPO,F2,CYSLTR1,F2R,BDKRB1,ADRA1D,F10,NPFFR2,F2RL3,F5,SERPINC1
Bivalirudin	DB00006	myocardial ischemia	C0151744	0.7605	Coronary heart disease 7	C0010054	6.59e-05	6.68e-05	EDNRA,P2RY1,CASR,OPN4,UTS2R,MPO,F2,CYSLTR1,F2R,BDKRB1,NPFFR2,F2RL3,F5
Bivalirudin	DB00006	myocardial ischemia	C0151744	1	Acute myocardial ischemia	C0151744	8.33e-05	0.000123011	EDNRA,UTS2R,ADRA1A,MPO,EDNRB,F2,CYSLTR1,ADRA1D,F5,F2RL1
Bivalirudin	DB00006	myocardial ischemia	C0151744	0.7559	Coronary Thrombosis	C0010072	0.000123247	0.000207516	F2R,GP5,SERPINC1
Bivalirudin	DB00006	myocardial ischemia	C0151744	0.7031	Cardiovascular Diseases	C0007222	0.000125372	0.000149187	EDNRA,CASR,HRH1,ADRA1A,MPO,EDNRB,F2,F2R,BDKRB1,F10,NMBR,F5,FFAR2
Bivalirudin	DB00006	myocardial ischemia	C0151744	0.8276	Anterior myocardial infarction	C0340293	0.000250744	1	F2,F5
Bleomycin	DB00290	Squamous cell carcinoma	C0007137	0.8864	Squamous cell carcinoma of the head and neck	C1168401	2.76e-05	0.000122896	RFC1,XRCC1,NEIL1,PCNA,POLD1,POLD3
Bleomycin	DB00290	Squamous cell carcinoma	C0007137	0.6631	Familial adenomatous polyposis 1	C0032580	5.03e-05	0.000225555	POLB,NEIL1,PCNA,POLD1
Bleomycin	DB00290	Squamous cell carcinoma	C0007137	0.6695	Retinoblastoma	C0035335	7.22e-05	0.000155721	RFC1,XRCC1,PCNA,POLD1
Bleomycin	DB00290	lymphoma	C0024299	0.7369	Neoplasms, Germ Cell and Embryonal	C0027658	6.01e-05	0.000374038	XRCC1,BLMH
Bleomycin	DB00290	Lymphoma, Non-Hodgkin	C0024305	0.7063	Neoplasms, Germ Cell and Embryonal	C0027658	6.01e-05	0.000374038	XRCC1,BLMH
Bleomycin	DB00290	neoplasms	C0027651	0.716	Head and Neck Neoplasms	C0018671	1.14e-05	0.000218718	POLB,XRCC1,PCNA,LIG3,RPA1,LIG1
Bleomycin	DB00290	neoplasms	C0027651	0.7096	Colorectal Neoplasms	C0009404	1.79e-05	0.000119529	POLB,XRCC1,NEIL1,PCNA,POLD1,POLD3,LIG3,LIG1
Bleomycin	DB00290	neoplasms	C0027651	0.6857	Breast-ovarian cancer, familial 1	C0006142	2.11e-05	5.09e-05	RFC1,POLB,RPA3,XRCC1,NEIL1,PCNA,POLD1,POLD3,LIG3,RPA1,RFC2,RPA2,LIG1
Bleomycin	DB00290	neoplasms	C0027651	0.6781	Brain neoplasm	C0006118	4.3e-05	0.000112788	RFC1,POLB,XRCC1,PCNA,LIG1
Bleomycin	DB00290	neoplasms	C0027651	0.7344	Multiple endocrine neoplasia, type 4	C0027662	4.38e-05	0.000111179	PCNA,RPA2
Bleomycin	DB00290	neoplasms	C0027651	0.757	Neoplasms, Germ Cell and Embryonal	C0027658	6.01e-05	0.000374038	XRCC1,BLMH
Bleomycin	DB00290	Pleural Effusion, Malignant	C0080032	0.6881	Neoplasm of the larynx	C0023055	1.54e-05	8.91e-05	POLB,XRCC1,PCNA,LIG3
Bleomycin	DB00290	Pleural Effusion, Malignant	C0080032	0.7367	Malignant neoplasm of lung	C0242379	3.65e-05	7.55e-05	POLD4,RFC1,POLB,XRCC1,NEIL1,PCNA,POLD1,LIG3,LIG1
Bleomycin	DB00290	Malignant neoplasm of penis	C0153601	0.7183	Testicular Neoplasms	C0039590	3.33e-05	0.000161862	XRCC1,PCNA,BLMH
Bleomycin	DB00290	Cancer of Head and Neck	C0278996	0.7394	Pharyngeal Neoplasms	C0031347	1.06e-05	0.000277435	POLB,XRCC1,PCNA,LIG3
Bleomycin	DB00290	Cancer of Head and Neck	C0278996	0.8293	Head and Neck Neoplasms	C0018671	1.14e-05	0.000218718	POLB,XRCC1,PCNA,LIG3,RPA1,LIG1
Bleomycin	DB00290	Cancer of Head and Neck	C0278996	0.6966	Vestibular Schwannoma	C0027859	1.22e-05	7.71e-05	POLB,XRCC1,PCNA,LIG1
Bleomycin	DB00290	Cancer of Head and Neck	C0278996	0.7216	Neoplasm of the larynx	C0023055	1.54e-05	8.91e-05	POLB,XRCC1,PCNA,LIG3
Bleomycin	DB00290	Cancer of Head and Neck	C0278996	0.7755	Neoplasm of the oral cavity	C0026640	1.62e-05	0.000267963	POLB,XRCC1,NEIL1,PCNA,LIG3
Bleomycin	DB00290	Cancer of Head and Neck	C0278996	0.6823	Squamous cell carcinoma of the head and neck	C1168401	2.76e-05	0.000122896	RFC1,XRCC1,NEIL1,PCNA,POLD1,POLD3
Bleomycin	DB00290	Cancer of Head and Neck	C0278996	0.6626	Adenocarcinoma Of Esophagus	C0279628	0.000107955	0.000129754	XRCC1,PCNA,RFC3
Bleomycin	DB00290	sarcoma	C1261473	0.7233	Neoplasms, Germ Cell and Embryonal	C0027658	6.01e-05	0.000374038	XRCC1,BLMH
Bleomycin	DB00290	sarcoma	C1261473	0.6581	Giant cell tumor of bone	C0206638	6.57e-05	0.000221625	PCNA,POLD1
Bleomycin	DB00290	Testicular Germ Cell Tumor	C1336708	0.887	Testicular Neoplasms	C0039590	3.33e-05	0.000161862	XRCC1,PCNA,BLMH
Bleomycin	DB00290	Testicular Germ Cell Tumor	C1336708	0.6563	Uterine Cervical Neoplasms	C0007873	4.22e-05	0.000253581	RFC1,XRCC1,PCNA
Bleomycin	DB00290	Testicular Germ Cell Tumor	C1336708	0.6818	Multiple endocrine neoplasia, type 4	C0027662	4.38e-05	0.000111179	PCNA,RPA2
Bleomycin	DB00290	Testicular Germ Cell Tumor	C1336708	0.7107	Neoplasms, Germ Cell and Embryonal	C0027658	6.01e-05	0.000374038	XRCC1,BLMH
Bleomycin	DB00290	Testicular Germ Cell Tumor	C1336708	0.6673	Urinary Bladder Neoplasms	C0005695	7.14e-05	0.000131838	POLB,XRCC1,PCNA,LIG1
Bromocriptine	DB01200	Acromegaly	C0001206	0.6768	Pituitary Neoplasms	C0032019	6.98e-05	9.78e-05	CRH,GFAP,GALR3,GAL,CRB1,SSTR5,IAPP,ABCB1,POMC,SSTR2,GNAS,GRP,HCAR3,ADRA1D,GHRHR,CXCR4,GNRHR,TRHR,KISS1R,TRH,CXCL12,SSTR1,GHRH,SST,GHSR,CXCL8,CTSL,KISS1,DRD2,GNAI2,GALR1
Bromocriptine	DB01200	Acromegaly	C0001206	0.6527	Pituitary corticotropic cell adenoma	C1306214	8.04e-05	0.000104355	MC2R,GHRL,SSTR5,CRHR1,POMC,GNAS,GHRH,SST,GHSR,DRD2,GNAI2
Bromocriptine	DB01200	Acromegaly	C0001206	0.6679	Osteoporosis	C0029456	8.38e-05	0.000108997	GSN,CYP3A4,RXFP2,LTB4R,MGST3,APOE,TACR3,CALCA,FSHR,INSL3,CST3,CXCL2,CNR2,CRHR1,AGT,PTHLH,POMC,PTH1R,CALCR,GNAS,PTH2R,ADRA1D,CNR1,GHRHR,GNRHR,PTGER4,PROK2,KISS1R,GHRH,AHSG,GHSR,PTH,KISS1,PROKR2,GNRH1,CASR,XCL1,GAST,DCD,ALB,TAC3
Bromocriptine	DB01200	Acromegaly	C0001206	1	Acromegaly	C0001206	8.88e-05	0.000124526	APOE,GHRL,SSTR5,AGT,SSTR2,GNAS,GHRHR,TRHR,TRH,GHRH,SST,PTH
Bromocriptine	DB01200	Acromegaly	C0001206	0.7993	Pituitary dependent hypercortisolism	C0221406	9.11e-05	0.000110619	MC2R,KLK3,GHRL,POMC,SSTR2,GNAS,SST,GNAI2
Bromocriptine	DB01200	Hyperprolactinemia	C0020514	0.6618	Pituitary Neoplasms	C0032019	6.98e-05	9.78e-05	CRH,GFAP,GALR3,GAL,CRB1,SSTR5,IAPP,ABCB1,POMC,SSTR2,GNAS,GRP,HCAR3,ADRA1D,GHRHR,CXCR4,GNRHR,TRHR,KISS1R,TRH,CXCL12,SSTR1,GHRH,SST,GHSR,CXCL8,CTSL,KISS1,DRD2,GNAI2,GALR1
Bromocriptine	DB01200	Hyperprolactinemia	C0020514	0.8181	Acromegaly	C0001206	8.88e-05	0.000124526	APOE,GHRL,SSTR5,AGT,SSTR2,GNAS,GHRHR,TRHR,TRH,GHRH,SST,PTH
Bromocriptine	DB01200	Hyperprolactinemia	C0020514	0.7834	Pituitary dependent hypercortisolism	C0221406	9.11e-05	0.000110619	MC2R,KLK3,GHRL,POMC,SSTR2,GNAS,SST,GNAI2
Bromocriptine	DB01200	Parkinson Disease	C0030567	0.842	Tourette Syndrome	C0040517	0.000108822	0.000238023	HTR2C,DRD1,HCRTR2,HTR1A,ADRA1D,NTS,CNR1,ADRA1A,DRD4,HTR2A,ADRA2A,DRD3,DRD2,CAMTA1
Bromocriptine	DB01200	Parkinson Disease	C0030567	0.842	Tourette Syndrome	C0040517	0.000108822	0.000238023	HTR2C,DRD1,HCRTR2,HTR1A,ADRA1D,NTS,CNR1,ADRA1A,DRD4,HTR2A,ADRA2A,DRD3,DRD2,CAMTA1
Bromocriptine	DB01200	Parkinson Disease	C0030567	1	Parkinson Disease	C0030567	0.000109369	0.000119595	GFAP,ANKK1,CCKBR,HTR2C,CCL5,CCKAR,APOE,CALCA,DRD1,PENK,HRH1,CST3,CCK,HCAR2,CRHR1,C3,EDN1,CYP1A2,ABCB1,POMC,MC1R,HTR1A,PDYN,NTS,CNR1,GNAI3,ADRA1A,F2R,DRD4,HP,HTR2A,GABBR2,ADRA2A,CXCL8,DRD5,CCR2,DRD3,DRD2,APP,HTR6,PDZRN4
Bromocriptine	DB01200	Parkinson Disease	C0030567	1	Parkinson Disease	C0030567	0.000109369	0.000119595	GFAP,ANKK1,CCKBR,HTR2C,CCL5,CCKAR,APOE,CALCA,DRD1,PENK,HRH1,CST3,CCK,HCAR2,CRHR1,C3,EDN1,CYP1A2,ABCB1,POMC,MC1R,HTR1A,PDYN,NTS,CNR1,GNAI3,ADRA1A,F2R,DRD4,HP,HTR2A,GABBR2,ADRA2A,CXCL8,DRD5,CCR2,DRD3,DRD2,APP,HTR6,PDZRN4
Bromocriptine	DB01200	Parkinson Disease	C0030567	0.6914	Brain Diseases	C0006111	0.000122494	0.00016864	ANXA1,ACKR3,APOE,F2,CRHR1,AGT,SPAST,PTHLH,SH3BP5,EDN1,CXCR4,CCR3,CXCL12,SST,APP,ALB
Bromocriptine	DB01200	Parkinson Disease	C0030567	0.6914	Brain Diseases	C0006111	0.000122494	0.00016864	ANXA1,ACKR3,APOE,F2,CRHR1,AGT,SPAST,PTHLH,SH3BP5,EDN1,CXCR4,CCR3,CXCL12,SST,APP,ALB
Bromocriptine	DB01200	Parkinson Disease, Postencephalitic	C0030568	0.7058	Parkinson Disease	C0030567	0.000109369	0.000119595	GFAP,ANKK1,CCKBR,HTR2C,CCL5,CCKAR,APOE,CALCA,DRD1,PENK,HRH1,CST3,CCK,HCAR2,CRHR1,C3,EDN1,CYP1A2,ABCB1,POMC,MC1R,HTR1A,PDYN,NTS,CNR1,GNAI3,ADRA1A,F2R,DRD4,HP,HTR2A,GABBR2,ADRA2A,CXCL8,DRD5,CCR2,DRD3,DRD2,APP,HTR6,PDZRN4
Cabergoline	DB00248	Hyperprolactinemia	C0020514	0.6618	Pituitary Neoplasms	C0032019	7.25e-05	9.78e-05	GNRHR,TRHR,EGF,SSTR5,CXCL12,DRD2,GHRH,TRH,GRP,GALR1,GHSR,GHRHR,IAPP,CRB1,GNAI2,SSTR1,CXCL8,EGFR,CRH,GALR3,GNAS,POMC,CXCR4,KISS1R,GFAP,GAL,HCAR3,KISS1,CTSL,SST,ADRA1D,SSTR2
Cabergoline	DB00248	Hyperprolactinemia	C0020514	0.7834	Pituitary dependent hypercortisolism	C0221406	7.78e-05	0.000110619	EGF,GHRL,KLK3,MC2R,GNAI2,EGFR,GNAS,POMC,SST,SSTR2
Cabergoline	DB00248	Hyperprolactinemia	C0020514	0.8181	Acromegaly	C0001206	8.81e-05	0.000124526	ARRB1,TRHR,SSTR5,APOE,GHRL,GHRH,TRH,GHRHR,GNAS,PTH,SST,AGT,SSTR2
Cabergoline	DB00248	Parkinson Disease	C0030567	1	Parkinson Disease	C0030567	7.89e-05	0.000119595	SCARB2,HIP1R,CST3,AAK1,IGF2R,EGF,CCK,TF,ANKK1,CCR2,DRD1,HCAR2,APOE,APP,PDYN,DNAJC6,C3,DRD2,HTR2A,HP,HTR1A,SH3GL2,GRK6,ADRA1A,NTS,PENK,DRD4,CXCL8,GABBR2,CRHR1,PICALM,POMC,ADRA2A,GFAP,DRD5,CNR1,F2R,AVP,SYNJ1,DRD3,MC1R,CCKBR,HTR6,CCL5,HTR2C,CALCA,GAK,EDN1,CCKAR,GNAI3,PDZRN4,HRH1
Cabergoline	DB00248	Parkinson Disease	C0030567	0.746	Neurodegenerative Diseases	C0524851	9.7e-05	0.00010877	SCARB2,VIP,HCRT,CST3,GPBAR1,ADRB2,MGST3,TF,TAC1,CCR2,SCT,LPAR3,FZD4,APOE,APP,PDYN,GSN,ADCYAP1,HTR2A,GCG,SACS,LDLR,GPRC6A,MGST1,AHSG,EGFR,UBB,SPAST,CRHR1,CXCL13,GFAP,CNR1,NPY,OXER1,P2RY2,KIAA0319,ANXA1,SETX,OPRD1,KCNMA1,CNR2,DNM2,F2RL3
Cabergoline	DB00248	Parkinson Disease	C0030567	0.8479	Huntington's chorea	C0020179	0.000107989	0.000148716	TFRC,HCRT,GPBAR1,HIP1,DRD1,LPAR3,FZD4,APOE,NPY2R,GHRL,DRD2,TRIP10,UBC,GPRC6A,ALB,CRH,GRM5,PTH,RPS27A,CNR1,NPY,OXER1,DRD3,CNR2,NPY5R
Cabergoline	DB00248	Parkinson Disease	C0030567	0.842	Tourette Syndrome	C0040517	0.000108479	0.000238023	DRD1,DRD2,HTR2A,HTR1A,HCRTR2,ADRA1A,NTS,DRD4,PICALM,ADRA2A,CNR1,DRD3,HTR2C,CAMTA1,ADRA1D
Cabergoline	DB00248	Parkinson Disease	C0030567	0.9749	Parkinsonism	C0242422	0.000138539	0.000171352	VIP,TAC1,APOE,APP,PDYN,DNAJC6,ADCYAP1,DRD2,PNOC,PENK,EGFR,GRM8,LRP2,GFAP,CNR1,SYNJ1,DRD3,HTR2C
Cabergoline	DB00248	Parkinson Disease	C0030567	0.6914	Brain Diseases	C0006111	0.00014001	0.00016864	F2,ACKR3,APOE,CXCL12,APP,PTHLH,ALB,SPAST,CRHR1,CXCR4,ANXA1,SST,EDN1,CCR3,AGT,SH3BP5
Calcidiol	DB00146	Hypocalcemia	C0020598	0.8061	Hypophosphatemic rickets	C3536983	2.15e-05	0.000153473	VDR,CYP27B1,CYP24A1
Calcidiol	DB00146	Hypocalcemia	C0020598	0.9026	Calcinosis	C0006663	7.28e-05	0.000308629	VDR,CYP27B1,CYP24A1
Calcidiol	DB00146	Hypocalcemia	C0020598	0.871	Hypercalcemia, infantile, 2	C0020437	8.11e-05	0.000142682	VDR,CYP27B1,CYP24A1
Calcidiol	DB00146	Hypocalcemia	C0020598	0.8469	Rickets	C0035579	0.000124172	0.000186834	VDR,CYP27B1
Calcidiol	DB00146	Rickets	C0035579	0.9553	Hypophosphatemic rickets	C3536983	2.15e-05	0.000153473	VDR,CYP27B1,CYP24A1
Calcidiol	DB00146	Rickets	C0035579	0.9836	Vitamin D Deficiency	C0042870	3.48e-05	0.000435601	VDR,CYP27B1,CYP24A1
Calcidiol	DB00146	Rickets	C0035579	0.8303	Calcinosis	C0006663	7.28e-05	0.000308629	VDR,CYP27B1,CYP24A1
Calcidiol	DB00146	Rickets	C0035579	0.7975	Hypercalcemia, infantile, 2	C0020437	8.11e-05	0.000142682	VDR,CYP27B1,CYP24A1
Calcidiol	DB00146	Rickets	C0035579	0.7575	Bone Diseases	C0005940	0.000109272	0.000190369	VDR,CYP27B1,CYP24A1
Calcidiol	DB00146	Rickets	C0035579	1	Rickets	C0035579	0.000124172	0.000186834	VDR,CYP27B1
Calcidiol	DB00146	Hypophosphatemia	C0085682	0.9676	Hypophosphatemic rickets	C3536983	2.15e-05	0.000153473	VDR,CYP27B1,CYP24A1
Calcidiol	DB00146	Hypophosphatemia	C0085682	1	Hypophosphatemia	C0085682	0.000120861	0.000196642	VDR,CYP27B1
Calcitriol	DB00136	bone diseases	C0005940	0.7159	Hypophosphatemic rickets	C3536983	3.24e-05	0.000153473	VDR,CYP24A1
Calcitriol	DB00136	bone diseases	C0005940	0.7798	Bone necrosis	C0029445	6.19e-05	0.000232702	VDR,CYP3A4
Calcitriol	DB00136	Hypocalcemia	C0020598	0.8061	Hypophosphatemic rickets	C3536983	3.24e-05	0.000153473	VDR,CYP24A1
Calcitriol	DB00136	Hypophosphatemia	C0085682	0.9676	Hypophosphatemic rickets	C3536983	3.24e-05	0.000153473	VDR,CYP24A1
Carbamazepine	DB00564	Epilepsy	C0014544	0.7299	Drug Resistant Epilepsy	C1096063	3.71e-05	0.000158505	CYP2C19,ABCB1,ABCC2,GFAP,APOE,ALB
Carbamazepine	DB00564	Epilepsy	C0014544	0.7299	Drug Resistant Epilepsy	C1096063	3.71e-05	0.000158505	CYP2C19,ABCB1,ABCC2,GFAP,APOE,ALB
Carbamazepine	DB00564	Epilepsies, Partial	C0014547	0.6563	Drug Resistant Epilepsy	C1096063	3.71e-05	0.000158505	CYP2C19,ABCB1,ABCC2,GFAP,APOE,ALB
Carbidopa	DB00190	Parkinson Disease	C0030567	0.9749	Parkinsonism	C0242422	9.59e-05	0.000531401	DDC
Carbidopa	DB00190	Parkinson Disease	C0030567	0.9749	Parkinsonism	C0242422	9.59e-05	0.000531401	DDC
Carbidopa	DB00190	Parkinson Disease, Postencephalitic	C0030568	0.7189	Parkinsonism	C0242422	9.59e-05	0.000531401	DDC
Carbidopa	DB00190	Parkinsonian Disorders	C0242422	1	Parkinsonism	C0242422	9.59e-05	0.000531401	DDC
Carbidopa	DB00190	Parkinsonian Disorders	C0242422	1	Parkinsonism	C0242422	9.59e-05	0.000531401	DDC
Celecoxib	DB00482	arthritis	C0003864	0.6679	Myopathy, scapulohumeroperoneal	C0026848	6.12e-05	8.03e-05	CYP2D6,CYP3A4,RYR2,TTN,PTGS2,SCN5A,CYP2C8,ALB,LDB3,CHKB,TRAPPC11,DMD,APOE,TTR,PRKCZ,GFAP,OBSL1,CYP2C9,CFH,AKT1
Celecoxib	DB00482	Degenerative polyarthritis	C0029408	0.8025	Dermatosis NOS	C0037274	5.46e-05	8.86e-05	CYP2D6,PDE4B,KRT14,PTGS2,KRT1,TP53,PIK3CA,F7,DCD,KRT9,PIK3CB,PIK3CD,KRT5,CD86,GRAP2,PIK3CG,KRT6A,GFAP,CD80,KRT10,CFH,CD28
Celecoxib	DB00482	Degenerative polyarthritis	C0029408	0.6616	Myopathy, scapulohumeroperoneal	C0026848	6.12e-05	8.03e-05	CYP2D6,CYP3A4,RYR2,TTN,PTGS2,SCN5A,CYP2C8,ALB,LDB3,CHKB,TRAPPC11,DMD,APOE,TTR,PRKCZ,GFAP,OBSL1,CYP2C9,CFH,AKT1
Celecoxib	DB00482	Degenerative polyarthritis	C0029408	0.7562	Abnormality of the skin	C0037268	9.3e-05	0.000117704	ATM,KRT13,TTN,CRB1,APOA1,NLRC4,KRT14,KRT16,TSC2,SCN5A,KRT1,LDB3,TP53,CHKB,PIK3CA,APOC1,KRT6B,PALB2,PIK3R1,KRT9,AKT2,DMD,KRT5,GSN,KRT6A,APOE,DICER1,ITGA2,APOC2,SETX,SERPING1,KRT10,GJC2,CD28,AKT1
Celecoxib	DB00482	Degenerative polyarthritis	C0029408	0.749	Ectodermal dysplasia 11b, hypohidrotic/hair/tooth type, autosomal recessive	C0013575	0.000124948	0.000210139	KRT14,KRT16,TRAF6,PIK3CA,PIK3R1,PIK3CB,PIK3CD,PIK3CG
Celecoxib	DB00482	Degenerative polyarthritis	C0029408	0.6866	Cellulitis	C0007642	0.000195724	0.000309173	PIK3R1,PIK3CD,APOE,GJC2
Chloroquine	DB00608	Malaria, Falciparum	C0024535	1	Malaria, Falciparum	C0024535	2.98e-05	0.000223322	TLR9,LTA,TRAF2,CYP2C8,ABCB1,TNF,IRF7
Chloroquine	DB00608	Malaria, Falciparum	C0024535	0.8732	Malaria	C0024530	6.09e-05	0.000168512	MYD88,TLR9,CYP3A4,LTA,IRAK4,CYP3A5,TRAF2,TRAF3,TNFRSF1A,CYP2C8,ABCB1,TNF
Chloroquine	DB00608	Malaria, Vivax	C0024537	0.7266	Malaria, Falciparum	C0024535	2.98e-05	0.000223322	TLR9,LTA,TRAF2,CYP2C8,ABCB1,TNF,IRF7
Chloroquine	DB00608	Malaria, Vivax	C0024537	0.8124	Malaria	C0024530	6.09e-05	0.000168512	MYD88,TLR9,CYP3A4,LTA,IRAK4,CYP3A5,TRAF2,TRAF3,TNFRSF1A,CYP2C8,ABCB1,TNF
Chlorotrianisene	DB00269	Prostatic Neoplasms	C0033578	0.7269	Stromal sarcoma	C0206630	6.08e-05	0.000255603	CYP19A1,ESR1
Chlorotrianisene	DB00269	Prostatic Neoplasms	C0033578	0.8382	Uterine neoplasm	C0042138	0.000119221	0.000193798	CYP19A1,ESR1
Chlorotrianisene	DB00269	Prostatic Neoplasms	C0033578	0.7909	Testicular Germ Cell Tumor	C1336708	0.000175182	0.000264173	CYP19A1,ESR1
Chlorotrianisene	DB00269	Prostatic Neoplasms	C0033578	0.7004	Carcinoma, Endometrioid	C0206687	0.000214112	0.000375151	CYP19A1,ESR1
Chlorpheniramine	DB01114	Common Cold	C0009443	0.6518	Lung Neoplasms	C0024121	6.7e-05	7.69e-05	NTSR1,CCKBR,CCK,P2RY6,GHRL,GRPR,ADRA1A,OXTR,EDNRB,GRP,GAST,GHSR,CYP3A5,SLC6A2,CYP2D6,CYSLTR2,EDN1,CYP3A4,NMU,PTGER1,NTS,EDNRA,LPAR2,F2RL1,MGST1,F2R,F2RL3,P2RY2
Chlorpheniramine	DB01114	Common Cold	C0009443	0.7462	Rhinitis, Allergic, Seasonal	C0035455	0.000122388	0.000133141	NPSR1,BDKRB1,HRH1,CYP2D6,CYSLTR2,F2RL1,CYSLTR1
Chlorpheniramine	DB01114	Allergic Conjunctivitis	C0009766	0.7326	Asthma	C0004096	2.79e-05	4.02e-05	NPSR1,BDKRB2,GNB1,ADRA1B,GPRC6A,TACR3,AGT,BDKRB1,HRH1,LTB4R2,GRM1,TAC3,GHRL,TACR2,ADRA1A,TAC1,UTS2,OXTR,EDNRB,GRP,SLC22A1,CHRM1,CCL23,CYP2D6,GPR65,CYSLTR2,EDN1,CYP3A4,PTGER1,CHRM3,LTB4R,EDNRA,NPS,TACR1,APP,ADRA1D,LPAR2,F2RL1,PMCH,XCL1,LPAR3,F2R,KNG1,CYSLTR1
Chlorpheniramine	DB01114	Allergic Conjunctivitis	C0009766	0.6628	Anaphylactic shock NOS	C0002792	0.000125041	0.000160746	AGT,CYSLTR2,LTB4R,KNG1
Chlorpheniramine	DB01114	Hay fever	C0018621	0.8102	Asthma	C0004096	2.79e-05	4.02e-05	NPSR1,BDKRB2,GNB1,ADRA1B,GPRC6A,TACR3,AGT,BDKRB1,HRH1,LTB4R2,GRM1,TAC3,GHRL,TACR2,ADRA1A,TAC1,UTS2,OXTR,EDNRB,GRP,SLC22A1,CHRM1,CCL23,CYP2D6,GPR65,CYSLTR2,EDN1,CYP3A4,PTGER1,CHRM3,LTB4R,EDNRA,NPS,TACR1,APP,ADRA1D,LPAR2,F2RL1,PMCH,XCL1,LPAR3,F2R,KNG1,CYSLTR1
Chlorpheniramine	DB01114	Hay fever	C0018621	0.6636	Drug Allergy	C0013182	5.24e-05	0.000167903	SLC6A3,TAC1,CYP3A5,CYP2D6,MLN,CYSLTR2,CYP3A4,CYSLTR1
Chlorpheniramine	DB01114	Hay fever	C0018621	0.9029	Rhinitis, Allergic, Seasonal	C0035455	0.000122388	0.000133141	NPSR1,BDKRB1,HRH1,CYP2D6,CYSLTR2,F2RL1,CYSLTR1
Chlorpheniramine	DB01114	Hay fever	C0018621	0.6998	Anaphylactic shock NOS	C0002792	0.000125041	0.000160746	AGT,CYSLTR2,LTB4R,KNG1
Chlorpheniramine	DB01114	hypersensitivity	C0020517	0.9309	Asthma	C0004096	2.79e-05	4.02e-05	NPSR1,BDKRB2,GNB1,ADRA1B,GPRC6A,TACR3,AGT,BDKRB1,HRH1,LTB4R2,GRM1,TAC3,GHRL,TACR2,ADRA1A,TAC1,UTS2,OXTR,EDNRB,GRP,SLC22A1,CHRM1,CCL23,CYP2D6,GPR65,CYSLTR2,EDN1,CYP3A4,PTGER1,CHRM3,LTB4R,EDNRA,NPS,TACR1,APP,ADRA1D,LPAR2,F2RL1,PMCH,XCL1,LPAR3,F2R,KNG1,CYSLTR1
Chlorpheniramine	DB01114	hypersensitivity	C0020517	0.8287	Drug Allergy	C0013182	5.24e-05	0.000167903	SLC6A3,TAC1,CYP3A5,CYP2D6,MLN,CYSLTR2,CYP3A4,CYSLTR1
Chlorpheniramine	DB01114	hypersensitivity	C0020517	0.8142	Anaphylactic shock NOS	C0002792	0.000125041	0.000160746	AGT,CYSLTR2,LTB4R,KNG1
Chlorpheniramine	DB01114	Pruritus	C0033774	1	Pruritus	C0033774	5.51e-05	9.26e-05	HRH1,GRPR,ADRA1A,TAC1,CYSLTR2,EDN1,EDNRA,TACR1,LPAR2,F2RL1
Chlorpheniramine	DB01114	Rhinitis, Vasomotor	C0035460	0.8096	Rhinitis, Allergic, Seasonal	C0035455	0.000122388	0.000133141	NPSR1,BDKRB1,HRH1,CYP2D6,CYSLTR2,F2RL1,CYSLTR1
Chlorpheniramine	DB01114	Sneezing	C0037383	0.6582	Sleep apnea	C0037315	0.000122056	0.000200578	AGT,HCRT,SLC6A4,NPS,CYSLTR1
Chlorpheniramine	DB01114	Urticaria	C0042109	0.8291	Asthma	C0004096	2.79e-05	4.02e-05	NPSR1,BDKRB2,GNB1,ADRA1B,GPRC6A,TACR3,AGT,BDKRB1,HRH1,LTB4R2,GRM1,TAC3,GHRL,TACR2,ADRA1A,TAC1,UTS2,OXTR,EDNRB,GRP,SLC22A1,CHRM1,CCL23,CYP2D6,GPR65,CYSLTR2,EDN1,CYP3A4,PTGER1,CHRM3,LTB4R,EDNRA,NPS,TACR1,APP,ADRA1D,LPAR2,F2RL1,PMCH,XCL1,LPAR3,F2R,KNG1,CYSLTR1
Chlorpheniramine	DB01114	Urticaria	C0042109	0.703	Drug Allergy	C0013182	5.24e-05	0.000167903	SLC6A3,TAC1,CYP3A5,CYP2D6,MLN,CYSLTR2,CYP3A4,CYSLTR1
Chlorpheniramine	DB01114	Urticaria	C0042109	0.7407	Anaphylactic shock NOS	C0002792	0.000125041	0.000160746	AGT,CYSLTR2,LTB4R,KNG1
Chlorpheniramine	DB01114	Allergic rhinitis (disorder)	C2607914	0.8582	Asthma	C0004096	2.79e-05	4.02e-05	NPSR1,BDKRB2,GNB1,ADRA1B,GPRC6A,TACR3,AGT,BDKRB1,HRH1,LTB4R2,GRM1,TAC3,GHRL,TACR2,ADRA1A,TAC1,UTS2,OXTR,EDNRB,GRP,SLC22A1,CHRM1,CCL23,CYP2D6,GPR65,CYSLTR2,EDN1,CYP3A4,PTGER1,CHRM3,LTB4R,EDNRA,NPS,TACR1,APP,ADRA1D,LPAR2,F2RL1,PMCH,XCL1,LPAR3,F2R,KNG1,CYSLTR1
Chlorpheniramine	DB01114	Allergic rhinitis (disorder)	C2607914	0.6993	Drug Allergy	C0013182	5.24e-05	0.000167903	SLC6A3,TAC1,CYP3A5,CYP2D6,MLN,CYSLTR2,CYP3A4,CYSLTR1
Chlorpheniramine	DB01114	Allergic rhinitis (disorder)	C2607914	0.953	Rhinitis, Allergic, Seasonal	C0035455	0.000122388	0.000133141	NPSR1,BDKRB1,HRH1,CYP2D6,CYSLTR2,F2RL1,CYSLTR1
Chlorpheniramine	DB01114	Allergic rhinitis (disorder)	C2607914	0.7368	Anaphylactic shock NOS	C0002792	0.000125041	0.000160746	AGT,CYSLTR2,LTB4R,KNG1
Chlorpheniramine	DB01114	Allergic rhinitis (disorder)	C2607914	0.6776	Gastroesophageal reflux	C0017168	0.000164179	0.000166084	SLC6A3,GPRC6A,CCK,TAC1,CYP3A4,TACR1,F2RL1,LPAR3,F2R
Cholecalciferol	DB00169	Hypocalcemia	C0020598	0.8469	Rickets	C0035579	3.25e-05	0.00020362	VDR,GC,CYP2B6,CYP2R1
Cholecalciferol	DB00169	Osteoporosis	C0029456	0.9772	Metabolic Bone Disorder	C0005944	2.56e-05	0.00017093	VDR,CYP27A1,GC,CYP2R1
Cholecalciferol	DB00169	Osteoporosis	C0029456	0.8539	Rickets	C0035579	3.25e-05	0.00020362	VDR,GC,CYP2B6,CYP2R1
Cholecalciferol	DB00169	Osteoporosis, Postmenopausal	C0029458	0.9411	Metabolic Bone Disorder	C0005944	2.56e-05	0.00017093	VDR,CYP27A1,GC,CYP2R1
Cholecalciferol	DB00169	Osteoporosis, Postmenopausal	C0029458	0.8262	Rickets	C0035579	3.25e-05	0.00020362	VDR,GC,CYP2B6,CYP2R1
Cholecalciferol	DB00169	Rickets	C0035579	0.8713	Metabolic Bone Disorder	C0005944	2.56e-05	0.00017093	VDR,CYP27A1,GC,CYP2R1
Cholecalciferol	DB00169	Rickets	C0035579	1	Rickets	C0035579	3.25e-05	0.00020362	VDR,GC,CYP2B6,CYP2R1
Citalopram	DB00215	Depressive disorder	C0011581	0.6888	Impotence	C0242350	7.16e-06	5.27e-05	SLC6A3,PROKR2,GNRHR,PTAFR,GNRH1,TACR3,P2RY2,AGT,TAC3,EDNRA,EDN1,KISS1R,P2RY1,KISS1,PROK2
Citalopram	DB00215	Depressive disorder	C0011581	0.6841	Anxiety Disorders	C0003469	3.02e-05	4.82e-05	TACR1,NPSR1,SLC6A3,LPAR1,NPS,CYP2E1,GNB1,CYP3A4,OXTR,CCKAR,AGT,LPAR2,ABCB1,AVPR1B,EDNRA,SLC6A4,CYP2C19,ADRA1A,CCKBR,CYP2D6,APP,CCK,GRM5,CYP2B6,SLC6A2,OXT,TAC1,AVPR1A,CYSLTR2
Citalopram	DB00215	Depressive disorder	C0011581	0.8456	Mental disorders	C0004936	3.36e-05	4.01e-05	TACR1,GPRC6A,SLC6A3,LPAR3,GRP,NTSR1,OXTR,BDKRB2,ABCB1,HCRTR1,TRH,SLC6A4,CYP2C19,CYP2D6,F2RL3,GNRHR2,CCK,GRM5,CYP2B6,SLC6A2,OXT,TAC1,GRPR,BDKRB1
Citalopram	DB00215	Depressive disorder	C0011581	0.9976	Mood Disorders	C0525045	3.58e-05	6.35e-05	TACR1,SLC6A3,PROKR2,CHRM3,ADRA1D,NTSR1,P2RY2,AGT,HCRTR1,AVPR1B,EDN1,SLC6A4,ADRA1B,P2RY1,CYP2D6,SLC6A2,OXT,TAC1,HCRT,PROK2
Citalopram	DB00215	Depressive disorder	C0011581	0.6923	Methamphetamine abuse	C0013146	3.61e-05	6.25e-05	SLC6A3,NTS,LPAR2,EDNRA,SLC6A4,CYP2C19,ADRA1A,CYP2D6,GRM5,CYP2B6,SLC6A2,CYSLTR2
Citalopram	DB00215	Depressive disorder	C0011581	1	Depressive Disorder	C0011581	3.67e-05	4.6e-05	SLC6A3,LPAR1,GAST,F2R,CYP2E1,GNB1,OXTR,TACR3,AGT,ABCB1,GHRL,GRM1,CYP1A2,AVPR1B,TRH,SLC6A4,CYP2C19,PMCH,CYP2D6,F2RL3,GRM5,CYP2B6,SLC6A2,OXT,TAC1,HCRT
Citalopram	DB00215	Depressive disorder	C0011581	0.8469	Major depressive disorder	C1269683	4.11e-05	5.86e-05	SLC6A3,GNA12,PROKR2,CHRM3,NTSR1,OXTR,BDKRB2,CCKAR,ABCB1,CYP1A2,AVPR1B,TRH,SLC6A4,CYP2C19,ADRA1A,CYP2D6,APP,GRM5,SLC6A2,OXT,TAC1,HCRT,PROK2,HTR2B
Citalopram	DB00215	Depressive disorder	C0011581	0.6666	Alcohol dependence	C0001973	4.52e-05	5.51e-05	TACR1,SLC6A3,OPN4,CYP2E1,EDNRB,ADRA1D,F2,NTSR2,GHSR,NTSR1,OXTR,TACR3,BDKRB2,CCKAR,NTS,AGT,ABCB1,GHRL,TRH,SLC6A4,CCKBR,CCK,GRM5,CYP2B6,SLC6A2,TAC1,CHRM1
Citalopram	DB00215	Depressive disorder	C0011581	0.8468	Unipolar Depression	C0041696	4.64e-05	6.16e-05	SLC6A3,PROKR2,CHRM3,NTSR1,OXTR,BDKRB2,CCKAR,ABCB1,GRM1,TRH,SLC6A4,CYP2C19,CYP2D6,APP,GRM5,SLC6A2,OXT,TAC1,HCRT,PROK2
Citalopram	DB00215	dementia	C0497327	0.6978	Impotence	C0242350	7.16e-06	5.27e-05	SLC6A3,PROKR2,GNRHR,PTAFR,GNRH1,TACR3,P2RY2,AGT,TAC3,EDNRA,EDN1,KISS1R,P2RY1,KISS1,PROK2
Citalopram	DB00215	dementia	C0497327	0.6929	Anxiety Disorders	C0003469	3.02e-05	4.82e-05	TACR1,NPSR1,SLC6A3,LPAR1,NPS,CYP2E1,GNB1,CYP3A4,OXTR,CCKAR,AGT,LPAR2,ABCB1,AVPR1B,EDNRA,SLC6A4,CYP2C19,ADRA1A,CCKBR,CYP2D6,APP,CCK,GRM5,CYP2B6,SLC6A2,OXT,TAC1,AVPR1A,CYSLTR2
Citalopram	DB00215	dementia	C0497327	0.8592	Mental disorders	C0004936	3.36e-05	4.01e-05	TACR1,GPRC6A,SLC6A3,LPAR3,GRP,NTSR1,OXTR,BDKRB2,ABCB1,HCRTR1,TRH,SLC6A4,CYP2C19,CYP2D6,F2RL3,GNRHR2,CCK,GRM5,CYP2B6,SLC6A2,OXT,TAC1,GRPR,BDKRB1
Citalopram	DB00215	dementia	C0497327	0.7445	Mood Disorders	C0525045	3.58e-05	6.35e-05	TACR1,SLC6A3,PROKR2,CHRM3,ADRA1D,NTSR1,P2RY2,AGT,HCRTR1,AVPR1B,EDN1,SLC6A4,ADRA1B,P2RY1,CYP2D6,SLC6A2,OXT,TAC1,HCRT,PROK2
Citalopram	DB00215	dementia	C0497327	0.7014	Methamphetamine abuse	C0013146	3.61e-05	6.25e-05	SLC6A3,NTS,LPAR2,EDNRA,SLC6A4,CYP2C19,ADRA1A,CYP2D6,GRM5,CYP2B6,SLC6A2,CYSLTR2
Citalopram	DB00215	dementia	C0497327	0.7427	Depressive Disorder	C0011581	3.67e-05	4.6e-05	SLC6A3,LPAR1,GAST,F2R,CYP2E1,GNB1,OXTR,TACR3,AGT,ABCB1,GHRL,GRM1,CYP1A2,AVPR1B,TRH,SLC6A4,CYP2C19,PMCH,CYP2D6,F2RL3,GRM5,CYP2B6,SLC6A2,OXT,TAC1,HCRT
Citalopram	DB00215	dementia	C0497327	0.675	Alcohol dependence	C0001973	4.52e-05	5.51e-05	TACR1,SLC6A3,OPN4,CYP2E1,EDNRB,ADRA1D,F2,NTSR2,GHSR,NTSR1,OXTR,TACR3,BDKRB2,CCKAR,NTS,AGT,ABCB1,GHRL,TRH,SLC6A4,CCKBR,CCK,GRM5,CYP2B6,SLC6A2,TAC1,CHRM1
Citalopram	DB00215	dementia	C0497327	0.8052	Memory Loss	C0002622	6.23e-05	8.97e-05	ADRA1D,GRP,PTGER1,ABCB1,TRH,APP,TAC1
Citalopram	DB00215	Major Depressive Disorder	C1269683	0.6997	Mental disorders	C0004936	3.36e-05	4.01e-05	TACR1,GPRC6A,SLC6A3,LPAR3,GRP,NTSR1,OXTR,BDKRB2,ABCB1,HCRTR1,TRH,SLC6A4,CYP2C19,CYP2D6,F2RL3,GNRHR2,CCK,GRM5,CYP2B6,SLC6A2,OXT,TAC1,GRPR,BDKRB1
Citalopram	DB00215	Major Depressive Disorder	C1269683	0.8446	Mood Disorders	C0525045	3.58e-05	6.35e-05	TACR1,SLC6A3,PROKR2,CHRM3,ADRA1D,NTSR1,P2RY2,AGT,HCRTR1,AVPR1B,EDN1,SLC6A4,ADRA1B,P2RY1,CYP2D6,SLC6A2,OXT,TAC1,HCRT,PROK2
Citalopram	DB00215	Major Depressive Disorder	C1269683	0.8469	Depressive Disorder	C0011581	3.67e-05	4.6e-05	SLC6A3,LPAR1,GAST,F2R,CYP2E1,GNB1,OXTR,TACR3,AGT,ABCB1,GHRL,GRM1,CYP1A2,AVPR1B,TRH,SLC6A4,CYP2C19,PMCH,CYP2D6,F2RL3,GRM5,CYP2B6,SLC6A2,OXT,TAC1,HCRT
Citalopram	DB00215	Major Depressive Disorder	C1269683	1	Major depressive disorder	C1269683	4.11e-05	5.86e-05	SLC6A3,GNA12,PROKR2,CHRM3,NTSR1,OXTR,BDKRB2,CCKAR,ABCB1,CYP1A2,AVPR1B,TRH,SLC6A4,CYP2C19,ADRA1A,CYP2D6,APP,GRM5,SLC6A2,OXT,TAC1,HCRT,PROK2,HTR2B
Citalopram	DB00215	Major Depressive Disorder	C1269683	0.7344	Unipolar Depression	C0041696	4.64e-05	6.16e-05	SLC6A3,PROKR2,CHRM3,NTSR1,OXTR,BDKRB2,CCKAR,ABCB1,GRM1,TRH,SLC6A4,CYP2C19,CYP2D6,APP,GRM5,SLC6A2,OXT,TAC1,HCRT,PROK2
Clonazepam	DB01068	Epilepsy	C0014544	0.7202	Ataxia-telangiectasia syndrome	C0004135	0.000151464	0.000194743	SETX,ATM,APOC3,CFH,SLC1A5,FN1,CFB
Cyproheptadine	DB00434	Allergic Conjunctivitis	C0009766	0.753	Immediate hypersensitivity	C0020523	3.83e-05	9.12e-05	CYSLTR2,CXCL8,CHRM3,EDN1,C3AR1,NPSR1,CXCL12,CCL5,PTGDR2,CYSLTR1,C3,EDNRA,CCR5,C5,ADRB2,HRH3,CCR3
Cyproheptadine	DB00434	Allergic Conjunctivitis	C0009766	0.7217	Hypersensitivity	C0020517	6.33e-05	7.18e-05	TAC1,CXCR3,KNG1,F2RL1,NPSR1,CCL5,CXCL1,CCL20,CCR2,PF4,CCR9,CCL19,EGFR,CXCL5,CXCL9,PPBP,CCR6,CYSLTR1,C3,ADRB2,SNX9,HTR2B,CCR1
Cyproheptadine	DB00434	Allergic Conjunctivitis	C0009766	0.8299	Trachoma	C0040592	0.000110749	0.000118669	CXCL8,CXCL12,CCR2,C3,CCR5,C5,ADRB2,CCR3
Cyproheptadine	DB00434	Allergic Conjunctivitis	C0009766	0.658	Henoch-Schoenlein Purpura	C0034152	0.000127647	0.000132958	CXCL8,CCL5,LDLR,AGT,CXCL5,C3,F2
Cyproheptadine	DB00434	Allergic Conjunctivitis	C0009766	0.7415	Respiratory Hypersensitivity	C0035228	0.000142508	0.00021942	NPSR1,CXCL1,HRH1,ADRB2,CCR3
Cyproheptadine	DB00434	Allergic Conjunctivitis	C0009766	0.6648	Allergic rhinitis	C2607914	0.00015737	0.00015834	TACR1,KNG1,CXCL8,EDN1,CXCR4,F2RL1,CCL5,CXCR1,AGT,HRH1,CXCR2
Cyproheptadine	DB00434	hypersensitivity	C0020517	0.9664	Immediate hypersensitivity	C0020523	3.83e-05	9.12e-05	CYSLTR2,CXCL8,CHRM3,EDN1,C3AR1,NPSR1,CXCL12,CCL5,PTGDR2,CYSLTR1,C3,EDNRA,CCR5,C5,ADRB2,HRH3,CCR3
Cyproheptadine	DB00434	hypersensitivity	C0020517	0.793	Dermatitis, Atopic	C0011615	6.13e-05	7.08e-05	HTR2A,TAC1,NTSR1,CXCR3,CCR8,CXCL2,CXCL8,HRH4,CXCL10,EGF,CCR4,F2RL1,PDYN,NPSR1,CCL5,CXCL1,CCL23,CCL20,HTR1A,PTGDR2,LDLR,EGFR,CXCL9,CCR6,CYSLTR1,C3,CCR5,SYT1,CCL27,ADRB2,CCR3,OXT,CXCR2,GRM4,NPY,NTS
Cyproheptadine	DB00434	hypersensitivity	C0020517	1	Hypersensitivity	C0020517	6.33e-05	7.18e-05	TAC1,CXCR3,KNG1,F2RL1,NPSR1,CCL5,CXCL1,CCL20,CCR2,PF4,CCR9,CCL19,EGFR,CXCL5,CXCL9,PPBP,CCR6,CYSLTR1,C3,ADRB2,SNX9,HTR2B,CCR1
Cyproheptadine	DB00434	hypersensitivity	C0020517	0.7587	Dermatitis, Allergic Contact	C0162820	8.77e-05	9.45e-05	CXCR3,CXCL2,GRP,CXCL10,CCR10,POMC,CD3D,CCR2,CCL19,EGFR,CCR5,CCL27
Cyproheptadine	DB00434	hypersensitivity	C0020517	0.7692	Hay fever	C0018621	8.9e-05	0.0001745	CYSLTR2,CXCL11,CXCL10,EDN1,F2RL1,CD3D,PTGDR2,EGFR,CXCL9,CYSLTR1,EPS15,ADRB2
Cyproheptadine	DB00434	hypersensitivity	C0020517	0.8818	Henoch-Schoenlein Purpura	C0034152	0.000127647	0.000132958	CXCL8,CCL5,LDLR,AGT,CXCL5,C3,F2
Cyproheptadine	DB00434	hypersensitivity	C0020517	0.9463	Respiratory Hypersensitivity	C0035228	0.000142508	0.00021942	NPSR1,CXCL1,HRH1,ADRB2,CCR3
Cyproheptadine	DB00434	hypersensitivity	C0020517	0.8174	Allergic rhinitis	C2607914	0.00015737	0.00015834	TACR1,KNG1,CXCL8,EDN1,CXCR4,F2RL1,CCL5,CXCR1,AGT,HRH1,CXCR2
Cyproheptadine	DB00434	hypersensitivity	C0020517	0.8287	Drug Allergy	C0013182	0.000164699	0.000180975	TAC1,CYSLTR2,MLN,ADORA1,PTGER3,ADORA3,CYSLTR1
Cyproheptadine	DB00434	Pruritus	C0033774	1	Pruritus	C0033774	5.37e-05	0.000122399	TAC1,SSTR4,TACR1,CXCR6,CYSLTR2,HRH4,ADRA2B,EDN1,GRPR,ACKR3,F2RL1,PDYN,ADRA1A,EGFR,HRH1,EDNRA,LPAR2
Cyproheptadine	DB00434	Pruritus	C0033774	0.8337	Henoch-Schoenlein Purpura	C0034152	0.000127647	0.000132958	CXCL8,CCL5,LDLR,AGT,CXCL5,C3,F2
Cyproheptadine	DB00434	Sneezing	C0037383	0.6515	Cough	C0010200	0.000118689	0.000183393	TAC1,TACR1,KNG1,AGTR2,PTGER3,BDKRB2,TACR2,EGFR,ADRB2
Cyproheptadine	DB00434	Urticaria	C0042109	0.8552	Immediate hypersensitivity	C0020523	3.83e-05	9.12e-05	CYSLTR2,CXCL8,CHRM3,EDN1,C3AR1,NPSR1,CXCL12,CCL5,PTGDR2,CYSLTR1,C3,EDNRA,CCR5,C5,ADRB2,HRH3,CCR3
Cyproheptadine	DB00434	Urticaria	C0042109	0.7242	Dermatitis, Atopic	C0011615	6.13e-05	7.08e-05	HTR2A,TAC1,NTSR1,CXCR3,CCR8,CXCL2,CXCL8,HRH4,CXCL10,EGF,CCR4,F2RL1,PDYN,NPSR1,CCL5,CXCL1,CCL23,CCL20,HTR1A,PTGDR2,LDLR,EGFR,CXCL9,CCR6,CYSLTR1,C3,CCR5,SYT1,CCL27,ADRB2,CCR3,OXT,CXCR2,GRM4,NPY,NTS
Cyproheptadine	DB00434	Urticaria	C0042109	0.8225	Hypersensitivity	C0020517	6.33e-05	7.18e-05	TAC1,CXCR3,KNG1,F2RL1,NPSR1,CCL5,CXCL1,CCL20,CCR2,PF4,CCR9,CCL19,EGFR,CXCL5,CXCL9,PPBP,CCR6,CYSLTR1,C3,ADRB2,SNX9,HTR2B,CCR1
Cyproheptadine	DB00434	Urticaria	C0042109	0.652	Dermatitis, Allergic Contact	C0162820	8.77e-05	9.45e-05	CXCR3,CXCL2,GRP,CXCL10,CCR10,POMC,CD3D,CCR2,CCL19,EGFR,CCR5,CCL27
Cyproheptadine	DB00434	Urticaria	C0042109	0.7055	Hay fever	C0018621	8.9e-05	0.0001745	CYSLTR2,CXCL11,CXCL10,EDN1,F2RL1,CD3D,PTGDR2,EGFR,CXCL9,CYSLTR1,EPS15,ADRB2
Cyproheptadine	DB00434	Urticaria	C0042109	0.7408	Henoch-Schoenlein Purpura	C0034152	0.000127647	0.000132958	CXCL8,CCL5,LDLR,AGT,CXCL5,C3,F2
Cyproheptadine	DB00434	Urticaria	C0042109	0.8404	Respiratory Hypersensitivity	C0035228	0.000142508	0.00021942	NPSR1,CXCL1,HRH1,ADRB2,CCR3
Cyproheptadine	DB00434	Urticaria	C0042109	0.7432	Allergic rhinitis	C2607914	0.00015737	0.00015834	TACR1,KNG1,CXCL8,EDN1,CXCR4,F2RL1,CCL5,CXCR1,AGT,HRH1,CXCR2
Cyproheptadine	DB00434	Urticaria	C0042109	0.703	Drug Allergy	C0013182	0.000164699	0.000180975	TAC1,CYSLTR2,MLN,ADORA1,PTGER3,ADORA3,CYSLTR1
Cyproheptadine	DB00434	Allergic rhinitis (disorder)	C2607914	0.6776	Pulmonary Disease, Chronic Obstructive	C0024115	3.46e-06	8.24e-05	C5AR1,SSTR4,CXCR6,CXCR3,IGF2R,CYSLTR2,CXCL2,CXCL8,CXCL10,EGF,ADRA2B,EDN1,ANXA1,ACKR3,CXCR4,C3AR1,F2RL1,NPSR1,ADORA1,CCL5,CXCR1,CXCL1,F2R,ADRA1A,LPAR6,BDKRB2,EGFR,EDNRB,CXCL5,F2,EDNRA,LPAR2,CCR5,ADRB2,CCR3,CXCR2,CCR1
Cyproheptadine	DB00434	Allergic rhinitis (disorder)	C2607914	0.8501	Immediate hypersensitivity	C0020523	3.83e-05	9.12e-05	CYSLTR2,CXCL8,CHRM3,EDN1,C3AR1,NPSR1,CXCL12,CCL5,PTGDR2,CYSLTR1,C3,EDNRA,CCR5,C5,ADRB2,HRH3,CCR3
Cyproheptadine	DB00434	Allergic rhinitis (disorder)	C2607914	0.7406	Pneumonia	C0032285	4.93e-05	6.1e-05	TAC1,C5AR1,CXCR3,CCR8,KNG1,IGF2R,LTB4R,CXCL2,CXCL8,NPW,CXCR4,C3AR1,POMC,F2RL1,CXCL12,CCL5,LPAR1,CXCL1,CCL20,F2R,CCR2,PTGDR2,PTAFR,PF4,CCR9,CCL19,ADORA3,TRIP10,EGFR,CXCL5,CXCL13,CXCL9,CCR6,CYSLTR1,C3,LPAR2,ADRB2,CCR3,CXCR2,CCR1
Cyproheptadine	DB00434	Allergic rhinitis (disorder)	C2607914	0.7205	Dermatitis, Atopic	C0011615	6.13e-05	7.08e-05	HTR2A,TAC1,NTSR1,CXCR3,CCR8,CXCL2,CXCL8,HRH4,CXCL10,EGF,CCR4,F2RL1,PDYN,NPSR1,CCL5,CXCL1,CCL23,CCL20,HTR1A,PTGDR2,LDLR,EGFR,CXCL9,CCR6,CYSLTR1,C3,CCR5,SYT1,CCL27,ADRB2,CCR3,OXT,CXCR2,GRM4,NPY,NTS
Cyproheptadine	DB00434	Allergic rhinitis (disorder)	C2607914	0.8174	Hypersensitivity	C0020517	6.33e-05	7.18e-05	TAC1,CXCR3,KNG1,F2RL1,NPSR1,CCL5,CXCL1,CCL20,CCR2,PF4,CCR9,CCL19,EGFR,CXCL5,CXCL9,PPBP,CCR6,CYSLTR1,C3,ADRB2,SNX9,HTR2B,CCR1
Cyproheptadine	DB00434	Allergic rhinitis (disorder)	C2607914	0.9496	Hay fever	C0018621	8.9e-05	0.0001745	CYSLTR2,CXCL11,CXCL10,EDN1,F2RL1,CD3D,PTGDR2,EGFR,CXCL9,CYSLTR1,EPS15,ADRB2
Cyproheptadine	DB00434	Allergic rhinitis (disorder)	C2607914	0.953	Rhinitis, Allergic, Seasonal	C0035455	0.000101995	0.000135308	CYSLTR2,F2RL1,NPSR1,CCL5,EGFR,HRH1,CYSLTR1,C3,BDKRB1,ADRB2,CCR3,NPY
Cyproheptadine	DB00434	Allergic rhinitis (disorder)	C2607914	0.6776	Gastroesophageal reflux	C0017168	0.000112378	0.000211277	HTR2A,TAC1,LPAR3,TACR1,GABBR1,CXCL8,EGF,F2RL1,GPRC6A,CCK,F2R,OXER1,FZD4,EGFR,OCRL,CCR6
Cyproheptadine	DB00434	Allergic rhinitis (disorder)	C2607914	0.7367	Henoch-Schoenlein Purpura	C0034152	0.000127647	0.000132958	CXCL8,CCL5,LDLR,AGT,CXCL5,C3,F2
Cyproheptadine	DB00434	Allergic rhinitis (disorder)	C2607914	0.8699	Respiratory Hypersensitivity	C0035228	0.000142508	0.00021942	NPSR1,CXCL1,HRH1,ADRB2,CCR3
Cyproheptadine	DB00434	Allergic rhinitis (disorder)	C2607914	1	Allergic rhinitis	C2607914	0.00015737	0.00015834	TACR1,KNG1,CXCL8,EDN1,CXCR4,F2RL1,CCL5,CXCR1,AGT,HRH1,CXCR2
Cyproheptadine	DB00434	Allergic rhinitis (disorder)	C2607914	0.6993	Drug Allergy	C0013182	0.000164699	0.000180975	TAC1,CYSLTR2,MLN,ADORA1,PTGER3,ADORA3,CYSLTR1
Cyproheptadine	DB00434	Allergic rhinitis (disorder)	C2607914	0.7102	Familial cold-induced inflammatory syndrome 1, 120100 (3)	C0009443	0.000185057	0.000236004	CXCL10,NPW,LDLR,EGFR
Cytarabine	DB00987	leukemia	C0023418	0.7297	Neoplasms, Germ Cell and Embryonal	C0027658	4.53e-05	0.000248043	XRCC1,PARP1,CYP3A4
Cytarabine	DB00987	lymphoma	C0024299	0.7271	Leukopenia	C0023530	3.46e-05	0.000139441	DCTD,XRCC1,SLC29A1,PARP1,CDA,CYP3A4
Cytarabine	DB00987	lymphoma	C0024299	0.7369	Neoplasms, Germ Cell and Embryonal	C0027658	4.53e-05	0.000248043	XRCC1,PARP1,CYP3A4
Dexamethasone	DB01234	Addison Disease	C0001403	0.6624	Neoplasm of the adrenal gland	C0001624	7.99e-05	9.08e-05	CYP11A1,AGT,AGTR1,GNAI2,AGTR2,PMCH,GNRHR,POMC,NR3C1,CYP17A1,SST,ADRA1D
Dexamethasone	DB01234	Addison Disease	C0001403	0.7101	Adrenal Gland Hyperfunction	C0001622	0.000116976	0.000138633	SSTR5,POMC,NR3C1,SSTR2,SST
Dexamethasone	DB01234	Addison Disease	C0001403	0.7012	Hyperaldosteronism, familial, type IV	C0020428	0.000123395	0.000185861	CYP11A1,AGT,AGTR1,BDKRB2,POMC,CYP17A1
Dexamethasone	DB01234	Cooley's anemia	C0002875	0.6873	Hemolytic uremic syndrome	C0019061	8.39e-05	0.000111954	MCHR2,CXCR4,AGT,CXCL12,AGTR1,BDKRB2,SAA1,C3,ACKR3
Dexamethasone	DB01234	Cooley's anemia	C0002875	0.6615	Aplastic anemia	C0002874	0.000142178	0.000177045	CXCL5,CXCR4,CCL5,CYP1A1,CXCL8,CYP3A4,CYP2D6,CYP2B6,CYP2E1,CCR7,NOS2,ACKR3
Dexamethasone	DB01234	Autoimmune hemolytic anemia	C0002880	0.7709	Hemolytic uremic syndrome	C0019061	8.39e-05	0.000111954	MCHR2,CXCR4,AGT,CXCL12,AGTR1,BDKRB2,SAA1,C3,ACKR3
Dexamethasone	DB01234	Autoimmune hemolytic anemia	C0002880	0.7529	Aplastic anemia	C0002874	0.000142178	0.000177045	CXCL5,CXCR4,CCL5,CYP1A1,CXCL8,CYP3A4,CYP2D6,CYP2B6,CYP2E1,CCR7,NOS2,ACKR3
Dexamethasone	DB01234	Angioedema	C0002994	0.7871	Asthma	C0004096	3.83e-05	5e-05	CXCL5,CXCR4,TACR1,CXCL13,C3AR1,FPR2,EDNRB,GRM1,AGT,CXCL12,GABBR2,CCL5,CYP1A1,LPAR3,CCL19,CCR5,CXCL8,EDNRA,CCR1,AGTR1,BDKRB2,CCL16,CCL25,CYP3A4,F2RL1,CYP2D6,GPR65,CCL20,GNB1,AGTR2,CYP2C9,LTB4R,LTB4R2,CYSLTR1,CXCL1,CXCL9,PMCH,PPBP,CCL21,PF4,CXCR6,OXTR,POMC,PTGER1,CXCL6,CYP2B6,TAS2R1,CXCL2,ADRA2B,S1PR1,C5AR1,CCL23,C3,CXCL16,CYP2E1,BDKRB1,CCL27,CCR6,NPW,CXCR1,C5,CCR7,ANXA1,OXER1,CCR4,PTGER3,HRH1,HRH3…
Dexamethasone	DB01234	Angioedema	C0002994	0.8106	Immediate hypersensitivity	C0020523	5.35e-05	8.32e-05	C3AR1,CXCL12,CCL5,CCR5,CXCL8,EDNRA,CYSLTR1,C3,C5,HRH3,CYSLTR2,CCR3,NOS2,PTGDR2,CHRM3,NPSR1
Dexamethasone	DB01234	Angioedema	C0002994	0.7784	Hypersensitivity	C0020517	5.4e-05	8.5e-05	CXCL5,CCL5,CYP1A1,CCL19,CCR1,F2RL1,CCL20,CYSLTR1,CXCL1,CXCL9,PPBP,PF4,HTR2B,C3,CCR6,CCR2,NPSR1,KNG1,CXCR3,CCR9
Dexamethasone	DB01234	Angioedema	C0002994	0.6705	Drug Allergy	C0013182	5.54e-05	0.000164384	CYP3A5,ABCC2,CYP3A4,CYP2D6,CYP2C9,CYSLTR1,CYP2C8,PTGER3,CYSLTR2,ADORA3,ADORA1,CYP2C19,ABCB1
Dexamethasone	DB01234	Angioedema	C0002994	0.692	Dermatitis, Atopic	C0011615	8.77e-05	8.83e-05	NTSR1,GRM4,HRH4,CCL5,OPRM1,CYP1A1,CCR5,CXCL8,F2RL1,CCL20,CYSLTR1,CXCL1,CXCL9,HTR1A,CXCL2,CCL23,C3,CCL27,CCR6,CCR4,NPY,CCR3,NOS2,PTGDR2,PDYN,CCR8,NPSR1,CXCR2,CXCR3,CXCL10
Dexamethasone	DB01234	Angioedema	C0002994	0.7973	Respiratory Hypersensitivity	C0035228	0.00013457	0.00022403	CXCL1,HRH1,CCR3,NOS2,NPSR1
Dexamethasone	DB01234	Angioedema	C0002994	0.6565	Rhinitis, Allergic, Perennial	C0035457	0.000143842	0.000178652	CYP1A1,CXCL8,CYP2C9,HRH1,CYP2C19
Dexamethasone	DB01234	arthritis	C0003864	0.9862	Osteoarthritis	C0029408	5.78e-05	6.63e-05	CXCR4,TACR1,CYP19A1,CXCL13,FPR2,EDNRB,CXCL12,CCL5,GNAQ,LPAR3,CCR5,CXCL8,APLN,F2RL1,CYP2D6,CCL20,SAA1,CYP2C9,LTB4R,LTB4R2,CXCR5,CXCL1,CCL21,CNR2,CXCL6,CXCL2,C3,CYP2E1,CCR6,CXCR1,OXER1,CCR4,NR3C1,CCR2,CCR3,NOS2,TAS2R13,PDYN,F2R,OPRK1,ADRA1D,CNR1,CXCR3,CYP2C19,CXCL10,GPRC6A,LPAR2,APP,LPAR1
Dexamethasone	DB01234	arthritis	C0003864	1	Arthritis, Rheumatoid	C0003864	6.54e-05	6.68e-05	CXCR4,FPR2,HRH4,CXCL12,CCL5,OPRM1,CYP1A1,CCR5,CXCL8,CCR1,F2RL1,CYP2D6,SAA1,CYP2C9,LTB4R,P2RY12,LTB4R2,CXCR5,CXCL1,CCL21,PF4,CNR2,CXCR6,POMC,CXCL6,S1PR1,C5AR1,C3,CCR10,CYP2E1,CCR6,CXCR1,C5,ANXA1,DRD2,NR3C1,CCR2,NOS2,ADRA1B,CCL28,ABCG2,NPSR1,KNG1,CXCR2,CYP2C19,CXCL10,CCR9,ABCB1,LPAR1
Dexamethasone	DB01234	Arthritis, Psoriatic	C0003872	0.7461	Lichen Planus, Oral	C0206139	8.68e-05	0.000176628	CCL5,CCR5,CXCL8,CYP2D6,CYP2C9,CYP2B6,ABCG2,CXCR3,CYP2C19,CXCL10
Dexamethasone	DB01234	Rheumatoid Arthritis	C0003873	1	Rheumatoid arthritis	C0003873	5.28e-05	5.72e-05	CXCL5,CXCR4,TACR1,CYP19A1,CXCL13,FPR2,HRH4,EDNRB,CXCL12,CYP3A5,CCL5,LPAR3,CCR5,CXCL8,ABCC2,EDNRA,CCR1,BDKRB2,CCL25,S1PR3,F2RL1,CYP2D6,CCL20,SAA1,S1PR2,CYP2C9,LTB4R,LTB4R2,CXCR5,CXCL1,CXCL9,CCL21,CNR2,CXCR6,POMC,CXCL6,CYP2B6,CXCL2,ADRA2B,S1PR1,C5AR1,CCL23,C3,CXCL16,CCR10,CCL27,CCR6,CXCR1,C5,ANXA1,CCR4,SSTR4,CYSLTR2,NR3C1,CCR2,GHSR,CCR3,NOS2,F2R,CYP17A1,CCL28,ABCG2,SST,NPSR1,ADRA1D,ADRA1A,CNR1,CXCR…
Dexamethasone	DB01234	Asthma	C0004096	0.8459	Pulmonary Disease, Chronic Obstructive	C0024115	3.35e-05	6.05e-05	CXCL5,CXCR4,C3AR1,EDNRB,CCL5,CYP1A1,CCR5,CXCL8,EDNRA,CCR1,BDKRB2,F2RL1,LPAR6,CYP2C9,CXCL1,CXCR6,CXCL2,ADRA2B,C5AR1,CXCR1,ANXA1,SSTR4,CYSLTR2,NR3C1,CCR3,NOS2,CYP1B1,F2R,NPSR1,ADRA1A,CXCR2,ACKR3,ADORA1,CXCR3,CXCL10,LPAR2
Dexamethasone	DB01234	Asthma	C0004096	0.8459	Pulmonary Disease, Chronic Obstructive	C0024115	3.35e-05	6.05e-05	CXCL5,CXCR4,C3AR1,EDNRB,CCL5,CYP1A1,CCR5,CXCL8,EDNRA,CCR1,BDKRB2,F2RL1,LPAR6,CYP2C9,CXCL1,CXCR6,CXCL2,ADRA2B,C5AR1,CXCR1,ANXA1,SSTR4,CYSLTR2,NR3C1,CCR3,NOS2,CYP1B1,F2R,NPSR1,ADRA1A,CXCR2,ACKR3,ADORA1,CXCR3,CXCL10,LPAR2
Dexamethasone	DB01234	Asthma	C0004096	1	Asthma	C0004096	3.83e-05	5e-05	CXCL5,CXCR4,TACR1,CXCL13,C3AR1,FPR2,EDNRB,GRM1,AGT,CXCL12,GABBR2,CCL5,CYP1A1,LPAR3,CCL19,CCR5,CXCL8,EDNRA,CCR1,AGTR1,BDKRB2,CCL16,CCL25,CYP3A4,F2RL1,CYP2D6,GPR65,CCL20,GNB1,AGTR2,CYP2C9,LTB4R,LTB4R2,CYSLTR1,CXCL1,CXCL9,PMCH,PPBP,CCL21,PF4,CXCR6,OXTR,POMC,PTGER1,CXCL6,CYP2B6,TAS2R1,CXCL2,ADRA2B,S1PR1,C5AR1,CCL23,C3,CXCL16,CYP2E1,BDKRB1,CCL27,CCR6,NPW,CXCR1,C5,CCR7,ANXA1,OXER1,CCR4,PTGER3,HRH1,HRH3…
Dexamethasone	DB01234	Asthma	C0004096	1	Asthma	C0004096	3.83e-05	5e-05	CXCL5,CXCR4,TACR1,CXCL13,C3AR1,FPR2,EDNRB,GRM1,AGT,CXCL12,GABBR2,CCL5,CYP1A1,LPAR3,CCL19,CCR5,CXCL8,EDNRA,CCR1,AGTR1,BDKRB2,CCL16,CCL25,CYP3A4,F2RL1,CYP2D6,GPR65,CCL20,GNB1,AGTR2,CYP2C9,LTB4R,LTB4R2,CYSLTR1,CXCL1,CXCL9,PMCH,PPBP,CCL21,PF4,CXCR6,OXTR,POMC,PTGER1,CXCL6,CYP2B6,TAS2R1,CXCL2,ADRA2B,S1PR1,C5AR1,CCL23,C3,CXCL16,CYP2E1,BDKRB1,CCL27,CCR6,NPW,CXCR1,C5,CCR7,ANXA1,OXER1,CCR4,PTGER3,HRH1,HRH3…
Dexamethasone	DB01234	Asthma	C0004096	0.712	Bronchiolitis, Viral	C0006274	3.88e-05	5.73e-05	CXCL5,CXCL13,CCL5,CCL19,CCR5,CXCL8,CCL16,CCL25,CYSLTR1,CXCL1,CXCL9,PPBP,PF4,CXCL6,CXCL2,CCL23,C3,CXCL16,CCL27,C5,TACR2,NR3C1,CCR2,CXCL3,CCR3,NOS2,CCL28,NPSR1,CXCR2,CXCR3,TACR3,CXCL10
Dexamethasone	DB01234	Asthma	C0004096	0.712	Bronchiolitis, Viral	C0006274	3.88e-05	5.73e-05	CXCL5,CXCL13,CCL5,CCL19,CCR5,CXCL8,CCL16,CCL25,CYSLTR1,CXCL1,CXCL9,PPBP,PF4,CXCL6,CXCL2,CCL23,C3,CXCL16,CCL27,C5,TACR2,NR3C1,CCR2,CXCL3,CCR3,NOS2,CCL28,NPSR1,CXCR2,CXCR3,TACR3,CXCL10
Dexamethasone	DB01234	Asthma	C0004096	0.7395	Pneumonia	C0032285	4.42e-05	7.23e-05	CXCL5,CXCR4,CXCL13,C3AR1,CXCL12,CCL5,CYP1A1,CCL19,CXCL8,CCR1,F2RL1,CCL20,LTB4R,CYSLTR1,CXCL1,CXCL9,PF4,POMC,PTAFR,CXCL2,C5AR1,C3,CYP2E1,CCR6,NPW,NR3C1,CCR2,CCR3,PTGDR2,CCR8,F2R,ADORA3,KNG1,CXCR2,CXCR3,LPAR2,CCR9,LPAR1
Dexamethasone	DB01234	Asthma	C0004096	0.7395	Pneumonia	C0032285	4.42e-05	7.23e-05	CXCL5,CXCR4,CXCL13,C3AR1,CXCL12,CCL5,CYP1A1,CCL19,CXCL8,CCR1,F2RL1,CCL20,LTB4R,CYSLTR1,CXCL1,CXCL9,PF4,POMC,PTAFR,CXCL2,C5AR1,C3,CYP2E1,CCR6,NPW,NR3C1,CCR2,CCR3,PTGDR2,CCR8,F2R,ADORA3,KNG1,CXCR2,CXCR3,LPAR2,CCR9,LPAR1
Dexamethasone	DB01234	Asthma	C0004096	0.9034	Chronic obstructive pulmonary disease	C0024117	4.83e-05	8.2e-05	CYP19A1,CXCL13,C3AR1,HTR1B,EDNRB,AGT,CYP3A5,CCL5,DRD4,OPRM1,CYP1A1,CCR5,CXCL8,ABCC2,EDNRA,AGTR1,BDKRB2,F2RL1,CYP2D6,GPR65,CCL20,SSTR3,CXCL11,CXCR6,C5AR1,CYP2E1,CCR6,CXCR1,DRD2,TACR2,NR3C1,CCR2,CCR3,NOS2,CASR,CYP1B1,CHRM3,CYP2A6,NR0B1,F2R,CYP17A1,KNG1,OPRD1,CXCR2,HTR1D,CXCR3,CYP2C19,CXCL10,ABCB11,ABCB1
Dexamethasone	DB01234	Asthma	C0004096	0.9034	Chronic obstructive pulmonary disease	C0024117	4.83e-05	8.2e-05	CYP19A1,CXCL13,C3AR1,HTR1B,EDNRB,AGT,CYP3A5,CCL5,DRD4,OPRM1,CYP1A1,CCR5,CXCL8,ABCC2,EDNRA,AGTR1,BDKRB2,F2RL1,CYP2D6,GPR65,CCL20,SSTR3,CXCL11,CXCR6,C5AR1,CYP2E1,CCR6,CXCR1,DRD2,TACR2,NR3C1,CCR2,CCR3,NOS2,CASR,CYP1B1,CHRM3,CYP2A6,NR0B1,F2R,CYP17A1,KNG1,OPRD1,CXCR2,HTR1D,CXCR3,CYP2C19,CXCL10,ABCB11,ABCB1
Dexamethasone	DB01234	Asthma	C0004096	0.7798	Bronchial Hyperreactivity	C0085129	5.02e-05	8.61e-05	TACR1,C3AR1,CXCL12,CCL5,CCR5,CXCL8,EDNRA,F2RL1,CYSLTR1,CXCL1,C3,C5,CYSLTR2,CCR2,CCR3,NOS2,PTGDR2,CHRM3,NPSR1,ADRA1A
Dexamethasone	DB01234	Asthma	C0004096	0.7798	Bronchial Hyperreactivity	C0085129	5.02e-05	8.61e-05	TACR1,C3AR1,CXCL12,CCL5,CCR5,CXCL8,EDNRA,F2RL1,CYSLTR1,CXCL1,C3,C5,CYSLTR2,CCR2,CCR3,NOS2,PTGDR2,CHRM3,NPSR1,ADRA1A
Dexamethasone	DB01234	Asthma	C0004096	0.9644	Immediate hypersensitivity	C0020523	5.35e-05	8.32e-05	C3AR1,CXCL12,CCL5,CCR5,CXCL8,EDNRA,CYSLTR1,C3,C5,HRH3,CYSLTR2,CCR3,NOS2,PTGDR2,CHRM3,NPSR1
Dexamethasone	DB01234	Asthma	C0004096	0.9644	Immediate hypersensitivity	C0020523	5.35e-05	8.32e-05	C3AR1,CXCL12,CCL5,CCR5,CXCL8,EDNRA,CYSLTR1,C3,C5,HRH3,CYSLTR2,CCR3,NOS2,PTGDR2,CHRM3,NPSR1
Dexamethasone	DB01234	Asthma	C0004096	0.9309	Hypersensitivity	C0020517	5.4e-05	8.5e-05	CXCL5,CCL5,CYP1A1,CCL19,CCR1,F2RL1,CCL20,CYSLTR1,CXCL1,CXCL9,PPBP,PF4,HTR2B,C3,CCR6,CCR2,NPSR1,KNG1,CXCR3,CCR9
Dexamethasone	DB01234	Asthma	C0004096	0.9309	Hypersensitivity	C0020517	5.4e-05	8.5e-05	CXCL5,CCL5,CYP1A1,CCL19,CCR1,F2RL1,CCL20,CYSLTR1,CXCL1,CXCL9,PPBP,PF4,HTR2B,C3,CCR6,CCR2,NPSR1,KNG1,CXCR3,CCR9
Dexamethasone	DB01234	Asthma	C0004096	0.7806	Drug Allergy	C0013182	5.54e-05	0.000164384	CYP3A5,ABCC2,CYP3A4,CYP2D6,CYP2C9,CYSLTR1,CYP2C8,PTGER3,CYSLTR2,ADORA3,ADORA1,CYP2C19,ABCB1
Dexamethasone	DB01234	Asthma	C0004096	0.7806	Drug Allergy	C0013182	5.54e-05	0.000164384	CYP3A5,ABCC2,CYP3A4,CYP2D6,CYP2C9,CYSLTR1,CYP2C8,PTGER3,CYSLTR2,ADORA3,ADORA1,CYP2C19,ABCB1
Dexamethasone	DB01234	Asthma	C0004096	0.6678	Tuberculosis, Pulmonary	C0041327	6.56e-05	0.00013379	CXCR4,CCL5,CYP1A1,P2RY1,CCR5,CXCL8,CCR1,AGTR1,CYP2D6,AGTR2,CYP2C9,CXCL9,CYP2E1,P2RY2,CCR2,NOS2,CYP2C19,CXCL10,ABCB1
Dexamethasone	DB01234	Asthma	C0004096	0.6678	Tuberculosis, Pulmonary	C0041327	6.56e-05	0.00013379	CXCR4,CCL5,CYP1A1,P2RY1,CCR5,CXCL8,CCR1,AGTR1,CYP2D6,AGTR2,CYP2C9,CXCL9,CYP2E1,P2RY2,CCR2,NOS2,CYP2C19,CXCL10,ABCB1
Dexamethasone	DB01234	Asthma	C0004096	0.823	Bronchiolitis Obliterans	C0006272	7.82e-05	0.000117405	CXCR4,CXCL12,CCL5,CXCL8,LTB4R,CXCL9,CCR2,CXCR3,CXCL10
Dexamethasone	DB01234	Asthma	C0004096	0.823	Bronchiolitis Obliterans	C0006272	7.82e-05	0.000117405	CXCR4,CXCL12,CCL5,CXCL8,LTB4R,CXCL9,CCR2,CXCR3,CXCL10
Dexamethasone	DB01234	Asthma	C0004096	0.801	Dermatitis, Atopic	C0011615	8.77e-05	8.83e-05	NTSR1,GRM4,HRH4,CCL5,OPRM1,CYP1A1,CCR5,CXCL8,F2RL1,CCL20,CYSLTR1,CXCL1,CXCL9,HTR1A,CXCL2,CCL23,C3,CCL27,CCR6,CCR4,NPY,CCR3,NOS2,PTGDR2,PDYN,CCR8,NPSR1,CXCR2,CXCR3,CXCL10
Dexamethasone	DB01234	Asthma	C0004096	0.801	Dermatitis, Atopic	C0011615	8.77e-05	8.83e-05	NTSR1,GRM4,HRH4,CCL5,OPRM1,CYP1A1,CCR5,CXCL8,F2RL1,CCL20,CYSLTR1,CXCL1,CXCL9,HTR1A,CXCL2,CCL23,C3,CCL27,CCR6,CCR4,NPY,CCR3,NOS2,PTGDR2,PDYN,CCR8,NPSR1,CXCR2,CXCR3,CXCL10
Dexamethasone	DB01234	Asthma	C0004096	0.8452	Bronchiolitis	C0006271	9.2e-05	0.000149959	CCL5,CCR5,CXCL8,PMCH,C3,NPW,NR3C1,NOS2,CXCR2
Dexamethasone	DB01234	Asthma	C0004096	0.8452	Bronchiolitis	C0006271	9.2e-05	0.000149959	CCL5,CCR5,CXCL8,PMCH,C3,NPW,NR3C1,NOS2,CXCR2
Dexamethasone	DB01234	Asthma	C0004096	0.7068	Erythema nodosum	C0014743	0.000114836	0.000142453	CXCL5,CCL5,CCR5,C3,C5,CCR2,NOS2
Dexamethasone	DB01234	Asthma	C0004096	0.7068	Erythema nodosum	C0014743	0.000114836	0.000142453	CXCL5,CCL5,CCR5,C3,C5,CCR2,NOS2
Dexamethasone	DB01234	Asthma	C0004096	0.7183	Dermatitis, Allergic Contact	C0162820	0.000119829	0.000133357	CYP1A1,CCL19,CCR5,POMC,CXCL2,CCR10,CCL27,CCR2,CXCR3,CXCL10
Dexamethasone	DB01234	Asthma	C0004096	0.7183	Dermatitis, Allergic Contact	C0162820	0.000119829	0.000133357	CYP1A1,CCL19,CCR5,POMC,CXCL2,CCR10,CCL27,CCR2,CXCR3,CXCL10
Dexamethasone	DB01234	Asthma	C0004096	0.8276	Henoch-Schoenlein Purpura	C0034152	0.000122682	0.000169048	CXCL5,AGT,CCL5,CXCL8,AGTR1,C3,NOS2
Dexamethasone	DB01234	Asthma	C0004096	0.8276	Henoch-Schoenlein Purpura	C0034152	0.000122682	0.000169048	CXCL5,AGT,CCL5,CXCL8,AGTR1,C3,NOS2
Dexamethasone	DB01234	Asthma	C0004096	0.6943	Cystic Fibrosis	C0010674	0.000125773	0.000152454	EDNRB,GRM1,CCR5,CXCL8,EDNRA,P2RY11,CYP3A4,F2RL1,CYP2D6,AGTR2,TAS2R38,CXCL6,CXCR1,ANXA1,P2RY2,NR3C1,HCAR3,NOS2,ABCG2,ADRA1D,CXCR2,CYP2C19,ABCB1
Dexamethasone	DB01234	Asthma	C0004096	0.6943	Cystic Fibrosis	C0010674	0.000125773	0.000152454	EDNRB,GRM1,CCR5,CXCL8,EDNRA,P2RY11,CYP3A4,F2RL1,CYP2D6,AGTR2,TAS2R38,CXCL6,CXCR1,ANXA1,P2RY2,NR3C1,HCAR3,NOS2,ABCG2,ADRA1D,CXCR2,CYP2C19,ABCB1
Dexamethasone	DB01234	Asthma	C0004096	0.9846	Respiratory Hypersensitivity	C0035228	0.00013457	0.00022403	CXCL1,HRH1,CCR3,NOS2,NPSR1
Dexamethasone	DB01234	Asthma	C0004096	0.9846	Respiratory Hypersensitivity	C0035228	0.00013457	0.00022403	CXCL1,HRH1,CCR3,NOS2,NPSR1
Dexamethasone	DB01234	Asthma	C0004096	0.7849	Rhinitis, Allergic, Perennial	C0035457	0.000143842	0.000178652	CYP1A1,CXCL8,CYP2C9,HRH1,CYP2C19
Dexamethasone	DB01234	Asthma	C0004096	0.7849	Rhinitis, Allergic, Perennial	C0035457	0.000143842	0.000178652	CYP1A1,CXCL8,CYP2C9,HRH1,CYP2C19
Dexamethasone	DB01234	Berylliosis	C0005138	0.6542	Sarcoidosis, Pulmonary	C0036205	7.73e-05	0.000114	CXCL5,CCL5,CCL19,CCR5,AGTR1,CCR4,CCR8,CXCR3,CXCL10
Dexamethasone	DB01234	Burkitt Lymphoma	C0006413	0.6509	Symptomatic human immunodeficiency virus infection	C0019693	5.33e-05	5.89e-05	CXCL5,CXCR4,TACR1,CXCL13,FPR2,CXCL12,CYP3A5,CCL5,GNAQ,OPRM1,CYP1A1,LPAR3,P2RY1,CCL19,CCR5,CXCL8,ABCC2,EDNRA,CCR1,APLNR,CCL25,CYP3A4,F2RL1,CYP2D6,FPR1,AGTR2,CYP2C9,LTB4R,CXCR5,CXCL9,CXCL11,CCL21,CXCR6,POMC,CYP2B6,CXCL2,ADRA2B,CCL23,C3,CCR10,CYP2E1,CCL27,CCR6,CXCR1,CCR7,ANXA1,OXER1,DRD2,P2RY2,CCR4,SSTR4,CYSLTR2,NR3C1,CCR2,CXCL3,CCR3,NOS2,XCR1,PDYN,CYP2A6,CCR8,F2R,OPRK1,CCL28,ABCG2,SST,ADRA1D,ADRA1A…
Dexamethasone	DB01234	Burkitt Lymphoma	C0006413	0.8292	Kaposi's sarcoma	C0036220	6.82e-05	9.65e-05	EDNRB,CXCL8,EDNRA,CCL20,CXCL1,CXCR6,POMC,ADRA2B,C3,KISS1R,CCR6,SSTR4,CYSLTR2,NR3C1,ADRA1A,ACKR3,LPAR2
Dexamethasone	DB01234	Burkitt Lymphoma	C0006413	0.7382	Sarcoidosis	C0036202	7.96e-05	9.79e-05	CXCL5,CXCR4,TACR1,AGT,CXCL12,CCL5,CCL19,CCR5,CXCL8,AGTR1,AGTR2,CXCL9,C3,C5,NR3C1,CCR2,NOS2,CXCR3,CXCL10
Dexamethasone	DB01234	Burkitt Lymphoma	C0006413	0.7954	Primary Effusion Lymphoma	C1292753	0.000108654	0.000148136	EDNRA,CXCR6,POMC,ADRA2B,SSTR4,CYSLTR2,ABCG2,ADRA1D,ADRA1A,ACKR3,LPAR2
Dexamethasone	DB01234	Burkitt Lymphoma	C0006413	0.8285	Cytomegalovirus Infections	C0010823	0.000116738	0.000129071	CCR5,CXCL8,EDNRA,CXCR6,ADRA2B,CCR7,SSTR4,CYSLTR2,ADRA1A,ACKR3,CXCL10,ABCB11,LPAR2
Dexamethasone	DB01234	Burkitt Lymphoma	C0006413	0.8383	Herpes zoster disease	C0019360	0.000131954	0.000275307	CYP11A1,GAL,CCR5,CCR2,CYP17A1
Dexamethasone	DB01234	Burkitt Lymphoma	C0006413	0.7566	Granuloma	C0018188	0.000132192	0.000170623	F2RL1,CXCR6,CCR6,CXCR3,CXCL10
Dexamethasone	DB01234	Burkitt Lymphoma	C0006413	0.675	Neoplasms, Germ Cell and Embryonal	C0027658	0.00013766	0.00024249	CYP3A5,CYP1A1,CYP3A4,CYP2C9,CYP2B6,CYP17A1,CYP2C19
Dexamethasone	DB01234	Burkitt Lymphoma	C0006413	0.6653	Lymphadenitis	C0024205	0.000137898	0.000173586	CCL19,CXCL8,CXCL9,CXCL10,ABCB1
Dexamethasone	DB01234	Allergic Conjunctivitis	C0009766	0.7326	Asthma	C0004096	3.83e-05	5e-05	CXCL5,CXCR4,TACR1,CXCL13,C3AR1,FPR2,EDNRB,GRM1,AGT,CXCL12,GABBR2,CCL5,CYP1A1,LPAR3,CCL19,CCR5,CXCL8,EDNRA,CCR1,AGTR1,BDKRB2,CCL16,CCL25,CYP3A4,F2RL1,CYP2D6,GPR65,CCL20,GNB1,AGTR2,CYP2C9,LTB4R,LTB4R2,CYSLTR1,CXCL1,CXCL9,PMCH,PPBP,CCL21,PF4,CXCR6,OXTR,POMC,PTGER1,CXCL6,CYP2B6,TAS2R1,CXCL2,ADRA2B,S1PR1,C5AR1,CCL23,C3,CXCL16,CYP2E1,BDKRB1,CCL27,CCR6,NPW,CXCR1,C5,CCR7,ANXA1,OXER1,CCR4,PTGER3,HRH1,HRH3…
Dexamethasone	DB01234	Allergic Conjunctivitis	C0009766	0.753	Immediate hypersensitivity	C0020523	5.35e-05	8.32e-05	C3AR1,CXCL12,CCL5,CCR5,CXCL8,EDNRA,CYSLTR1,C3,C5,HRH3,CYSLTR2,CCR3,NOS2,PTGDR2,CHRM3,NPSR1
Dexamethasone	DB01234	Allergic Conjunctivitis	C0009766	0.7217	Hypersensitivity	C0020517	5.4e-05	8.5e-05	CXCL5,CCL5,CYP1A1,CCL19,CCR1,F2RL1,CCL20,CYSLTR1,CXCL1,CXCL9,PPBP,PF4,HTR2B,C3,CCR6,CCR2,NPSR1,KNG1,CXCR3,CCR9
Dexamethasone	DB01234	Allergic Conjunctivitis	C0009766	0.8299	Trachoma	C0040592	0.000104375	0.000152252	CXCL12,CCR5,CXCL8,C3,C5,CCR2,CCR3,NOS2
Dexamethasone	DB01234	Allergic Conjunctivitis	C0009766	0.658	Henoch-Schoenlein Purpura	C0034152	0.000122682	0.000169048	CXCL5,AGT,CCL5,CXCL8,AGTR1,C3,NOS2
Dexamethasone	DB01234	Allergic Conjunctivitis	C0009766	0.7415	Respiratory Hypersensitivity	C0035228	0.00013457	0.00022403	CXCL1,HRH1,CCR3,NOS2,NPSR1
Dexamethasone	DB01234	Corneal Ulcer	C0010043	0.7383	Trachoma	C0040592	0.000104375	0.000152252	CXCL12,CCR5,CXCL8,C3,C5,CCR2,CCR3,NOS2
Dexamethasone	DB01234	Crohn Disease	C0010346	0.9028	Ulcerative colitis	C0009324	4.85e-05	6.89e-05	CXCL5,CXCR4,TACR1,CXCL13,CXCL12,CYP3A5,CCL5,CYP1A1,CCR5,CXCL8,CYP3A4,F2RL1,CCL20,LPAR6,P2RY13,SAA1,CXCL1,CXCL9,CCL21,CXCR6,CXCL6,CXCL16,BDKRB1,ADRA2A,CCR6,CXCR1,CCR7,ANXA1,DRD2,P2RY14,TACR2,NR3C1,GHSR,SLCO1A2,CCR3,NOS2,NR0B1,ABCG2,SST,NPSR1,ADRA1D,ADORA3,KNG1,CNR1,CXCR2,CXCR3,CXCL10,CCR9,ABCB1
Dexamethasone	DB01234	Crohn Disease	C0010346	0.9671	Inflammatory Bowel Diseases	C0021390	6.73e-05	7.76e-05	CXCL5,CXCR4,TACR1,NTSR1,FPR2,AGT,CXCL12,CCL5,OPRM1,CCR5,CXCL8,BDKRB2,GNAI2,CYP3A4,F2RL1,CYP2D6,GPR65,CCL20,CXCR5,CXCL9,CXCL11,CNR2,C3,CXCL16,BDKRB1,CCR6,CXCR1,ANXA1,DRD2,TACR2,NR3C1,CCR2,GHSR,CCR3,NOS2,CASR,ADRA1B,F2R,ABCG2,NPSR1,ADORA3,KNG1,CNR1,CXCR2,CXCR3,GPR18,ABCB1
Dexamethasone	DB01234	Crohn Disease	C0010346	0.6766	Irritable bowel syndrome with diarrhea	C0022104	7.56e-05	9.66e-05	HTR1B,CXCL12,OPRM1,CXCL8,F2RL1,OXTR,POMC,HTR2B,ADRA2A,CCL28,SST,NPSR1,CNR1,ADRA2C,ABCB1
Dexamethasone	DB01234	Crohn Disease	C0010346	0.6711	Gastrointestinal Diseases	C0017178	8.7e-05	0.000169625	AGT,ABCC2,AGTR1,CYP2D6,CYP2C9,POMC,ADRA2A,CASR,NPSR1,ABCB1
Dexamethasone	DB01234	Crohn Disease	C0010346	0.7686	Peptic Esophagitis	C0014869	0.000110556	0.000171236	CCL5,CXCL8,CYP2B6,CXCR1,NOS2,CXCR2,CYP2C19
Dexamethasone	DB01234	Crohn Disease	C0010346	0.7781	Gastritis	C0017152	0.000133856	0.00018235	CCL5,CXCL8,AGTR1,CCKBR,CCL20,CXCR5,CXCL1,CYP2E1,CCR6,NOS2,PTGDR2,F2R,CYP2C19,CXCL10,ABCB1
Dexamethasone	DB01234	Crohn Disease	C0010346	0.7085	Ileitis	C0020877	0.00014408	0.000150777	CCL25,CCR7,CCR2,CXCL10,CCR9
Dexamethasone	DB01234	Exfoliative dermatitis	C0011606	0.7428	Dermatitis, Atopic	C0011615	8.77e-05	8.83e-05	NTSR1,GRM4,HRH4,CCL5,OPRM1,CYP1A1,CCR5,CXCL8,F2RL1,CCL20,CYSLTR1,CXCL1,CXCL9,HTR1A,CXCL2,CCL23,C3,CCL27,CCR6,CCR4,NPY,CCR3,NOS2,PTGDR2,PDYN,CCR8,NPSR1,CXCR2,CXCR3,CXCL10
Dexamethasone	DB01234	Exfoliative dermatitis	C0011606	0.6629	Erythema nodosum	C0014743	0.000114836	0.000142453	CXCL5,CCL5,CCR5,C3,C5,CCR2,NOS2
Dexamethasone	DB01234	Exfoliative dermatitis	C0011606	0.718	Dermatitis, Allergic Contact	C0162820	0.000119829	0.000133357	CYP1A1,CCL19,CCR5,POMC,CXCL2,CCR10,CCL27,CCR2,CXCR3,CXCL10
Dexamethasone	DB01234	Exfoliative dermatitis	C0011606	0.7645	Contact Dermatitis	C0011616	0.000154066	0.000192249	CYP1A1,CXCL8,CCR1,SAA1,CCL27,CCR4,CYP1B1,CXCR3
Dexamethasone	DB01234	Dermatitis Herpetiformis	C0011608	0.7123	Dermatitis, Atopic	C0011615	8.77e-05	8.83e-05	NTSR1,GRM4,HRH4,CCL5,OPRM1,CYP1A1,CCR5,CXCL8,F2RL1,CCL20,CYSLTR1,CXCL1,CXCL9,HTR1A,CXCL2,CCL23,C3,CCL27,CCR6,CCR4,NPY,CCR3,NOS2,PTGDR2,PDYN,CCR8,NPSR1,CXCR2,CXCR3,CXCL10
Dexamethasone	DB01234	Dermatitis Herpetiformis	C0011608	0.6788	Erythema nodosum	C0014743	0.000114836	0.000142453	CXCL5,CCL5,CCR5,C3,C5,CCR2,NOS2
Dexamethasone	DB01234	Dermatitis Herpetiformis	C0011608	0.688	Dermatitis, Allergic Contact	C0162820	0.000119829	0.000133357	CYP1A1,CCL19,CCR5,POMC,CXCL2,CCR10,CCL27,CCR2,CXCR3,CXCL10
Dexamethasone	DB01234	Dermatitis Herpetiformis	C0011608	0.7337	Contact Dermatitis	C0011616	0.000154066	0.000192249	CYP1A1,CXCL8,CCR1,SAA1,CCL27,CCR4,CYP1B1,CXCR3
Dexamethasone	DB01234	Dermatitis, Atopic	C0011615	0.801	Asthma	C0004096	3.83e-05	5e-05	CXCL5,CXCR4,TACR1,CXCL13,C3AR1,FPR2,EDNRB,GRM1,AGT,CXCL12,GABBR2,CCL5,CYP1A1,LPAR3,CCL19,CCR5,CXCL8,EDNRA,CCR1,AGTR1,BDKRB2,CCL16,CCL25,CYP3A4,F2RL1,CYP2D6,GPR65,CCL20,GNB1,AGTR2,CYP2C9,LTB4R,LTB4R2,CYSLTR1,CXCL1,CXCL9,PMCH,PPBP,CCL21,PF4,CXCR6,OXTR,POMC,PTGER1,CXCL6,CYP2B6,TAS2R1,CXCL2,ADRA2B,S1PR1,C5AR1,CCL23,C3,CXCL16,CYP2E1,BDKRB1,CCL27,CCR6,NPW,CXCR1,C5,CCR7,ANXA1,OXER1,CCR4,PTGER3,HRH1,HRH3…
Dexamethasone	DB01234	Dermatitis, Atopic	C0011615	0.8254	Immediate hypersensitivity	C0020523	5.35e-05	8.32e-05	C3AR1,CXCL12,CCL5,CCR5,CXCL8,EDNRA,CYSLTR1,C3,C5,HRH3,CYSLTR2,CCR3,NOS2,PTGDR2,CHRM3,NPSR1
Dexamethasone	DB01234	Dermatitis, Atopic	C0011615	0.793	Hypersensitivity	C0020517	5.4e-05	8.5e-05	CXCL5,CCL5,CYP1A1,CCL19,CCR1,F2RL1,CCL20,CYSLTR1,CXCL1,CXCL9,PPBP,PF4,HTR2B,C3,CCR6,CCR2,NPSR1,KNG1,CXCR3,CCR9
Dexamethasone	DB01234	Dermatitis, Atopic	C0011615	0.6813	Drug Allergy	C0013182	5.54e-05	0.000164384	CYP3A5,ABCC2,CYP3A4,CYP2D6,CYP2C9,CYSLTR1,CYP2C8,PTGER3,CYSLTR2,ADORA3,ADORA1,CYP2C19,ABCB1
Dexamethasone	DB01234	Dermatitis, Atopic	C0011615	1	Dermatitis, Atopic	C0011615	8.77e-05	8.83e-05	NTSR1,GRM4,HRH4,CCL5,OPRM1,CYP1A1,CCR5,CXCL8,F2RL1,CCL20,CYSLTR1,CXCL1,CXCL9,HTR1A,CXCL2,CCL23,C3,CCL27,CCR6,CCR4,NPY,CCR3,NOS2,PTGDR2,PDYN,CCR8,NPSR1,CXCR2,CXCR3,CXCL10
Dexamethasone	DB01234	Dermatitis, Atopic	C0011615	0.7164	Erythema nodosum	C0014743	0.000114836	0.000142453	CXCL5,CCL5,CCR5,C3,C5,CCR2,NOS2
Dexamethasone	DB01234	Dermatitis, Atopic	C0011615	0.7769	Dermatitis, Allergic Contact	C0162820	0.000119829	0.000133357	CYP1A1,CCL19,CCR5,POMC,CXCL2,CCR10,CCL27,CCR2,CXCR3,CXCL10
Dexamethasone	DB01234	Dermatitis, Atopic	C0011615	0.7168	Henoch-Schoenlein Purpura	C0034152	0.000122682	0.000169048	CXCL5,AGT,CCL5,CXCL8,AGTR1,C3,NOS2
Dexamethasone	DB01234	Dermatitis, Atopic	C0011615	0.8116	Respiratory Hypersensitivity	C0035228	0.00013457	0.00022403	CXCL1,HRH1,CCR3,NOS2,NPSR1
Dexamethasone	DB01234	Dermatitis, Atopic	C0011615	0.6662	Rhinitis, Allergic, Perennial	C0035457	0.000143842	0.000178652	CYP1A1,CXCL8,CYP2C9,HRH1,CYP2C19
Dexamethasone	DB01234	Dermatitis, Atopic	C0011615	0.8316	Contact Dermatitis	C0011616	0.000154066	0.000192249	CYP1A1,CXCL8,CCR1,SAA1,CCL27,CCR4,CYP1B1,CXCR3
Dexamethasone	DB01234	Contact Dermatitis	C0011616	0.8316	Dermatitis, Atopic	C0011615	8.77e-05	8.83e-05	NTSR1,GRM4,HRH4,CCL5,OPRM1,CYP1A1,CCR5,CXCL8,F2RL1,CCL20,CYSLTR1,CXCL1,CXCL9,HTR1A,CXCL2,CCL23,C3,CCL27,CCR6,CCR4,NPY,CCR3,NOS2,PTGDR2,PDYN,CCR8,NPSR1,CXCR2,CXCR3,CXCL10
Dexamethasone	DB01234	Contact Dermatitis	C0011616	0.7381	Erythema nodosum	C0014743	0.000114836	0.000142453	CXCL5,CCL5,CCR5,C3,C5,CCR2,NOS2
Dexamethasone	DB01234	Contact Dermatitis	C0011616	0.9322	Dermatitis, Allergic Contact	C0162820	0.000119829	0.000133357	CYP1A1,CCL19,CCR5,POMC,CXCL2,CCR10,CCL27,CCR2,CXCR3,CXCL10
Dexamethasone	DB01234	Contact Dermatitis	C0011616	1	Contact Dermatitis	C0011616	0.000154066	0.000192249	CYP1A1,CXCL8,CCR1,SAA1,CCL27,CCR4,CYP1B1,CXCR3
Dexamethasone	DB01234	Erythema Multiforme	C0014742	0.7226	Erythema nodosum	C0014743	0.000114836	0.000142453	CXCL5,CCL5,CCR5,C3,C5,CCR2,NOS2
Dexamethasone	DB01234	Disorder of eye	C0015397	0.674	Anterior uveitis	C0042165	7.89e-05	0.000110099	CCL5,CCR5,CXCL8,CCR1,C3,CXCR1,CCR2,NOS2
Dexamethasone	DB01234	Disorder of eye	C0015397	0.7405	Age-related macular degeneration 2	C0242383	8.65e-05	9.9e-05	SUCNR1,C3AR1,AGT,CYP3A5,GABBR2,CYP1A1,CXCL8,CCR1,AGTR1,CYP2D6,FPR1,CXCL11,HTR1A,MGST1,C5AR1,C3,CYP2E1,C5,CCR2,CCR3,NOS2,ABCG2,SST,DRD3,APP
Dexamethasone	DB01234	Disorder of eye	C0015397	0.7048	Ocular Hypertension	C0028840	9.58e-05	0.000245722	EDNRB,CYP2D6,C3,NR3C1,GHSR,NOS2,CYP1B1
Dexamethasone	DB01234	Hodgkin Disease	C0019829	0.7093	Sarcoidosis	C0036202	7.96e-05	9.79e-05	CXCL5,CXCR4,TACR1,AGT,CXCL12,CCL5,CCL19,CCR5,CXCL8,AGTR1,AGTR2,CXCL9,C3,C5,NR3C1,CCR2,NOS2,CXCR3,CXCL10
Dexamethasone	DB01234	Hodgkin Disease	C0019829	0.6617	Primary Effusion Lymphoma	C1292753	0.000108654	0.000148136	EDNRA,CXCR6,POMC,ADRA2B,SSTR4,CYSLTR2,ABCG2,ADRA1D,ADRA1A,ACKR3,LPAR2
Dexamethasone	DB01234	Hodgkin Disease	C0019829	0.7263	Granuloma	C0018188	0.000132192	0.000170623	F2RL1,CXCR6,CCR6,CXCR3,CXCL10
Dexamethasone	DB01234	Inflammatory Bowel Diseases	C0021390	0.9315	Ulcerative colitis	C0009324	4.85e-05	6.89e-05	CXCL5,CXCR4,TACR1,CXCL13,CXCL12,CYP3A5,CCL5,CYP1A1,CCR5,CXCL8,CYP3A4,F2RL1,CCL20,LPAR6,P2RY13,SAA1,CXCL1,CXCL9,CCL21,CXCR6,CXCL6,CXCL16,BDKRB1,ADRA2A,CCR6,CXCR1,CCR7,ANXA1,DRD2,P2RY14,TACR2,NR3C1,GHSR,SLCO1A2,CCR3,NOS2,NR0B1,ABCG2,SST,NPSR1,ADRA1D,ADORA3,KNG1,CNR1,CXCR2,CXCR3,CXCL10,CCR9,ABCB1
Dexamethasone	DB01234	Inflammatory Bowel Diseases	C0021390	1	Inflammatory Bowel Diseases	C0021390	6.73e-05	7.76e-05	CXCL5,CXCR4,TACR1,NTSR1,FPR2,AGT,CXCL12,CCL5,OPRM1,CCR5,CXCL8,BDKRB2,GNAI2,CYP3A4,F2RL1,CYP2D6,GPR65,CCL20,CXCR5,CXCL9,CXCL11,CNR2,C3,CXCL16,BDKRB1,CCR6,CXCR1,ANXA1,DRD2,TACR2,NR3C1,CCR2,GHSR,CCR3,NOS2,CASR,ADRA1B,F2R,ABCG2,NPSR1,ADORA3,KNG1,CNR1,CXCR2,CXCR3,GPR18,ABCB1
Dexamethasone	DB01234	Inflammatory Bowel Diseases	C0021390	0.7016	Irritable bowel syndrome with diarrhea	C0022104	7.56e-05	9.66e-05	HTR1B,CXCL12,OPRM1,CXCL8,F2RL1,OXTR,POMC,HTR2B,ADRA2A,CCL28,SST,NPSR1,CNR1,ADRA2C,ABCB1
Dexamethasone	DB01234	Inflammatory Bowel Diseases	C0021390	0.7008	Gastrointestinal Diseases	C0017178	8.7e-05	0.000169625	AGT,ABCC2,AGTR1,CYP2D6,CYP2C9,POMC,ADRA2A,CASR,NPSR1,ABCB1
Dexamethasone	DB01234	Inflammatory Bowel Diseases	C0021390	0.6539	Peptic ulcer	C0030920	9.22e-05	0.000179204	AGT,CYP1A1,CXCL8,AGTR1,CYP2C9,CYP2C8,PTGER1,CYP2E1,PTGER3,CNR1,CYP2C19,ABCB1
Dexamethasone	DB01234	Inflammatory Bowel Diseases	C0021390	0.7931	Peptic Esophagitis	C0014869	0.000110556	0.000171236	CCL5,CXCL8,CYP2B6,CXCR1,NOS2,CXCR2,CYP2C19
Dexamethasone	DB01234	Inflammatory Bowel Diseases	C0021390	0.8032	Gastritis	C0017152	0.000133856	0.00018235	CCL5,CXCL8,AGTR1,CCKBR,CCL20,CXCR5,CXCL1,CYP2E1,CCR6,NOS2,PTGDR2,F2R,CYP2C19,CXCL10,ABCB1
Dexamethasone	DB01234	Inflammatory Bowel Diseases	C0021390	0.7293	Ileitis	C0020877	0.00014408	0.000150777	CCL25,CCR7,CCR2,CXCL10,CCR9
Dexamethasone	DB01234	Iridocyclitis	C0022073	0.8534	Anterior uveitis	C0042165	7.89e-05	0.000110099	CCL5,CCR5,CXCL8,CCR1,C3,CXCR1,CCR2,NOS2
Dexamethasone	DB01234	Iritis	C0022081	0.8562	Anterior uveitis	C0042165	7.89e-05	0.000110099	CCL5,CCR5,CXCL8,CCR1,C3,CXCR1,CCR2,NOS2
Dexamethasone	DB01234	Keloid	C0022548	0.775	Fibrosis	C0016059	0.000112934	0.000121682	P2RY6,CYP19A1,AGT,CXCL12,CYP1A1,CXCL8,AGTR1,F2RL1,AGTR2,CYP2E1,BDKRB1,ADRA2A,C5,ADRA2C
Dexamethasone	DB01234	Keratitis	C0022568	0.804	Trachoma	C0040592	0.000104375	0.000152252	CXCL12,CCR5,CXCL8,C3,C5,CCR2,CCR3,NOS2
Dexamethasone	DB01234	Laryngeal Edema	C0023052	0.7703	Neoplasm of the larynx	C0023055	6.63e-05	0.00014129	CYP1A1,CCR5,CXCL8,CYP3A4,CYP2D6,CYP2C9,CYP2C8,MGST1,CYP2E1,ANXA1,DRD2,CYP1B1,CYP2A6
Dexamethasone	DB01234	Lupus Erythematosus, Systemic	C0024141	0.6905	Rheumatoid arthritis	C0003873	5.28e-05	5.72e-05	CXCL5,CXCR4,TACR1,CYP19A1,CXCL13,FPR2,HRH4,EDNRB,CXCL12,CYP3A5,CCL5,LPAR3,CCR5,CXCL8,ABCC2,EDNRA,CCR1,BDKRB2,CCL25,S1PR3,F2RL1,CYP2D6,CCL20,SAA1,S1PR2,CYP2C9,LTB4R,LTB4R2,CXCR5,CXCL1,CXCL9,CCL21,CNR2,CXCR6,POMC,CXCL6,CYP2B6,CXCL2,ADRA2B,S1PR1,C5AR1,CCL23,C3,CXCL16,CCR10,CCL27,CCR6,CXCR1,C5,ANXA1,CCR4,SSTR4,CYSLTR2,NR3C1,CCR2,GHSR,CCR3,NOS2,F2R,CYP17A1,CCL28,ABCG2,SST,NPSR1,ADRA1D,ADRA1A,CNR1,CXCR…
Dexamethasone	DB01234	Lupus Erythematosus, Systemic	C0024141	0.8562	Lupus Nephritis	C0024143	5.83e-05	0.000126624	CXCL13,C3AR1,AGT,CYP3A5,CCL5,CCR5,CXCL8,CCR1,AGTR1,CYP3A4,CYP2C9,HTR1A,CYP2B6,C5AR1,C5,NR3C1,CCR2,CXCR3,CYP2C19,CXCL10,ABCB1
Dexamethasone	DB01234	Lymphoma, Follicular	C0024301	0.6661	Sarcoidosis	C0036202	7.96e-05	9.79e-05	CXCL5,CXCR4,TACR1,AGT,CXCL12,CCL5,CCL19,CCR5,CXCL8,AGTR1,AGTR2,CXCL9,C3,C5,NR3C1,CCR2,NOS2,CXCR3,CXCL10
Dexamethasone	DB01234	Lymphoma, Follicular	C0024301	0.6799	Primary Effusion Lymphoma	C1292753	0.000108654	0.000148136	EDNRA,CXCR6,POMC,ADRA2B,SSTR4,CYSLTR2,ABCG2,ADRA1D,ADRA1A,ACKR3,LPAR2
Dexamethasone	DB01234	Lymphoma, Follicular	C0024301	0.681	Granuloma	C0018188	0.000132192	0.000170623	F2RL1,CXCR6,CCR6,CXCR3,CXCL10
Dexamethasone	DB01234	Lymphoma, Non-Hodgkin	C0024305	0.6716	Adenomas, multiple colorectal, 608456 (3)	C0001430	5.49e-05	6.28e-05	CXCL5,MCHR2,CXCR4,CYP11A1,UTS2R,NTSR1,TRHR,EDNRB,AGT,CXCL12,CCL5,CYP1A1,CXCL8,ABCC2,EDNRA,AGTR1,CYP2D6,CCKBR,SSTR3,AGTR2,CYP2C9,CXCL1,HCRTR1,CYP2C8,SSTR5,CCL21,GNRHR,POMC,CYP2B6,CYP2E1,BDKRB1,MCHR1,HCRTR2,DRD2,SSTR4,NR3C1,GHSR,CASR,SSTR2,CYP1B1,CYP2A6,NR0B1,CYP17A1,ABCG2,SST,ADRA1D,ACKR3,CXCL10,ABCB1,SSTR1,LPAR1
Dexamethasone	DB01234	Lymphoma, Non-Hodgkin	C0024305	0.657	Sarcoidosis, Pulmonary	C0036205	7.73e-05	0.000114	CXCL5,CCL5,CCL19,CCR5,AGTR1,CCR4,CCR8,CXCR3,CXCL10
Dexamethasone	DB01234	Lymphoma, Non-Hodgkin	C0024305	0.7672	Sarcoidosis	C0036202	7.96e-05	9.79e-05	CXCL5,CXCR4,TACR1,AGT,CXCL12,CCL5,CCL19,CCR5,CXCL8,AGTR1,AGTR2,CXCL9,C3,C5,NR3C1,CCR2,NOS2,CXCR3,CXCL10
Dexamethasone	DB01234	Lymphoma, Non-Hodgkin	C0024305	0.7699	Primary Effusion Lymphoma	C1292753	0.000108654	0.000148136	EDNRA,CXCR6,POMC,ADRA2B,SSTR4,CYSLTR2,ABCG2,ADRA1D,ADRA1A,ACKR3,LPAR2
Dexamethasone	DB01234	Lymphoma, Non-Hodgkin	C0024305	0.6917	Bleeding disorder, platelet-type, 21	C0005779	0.000120542	0.000140339	GNAQ,CYP1A1,LPAR3,P2RY1,CYP2D6,CYP2C9,P2RY12,CYP2C8,OXER1,F2R,CYP2C19,GPRC6A,ABCB1
Dexamethasone	DB01234	Lymphoma, Non-Hodgkin	C0024305	0.7871	Granuloma	C0018188	0.000132192	0.000170623	F2RL1,CXCR6,CCR6,CXCR3,CXCL10
Dexamethasone	DB01234	Lymphoma, Non-Hodgkin	C0024305	0.7063	Neoplasms, Germ Cell and Embryonal	C0027658	0.00013766	0.00024249	CYP3A5,CYP1A1,CYP3A4,CYP2C9,CYP2B6,CYP17A1,CYP2C19
Dexamethasone	DB01234	Lymphoma, Non-Hodgkin	C0024305	0.6898	Lymphadenitis	C0024205	0.000137898	0.000173586	CCL19,CXCL8,CXCL9,CXCL10,ABCB1
Dexamethasone	DB01234	Multiple Myeloma	C0026764	0.7007	Sarcoidosis	C0036202	7.96e-05	9.79e-05	CXCL5,CXCR4,TACR1,AGT,CXCL12,CCL5,CCL19,CCR5,CXCL8,AGTR1,AGTR2,CXCL9,C3,C5,NR3C1,CCR2,NOS2,CXCR3,CXCL10
Dexamethasone	DB01234	Multiple Myeloma	C0026764	0.9098	Henoch-Schoenlein Purpura	C0034152	0.000122682	0.000169048	CXCL5,AGT,CCL5,CXCL8,AGTR1,C3,NOS2
Dexamethasone	DB01234	Multiple Myeloma	C0026764	0.7173	Granuloma	C0018188	0.000132192	0.000170623	F2RL1,CXCR6,CCR6,CXCR3,CXCL10
Dexamethasone	DB01234	Multiple Sclerosis	C0026769	0.7194	Rheumatoid arthritis	C0003873	5.28e-05	5.72e-05	CXCL5,CXCR4,TACR1,CYP19A1,CXCL13,FPR2,HRH4,EDNRB,CXCL12,CYP3A5,CCL5,LPAR3,CCR5,CXCL8,ABCC2,EDNRA,CCR1,BDKRB2,CCL25,S1PR3,F2RL1,CYP2D6,CCL20,SAA1,S1PR2,CYP2C9,LTB4R,LTB4R2,CXCR5,CXCL1,CXCL9,CCL21,CNR2,CXCR6,POMC,CXCL6,CYP2B6,CXCL2,ADRA2B,S1PR1,C5AR1,CCL23,C3,CXCL16,CCR10,CCL27,CCR6,CXCR1,C5,ANXA1,CCR4,SSTR4,CYSLTR2,NR3C1,CCR2,GHSR,CCR3,NOS2,F2R,CYP17A1,CCL28,ABCG2,SST,NPSR1,ADRA1D,ADRA1A,CNR1,CXCR…
Dexamethasone	DB01234	Multiple Sclerosis	C0026769	0.8312	Experimental Autoimmune Encephalomyelitis	C0014072	5.9e-05	6.79e-05	CXCR4,CXCL13,C3AR1,GRM1,CXCL12,CCL5,CCR5,CCR1,F2RL1,GRM5,CNR2,S1PR1,C5AR1,C3,HCAR2,C5,CCR7,ANXA1,HRH1,HRH3,CCR2,NOS2,ABCG2,ADRA1D,CNR1,CXCR2,CXCR3,CXCL10
Dexamethasone	DB01234	Multiple Sclerosis	C0026769	0.6779	CNS disorder	C0007682	6.18e-05	0.000104513	CXCL12,CCR5,F2RL1,CYP2D6,CNR2,POMC,CYP2B6,C5AR1,GRM3,C5,DRD2,HRH3,SST,CXCR3
Dexamethasone	DB01234	Musculoskeletal Diseases	C0026857	0.9757	Osteoarthritis	C0029408	5.78e-05	6.63e-05	CXCR4,TACR1,CYP19A1,CXCL13,FPR2,EDNRB,CXCL12,CCL5,GNAQ,LPAR3,CCR5,CXCL8,APLN,F2RL1,CYP2D6,CCL20,SAA1,CYP2C9,LTB4R,LTB4R2,CXCR5,CXCL1,CCL21,CNR2,CXCL6,CXCL2,C3,CYP2E1,CCR6,CXCR1,OXER1,CCR4,NR3C1,CCR2,CCR3,NOS2,TAS2R13,PDYN,F2R,OPRK1,ADRA1D,CNR1,CXCR3,CYP2C19,CXCL10,GPRC6A,LPAR2,APP,LPAR1
Dexamethasone	DB01234	Musculoskeletal Diseases	C0026857	0.9894	Arthritis, Rheumatoid	C0003864	6.54e-05	6.68e-05	CXCR4,FPR2,HRH4,CXCL12,CCL5,OPRM1,CYP1A1,CCR5,CXCL8,CCR1,F2RL1,CYP2D6,SAA1,CYP2C9,LTB4R,P2RY12,LTB4R2,CXCR5,CXCL1,CCL21,PF4,CNR2,CXCR6,POMC,CXCL6,S1PR1,C5AR1,C3,CCR10,CYP2E1,CCR6,CXCR1,C5,ANXA1,DRD2,NR3C1,CCR2,NOS2,ADRA1B,CCL28,ABCG2,NPSR1,KNG1,CXCR2,CYP2C19,CXCL10,CCR9,ABCB1,LPAR1
Dexamethasone	DB01234	Mycosis Fungoides	C0026948	0.7068	Sarcoidosis	C0036202	7.96e-05	9.79e-05	CXCL5,CXCR4,TACR1,AGT,CXCL12,CCL5,CCL19,CCR5,CXCL8,AGTR1,AGTR2,CXCL9,C3,C5,NR3C1,CCR2,NOS2,CXCR3,CXCL10
Dexamethasone	DB01234	Mycosis Fungoides	C0026948	0.7165	Primary Effusion Lymphoma	C1292753	0.000108654	0.000148136	EDNRA,CXCR6,POMC,ADRA2B,SSTR4,CYSLTR2,ABCG2,ADRA1D,ADRA1A,ACKR3,LPAR2
Dexamethasone	DB01234	Mycosis Fungoides	C0026948	0.7236	Granuloma	C0018188	0.000132192	0.000170623	F2RL1,CXCR6,CCR6,CXCR3,CXCL10
Dexamethasone	DB01234	Nephrotic Syndrome	C0027726	0.656	Lupus Nephritis	C0024143	5.83e-05	0.000126624	CXCL13,C3AR1,AGT,CYP3A5,CCL5,CCR5,CXCL8,CCR1,AGTR1,CYP3A4,CYP2C9,HTR1A,CYP2B6,C5AR1,C5,NR3C1,CCR2,CXCR3,CYP2C19,CXCL10,ABCB1
Dexamethasone	DB01234	Nephrotic Syndrome	C0027726	0.7101	Kidney Failure, Chronic	C0022661	6.11e-05	7.87e-05	AGT,CYP3A5,CCL5,CYP1A1,CCR5,CXCL8,ABCC2,EDNRA,CCR1,AGTR1,BDKRB2,CYP3A4,CYP2D6,SAA1,AGTR2,CYP2C9,GCGR,P2RY12,CYP2C8,POMC,CYP2B6,CXCL16,BDKRB1,DRD2,NPY,NR3C1,CCR2,NOS2,CASR,ADRA1B,CYP17A1,ADRA1D,KNG1,ADRA1A,CYP2C19,ABCB1
Dexamethasone	DB01234	Nephrotic Syndrome	C0027726	0.6884	Acute kidney injury	C0022660	6.23e-05	0.000113864	CXCR4,UTS2R,AGT,CXCL12,CYP3A5,CCR5,CXCL8,EDNRA,AGTR1,BDKRB2,CYP3A4,CYP2D6,AVPR1A,SAA1,CYP2C9,CXCL1,PTAFR,ANXA1,NOS2,KNG1,CYP2C19,ABCB1
Dexamethasone	DB01234	Nephrotic Syndrome	C0027726	0.6539	Hemolytic uremic syndrome	C0019061	8.39e-05	0.000111954	MCHR2,CXCR4,AGT,CXCL12,AGTR1,BDKRB2,SAA1,C3,ACKR3
Dexamethasone	DB01234	Nephrotic Syndrome	C0027726	0.7073	Tubulointerstitial nephritis	C0027707	0.000124822	0.000214611	AGT,CCR5,AGTR1,CYP2D6,CYP2C9,CYP2C19
Dexamethasone	DB01234	Nephrotic Syndrome	C0027726	0.7158	Chronic Kidney Insufficiency	C0403447	0.00013243	0.000145299	AGT,CXCL12,CYP3A5,CCL5,CXCL8,AGTR1,AGTR2,P2RY12,CYP2C8,DRD2,CASR,CYP2C19,ABCB1
Dexamethasone	DB01234	Pruritus Ani	C0033775	0.8638	Pruritus	C0033774	4.61e-05	0.000135993	TACR1,HRH4,OPRM1,ABCC2,EDNRA,F2RL1,CYP2C9,CXCR6,ADRA2B,HRH1,SSTR4,CYSLTR2,PDYN,GRPR,ADRA1A,ACKR3,CYP2C19,ABCB11,LPAR2
Dexamethasone	DB01234	Pruritus Ani	C0033775	0.7126	Henoch-Schoenlein Purpura	C0034152	0.000122682	0.000169048	CXCL5,AGT,CCL5,CXCL8,AGTR1,C3,NOS2
Dexamethasone	DB01234	Psoriasis	C0033860	0.8265	Lichen Planus, Oral	C0206139	8.68e-05	0.000176628	CCL5,CCR5,CXCL8,CYP2D6,CYP2C9,CYP2B6,ABCG2,CXCR3,CYP2C19,CXCL10
Dexamethasone	DB01234	Rheumatic Heart Disease	C0035439	0.776	Streptococcal pneumonia	C0155862	0.000140514	0.00018046	CCL5,CXCL8,PPBP,PTAFR,C3
Dexamethasone	DB01234	Rheumatic Heart Disease	C0035439	0.8342	Pneumococcal Infections	C0032269	0.000143129	0.000219398	CXCL5,CCL5,CXCL8,PTAFR,CCR2,NOS2
Dexamethasone	DB01234	Sarcoidosis	C0036202	0.8695	Sarcoidosis, Pulmonary	C0036205	7.73e-05	0.000114	CXCL5,CCL5,CCL19,CCR5,AGTR1,CCR4,CCR8,CXCR3,CXCL10
Dexamethasone	DB01234	Sarcoidosis	C0036202	1	Sarcoidosis	C0036202	7.96e-05	9.79e-05	CXCL5,CXCR4,TACR1,AGT,CXCL12,CCL5,CCL19,CCR5,CXCL8,AGTR1,AGTR2,CXCL9,C3,C5,NR3C1,CCR2,NOS2,CXCR3,CXCL10
Dexamethasone	DB01234	Sarcoidosis	C0036202	0.7023	Granuloma	C0018188	0.000132192	0.000170623	F2RL1,CXCR6,CCR6,CXCR3,CXCL10
Dexamethasone	DB01234	Seborrheic dermatitis	C0036508	0.721	Lichen Planus, Oral	C0206139	8.68e-05	0.000176628	CCL5,CCR5,CXCL8,CYP2D6,CYP2C9,CYP2B6,ABCG2,CXCR3,CYP2C19,CXCL10
Dexamethasone	DB01234	Seborrheic dermatitis	C0036508	0.7368	Dermatitis, Atopic	C0011615	8.77e-05	8.83e-05	NTSR1,GRM4,HRH4,CCL5,OPRM1,CYP1A1,CCR5,CXCL8,F2RL1,CCL20,CYSLTR1,CXCL1,CXCL9,HTR1A,CXCL2,CCL23,C3,CCL27,CCR6,CCR4,NPY,CCR3,NOS2,PTGDR2,PDYN,CCR8,NPSR1,CXCR2,CXCR3,CXCL10
Dexamethasone	DB01234	Seborrheic dermatitis	C0036508	0.6577	Erythema nodosum	C0014743	0.000114836	0.000142453	CXCL5,CCL5,CCR5,C3,C5,CCR2,NOS2
Dexamethasone	DB01234	Seborrheic dermatitis	C0036508	0.7124	Dermatitis, Allergic Contact	C0162820	0.000119829	0.000133357	CYP1A1,CCL19,CCR5,POMC,CXCL2,CCR10,CCL27,CCR2,CXCR3,CXCL10
Dexamethasone	DB01234	Seborrheic dermatitis	C0036508	0.7582	Contact Dermatitis	C0011616	0.000154066	0.000192249	CYP1A1,CXCL8,CCR1,SAA1,CCL27,CCR4,CYP1B1,CXCR3
Dexamethasone	DB01234	Serum Sickness	C0036830	0.6806	Asthma	C0004096	3.83e-05	5e-05	CXCL5,CXCR4,TACR1,CXCL13,C3AR1,FPR2,EDNRB,GRM1,AGT,CXCL12,GABBR2,CCL5,CYP1A1,LPAR3,CCL19,CCR5,CXCL8,EDNRA,CCR1,AGTR1,BDKRB2,CCL16,CCL25,CYP3A4,F2RL1,CYP2D6,GPR65,CCL20,GNB1,AGTR2,CYP2C9,LTB4R,LTB4R2,CYSLTR1,CXCL1,CXCL9,PMCH,PPBP,CCL21,PF4,CXCR6,OXTR,POMC,PTGER1,CXCL6,CYP2B6,TAS2R1,CXCL2,ADRA2B,S1PR1,C5AR1,CCL23,C3,CXCL16,CYP2E1,BDKRB1,CCL27,CCR6,NPW,CXCR1,C5,CCR7,ANXA1,OXER1,CCR4,PTGER3,HRH1,HRH3…
Dexamethasone	DB01234	Serum Sickness	C0036830	0.6994	Immediate hypersensitivity	C0020523	5.35e-05	8.32e-05	C3AR1,CXCL12,CCL5,CCR5,CXCL8,EDNRA,CYSLTR1,C3,C5,HRH3,CYSLTR2,CCR3,NOS2,PTGDR2,CHRM3,NPSR1
Dexamethasone	DB01234	Serum Sickness	C0036830	0.7169	Hypersensitivity	C0020517	5.4e-05	8.5e-05	CXCL5,CCL5,CYP1A1,CCL19,CCR1,F2RL1,CCL20,CYSLTR1,CXCL1,CXCL9,PPBP,PF4,HTR2B,C3,CCR6,CCR2,NPSR1,KNG1,CXCR3,CCR9
Dexamethasone	DB01234	Serum Sickness	C0036830	0.8825	Drug Allergy	C0013182	5.54e-05	0.000164384	CYP3A5,ABCC2,CYP3A4,CYP2D6,CYP2C9,CYSLTR1,CYP2C8,PTGER3,CYSLTR2,ADORA3,ADORA1,CYP2C19,ABCB1
Dexamethasone	DB01234	Serum Sickness	C0036830	0.6929	Dermatitis, Atopic	C0011615	8.77e-05	8.83e-05	NTSR1,GRM4,HRH4,CCL5,OPRM1,CYP1A1,CCR5,CXCL8,F2RL1,CCL20,CYSLTR1,CXCL1,CXCL9,HTR1A,CXCL2,CCL23,C3,CCL27,CCR6,CCR4,NPY,CCR3,NOS2,PTGDR2,PDYN,CCR8,NPSR1,CXCR2,CXCR3,CXCL10
Dexamethasone	DB01234	Serum Sickness	C0036830	0.7256	Adverse drug events and drug allergies	C0041755	9.77e-05	0.000177946	ABCC2,CYP2D6,CYP2C9,HTR2B,CYP2E1,ABCG2,ADORA1,ABCB1
Dexamethasone	DB01234	Serum Sickness	C0036830	0.8583	Erythema nodosum	C0014743	0.000114836	0.000142453	CXCL5,CCL5,CCR5,C3,C5,CCR2,NOS2
Dexamethasone	DB01234	Serum Sickness	C0036830	0.6699	Dermatitis, Allergic Contact	C0162820	0.000119829	0.000133357	CYP1A1,CCL19,CCR5,POMC,CXCL2,CCR10,CCL27,CCR2,CXCR3,CXCL10
Dexamethasone	DB01234	Serum Sickness	C0036830	0.7942	Henoch-Schoenlein Purpura	C0034152	0.000122682	0.000169048	CXCL5,AGT,CCL5,CXCL8,AGTR1,C3,NOS2
Dexamethasone	DB01234	Serum Sickness	C0036830	0.6888	Respiratory Hypersensitivity	C0035228	0.00013457	0.00022403	CXCL1,HRH1,CCR3,NOS2,NPSR1
Dexamethasone	DB01234	Serum Sickness	C0036830	0.7131	Contact Dermatitis	C0011616	0.000154066	0.000192249	CYP1A1,CXCL8,CCR1,SAA1,CCL27,CCR4,CYP1B1,CXCR3
Dexamethasone	DB01234	Dermatologic disorders	C0037274	0.8025	Osteoarthritis	C0029408	5.78e-05	6.63e-05	CXCR4,TACR1,CYP19A1,CXCL13,FPR2,EDNRB,CXCL12,CCL5,GNAQ,LPAR3,CCR5,CXCL8,APLN,F2RL1,CYP2D6,CCL20,SAA1,CYP2C9,LTB4R,LTB4R2,CXCR5,CXCL1,CCL21,CNR2,CXCL6,CXCL2,C3,CYP2E1,CCR6,CXCR1,OXER1,CCR4,NR3C1,CCR2,CCR3,NOS2,TAS2R13,PDYN,F2R,OPRK1,ADRA1D,CNR1,CXCR3,CYP2C19,CXCL10,GPRC6A,LPAR2,APP,LPAR1
Dexamethasone	DB01234	Tenosynovitis	C0039520	0.6856	Steinert myotonic dystrophy syndrome	C0027126	8.87e-05	0.000146197	EDNRA,CXCR6,POMC,CYP2B6,ADRA2B,C3,SSTR4,CYSLTR2,CYP2A6,ADRA1D,ADRA1A,ACKR3,GPR4,LPAR2
Dexamethasone	DB01234	Tenosynovitis	C0039520	0.684	Chronic Fatigue Syndrome	C0015674	9.96e-05	0.000136558	HTR5A,POMC,HTR1A,HTR2B,HTR1E,NR3C1,NOS2
Dexamethasone	DB01234	Thyroiditis	C0040147	0.6824	Abnormality of the pituitary gland	C0032002	3.59e-05	5.04e-05	MCHR2,CXCR4,CYP11A1,CYP19A1,TRHR,AGT,CXCL12,DRD4,OPRM1,GAL,AVPR1B,PENK,CXCL8,EDNRA,APLNR,SSTR3,PMCH,SSTR5,GNRHR,CXCR6,POMC,ADRA2B,KISS1R,MCHR1,ANXA1,DRD2,SSTR4,CYSLTR2,NPY,NR3C1,GHSR,HCAR3,SSTR2,PROKR2,NR0B1,CYP17A1,ABCG2,SST,GNA11,ADRA1D,ADRA1A,ACKR3,TACR3,LPAR2,SSTR1
Dexamethasone	DB01234	Thyroiditis	C0040147	0.6604	Diabetes mellitus type 2	C0011860	5.21e-05	6.71e-05	CXCL5,CXCR4,CYP11A1,UTS2R,CYP19A1,CCKAR,EDNRB,AGT,CXCL12,CYP3A5,NPY2R,CCL5,OPRM1,CYP1A1,LPAR3,PPY,NPY5R,CCR5,CXCL8,ABCC2,EDNRA,CCR1,AGTR1,APLNR,BDKRB2,GNAI2,APLN,CYP3A4,CYP2D6,CCKBR,AVPR1A,AGTR2,CYP2C9,GCGR,CYP2C8,CNR2,CXCR6,POMC,FFAR1,CYP2B6,ADRA2B,C3,CYP2E1,MCHR1,HCAR2,ADRA2A,C5,ANXA1,OXER1,DRD2,NPY1R,SSTR4,CYSLTR2,NPY,NR3C1,CCR2,GHSR,SLCO1A2,NOS2,CASR,PYY,TAS2R13,CHRM3,NR0B1,CYP17A1,ABCG2,SST,…
Dexamethasone	DB01234	Thyroiditis	C0040147	0.7707	Disorder of endocrine system	C0014130	8.75e-05	0.000122037	CYP11A1,CYP19A1,DRD4,POMC,CYP2B6,CASR,CYP1B1,CYP17A1,SST
Dexamethasone	DB01234	Tuberculosis, Miliary	C0041321	0.6741	Tuberculosis, Pulmonary	C0041327	6.56e-05	0.00013379	CXCR4,CCL5,CYP1A1,P2RY1,CCR5,CXCL8,CCR1,AGTR1,CYP2D6,AGTR2,CYP2C9,CXCL9,CYP2E1,P2RY2,CCR2,NOS2,CYP2C19,CXCL10,ABCB1
Dexamethasone	DB01234	Uveitis	C0042164	0.9704	Anterior uveitis	C0042165	7.89e-05	0.000110099	CCL5,CCR5,CXCL8,CCR1,C3,CXCR1,CCR2,NOS2
Dexamethasone	DB01234	Anterior uveitis	C0042165	1	Anterior uveitis	C0042165	7.89e-05	0.000110099	CCL5,CCR5,CXCL8,CCR1,C3,CXCR1,CCR2,NOS2
Dexamethasone	DB01234	Diffuse Large B-Cell Lymphoma	C0079744	0.6971	Primary Effusion Lymphoma	C1292753	0.000108654	0.000148136	EDNRA,CXCR6,POMC,ADRA2B,SSTR4,CYSLTR2,ABCG2,ADRA1D,ADRA1A,ACKR3,LPAR2
Dexamethasone	DB01234	Lymphoma, T-Cell, Cutaneous	C0079773	0.712	Sarcoidosis	C0036202	7.96e-05	9.79e-05	CXCL5,CXCR4,TACR1,AGT,CXCL12,CCL5,CCL19,CCR5,CXCL8,AGTR1,AGTR2,CXCL9,C3,C5,NR3C1,CCR2,NOS2,CXCR3,CXCL10
Dexamethasone	DB01234	Lymphoma, T-Cell, Cutaneous	C0079773	0.7212	Primary Effusion Lymphoma	C1292753	0.000108654	0.000148136	EDNRA,CXCR6,POMC,ADRA2B,SSTR4,CYSLTR2,ABCG2,ADRA1D,ADRA1A,ACKR3,LPAR2
Dexamethasone	DB01234	Lymphoma, T-Cell, Cutaneous	C0079773	0.7291	Granuloma	C0018188	0.000132192	0.000170623	F2RL1,CXCR6,CCR6,CXCR3,CXCL10
Dexamethasone	DB01234	Granuloma Annulare	C0085074	0.8396	Granuloma	C0018188	0.000132192	0.000170623	F2RL1,CXCR6,CCR6,CXCR3,CXCL10
Dexamethasone	DB01234	Humoral hypercalcemia of malignancy (disorder)	C0149911	0.6929	Hypokalemia	C0020621	0.0001398	0.000203404	AGT,POMC,NR3C1,CASR,CYP17A1,SST
Dexamethasone	DB01234	Lichen Simplex Chronicus	C0149922	0.6791	Dermatitis, Atopic	C0011615	8.77e-05	8.83e-05	NTSR1,GRM4,HRH4,CCL5,OPRM1,CYP1A1,CCR5,CXCL8,F2RL1,CCL20,CYSLTR1,CXCL1,CXCL9,HTR1A,CXCL2,CCL23,C3,CCL27,CCR6,CCR4,NPY,CCR3,NOS2,PTGDR2,PDYN,CCR8,NPSR1,CXCR2,CXCR3,CXCL10
Dexamethasone	DB01234	Lichen Simplex Chronicus	C0149922	0.6584	Dermatitis, Allergic Contact	C0162820	0.000119829	0.000133357	CYP1A1,CCL19,CCR5,POMC,CXCL2,CCR10,CCL27,CCR2,CXCR3,CXCL10
Dexamethasone	DB01234	Lichen Simplex Chronicus	C0149922	0.6972	Contact Dermatitis	C0011616	0.000154066	0.000192249	CYP1A1,CXCL8,CCR1,SAA1,CCL27,CCR4,CYP1B1,CXCR3
Dexamethasone	DB01234	Corneal Perforation	C0339293	0.6869	Trachoma	C0040592	0.000104375	0.000152252	CXCL12,CCR5,CXCL8,C3,C5,CCR2,CCR3,NOS2
Dexamethasone	DB01234	Anemia, Diamond-Blackfan	C1260899	0.6747	Acute Erythroblastic Leukemia	C0023440	0.000114598	0.000121176	S1PR4,CXCR4,P2RY6,EDNRA,CXCL9,PF4,CXCR6,ADRA2B,SSTR4,CYSLTR2,ADRA1A,ACKR3,LPAR2,ABCB1
Dexamethasone	DB01234	Anemia, Diamond-Blackfan	C1260899	0.9316	Aplastic anemia	C0002874	0.000142178	0.000177045	CXCL5,CXCR4,CCL5,CYP1A1,CXCL8,CYP3A4,CYP2D6,CYP2B6,CYP2E1,CCR7,NOS2,ACKR3
Dexamethasone	DB01234	Allergic rhinitis (disorder)	C2607914	0.6776	Pulmonary Disease, Chronic Obstructive	C0024115	3.35e-05	6.05e-05	CXCL5,CXCR4,C3AR1,EDNRB,CCL5,CYP1A1,CCR5,CXCL8,EDNRA,CCR1,BDKRB2,F2RL1,LPAR6,CYP2C9,CXCL1,CXCR6,CXCL2,ADRA2B,C5AR1,CXCR1,ANXA1,SSTR4,CYSLTR2,NR3C1,CCR3,NOS2,CYP1B1,F2R,NPSR1,ADRA1A,CXCR2,ACKR3,ADORA1,CXCR3,CXCL10,LPAR2
Dexamethasone	DB01234	Allergic rhinitis (disorder)	C2607914	0.8582	Asthma	C0004096	3.83e-05	5e-05	CXCL5,CXCR4,TACR1,CXCL13,C3AR1,FPR2,EDNRB,GRM1,AGT,CXCL12,GABBR2,CCL5,CYP1A1,LPAR3,CCL19,CCR5,CXCL8,EDNRA,CCR1,AGTR1,BDKRB2,CCL16,CCL25,CYP3A4,F2RL1,CYP2D6,GPR65,CCL20,GNB1,AGTR2,CYP2C9,LTB4R,LTB4R2,CYSLTR1,CXCL1,CXCL9,PMCH,PPBP,CCL21,PF4,CXCR6,OXTR,POMC,PTGER1,CXCL6,CYP2B6,TAS2R1,CXCL2,ADRA2B,S1PR1,C5AR1,CCL23,C3,CXCL16,CYP2E1,BDKRB1,CCL27,CCR6,NPW,CXCR1,C5,CCR7,ANXA1,OXER1,CCR4,PTGER3,HRH1,HRH3…
Dexamethasone	DB01234	Allergic rhinitis (disorder)	C2607914	0.7406	Pneumonia	C0032285	4.42e-05	7.23e-05	CXCL5,CXCR4,CXCL13,C3AR1,CXCL12,CCL5,CYP1A1,CCL19,CXCL8,CCR1,F2RL1,CCL20,LTB4R,CYSLTR1,CXCL1,CXCL9,PF4,POMC,PTAFR,CXCL2,C5AR1,C3,CYP2E1,CCR6,NPW,NR3C1,CCR2,CCR3,PTGDR2,CCR8,F2R,ADORA3,KNG1,CXCR2,CXCR3,LPAR2,CCR9,LPAR1
Dexamethasone	DB01234	Allergic rhinitis (disorder)	C2607914	0.8501	Immediate hypersensitivity	C0020523	5.35e-05	8.32e-05	C3AR1,CXCL12,CCL5,CCR5,CXCL8,EDNRA,CYSLTR1,C3,C5,HRH3,CYSLTR2,CCR3,NOS2,PTGDR2,CHRM3,NPSR1
Dexamethasone	DB01234	Allergic rhinitis (disorder)	C2607914	0.8174	Hypersensitivity	C0020517	5.4e-05	8.5e-05	CXCL5,CCL5,CYP1A1,CCL19,CCR1,F2RL1,CCL20,CYSLTR1,CXCL1,CXCL9,PPBP,PF4,HTR2B,C3,CCR6,CCR2,NPSR1,KNG1,CXCR3,CCR9
Dexamethasone	DB01234	Allergic rhinitis (disorder)	C2607914	0.6993	Drug Allergy	C0013182	5.54e-05	0.000164384	CYP3A5,ABCC2,CYP3A4,CYP2D6,CYP2C9,CYSLTR1,CYP2C8,PTGER3,CYSLTR2,ADORA3,ADORA1,CYP2C19,ABCB1
Dexamethasone	DB01234	Allergic rhinitis (disorder)	C2607914	0.6764	Tuberculosis, Pulmonary	C0041327	6.56e-05	0.00013379	CXCR4,CCL5,CYP1A1,P2RY1,CCR5,CXCL8,CCR1,AGTR1,CYP2D6,AGTR2,CYP2C9,CXCL9,CYP2E1,P2RY2,CCR2,NOS2,CYP2C19,CXCL10,ABCB1
Dexamethasone	DB01234	Allergic rhinitis (disorder)	C2607914	0.6511	Bronchiolitis Obliterans	C0006272	7.82e-05	0.000117405	CXCR4,CXCL12,CCL5,CXCL8,LTB4R,CXCL9,CCR2,CXCR3,CXCL10
Dexamethasone	DB01234	Allergic rhinitis (disorder)	C2607914	0.7205	Dermatitis, Atopic	C0011615	8.77e-05	8.83e-05	NTSR1,GRM4,HRH4,CCL5,OPRM1,CYP1A1,CCR5,CXCL8,F2RL1,CCL20,CYSLTR1,CXCL1,CXCL9,HTR1A,CXCL2,CCL23,C3,CCL27,CCR6,CCR4,NPY,CCR3,NOS2,PTGDR2,PDYN,CCR8,NPSR1,CXCR2,CXCR3,CXCL10
Dexamethasone	DB01234	Allergic rhinitis (disorder)	C2607914	0.6668	Bronchiolitis	C0006271	9.2e-05	0.000149959	CCL5,CCR5,CXCL8,PMCH,C3,NPW,NR3C1,NOS2,CXCR2
Dexamethasone	DB01234	Allergic rhinitis (disorder)	C2607914	0.953	Rhinitis, Allergic, Seasonal	C0035455	0.000104137	0.000163783	CCL5,F2RL1,CYP2D6,CYSLTR1,C3,BDKRB1,HRH1,CYSLTR2,NPY,CCR3,NOS2,NPSR1
Dexamethasone	DB01234	Allergic rhinitis (disorder)	C2607914	0.7367	Henoch-Schoenlein Purpura	C0034152	0.000122682	0.000169048	CXCL5,AGT,CCL5,CXCL8,AGTR1,C3,NOS2
Dexamethasone	DB01234	Allergic rhinitis (disorder)	C2607914	0.6649	Severe Acute Respiratory Syndrome	C1175175	0.000133381	0.000140866	CXCL5,GPER1,AGT,CCL5,CXCL8,CXCL1,CXCL9,CXCL6,CXCL10
Dexamethasone	DB01234	Allergic rhinitis (disorder)	C2607914	0.8699	Respiratory Hypersensitivity	C0035228	0.00013457	0.00022403	CXCL1,HRH1,CCR3,NOS2,NPSR1
Dexamethasone	DB01234	Allergic rhinitis (disorder)	C2607914	0.9228	Rhinitis, Allergic, Perennial	C0035457	0.000143842	0.000178652	CYP1A1,CXCL8,CYP2C9,HRH1,CYP2C19
Diazepam	DB00829	Alcohol Withdrawal Delirium	C0001957	0.85	Neurotoxicity Syndromes	C0235032	4.43e-05	0.000191243	ABCB1,CYP3A5,ADRA1B,CYP2C9,CYP2C19,GABRR2,LAT
Diazepam	DB00829	Alcohol Withdrawal Delirium	C0001957	0.7418	Liver Cirrhosis, Alcoholic	C0023891	5.04e-05	0.00018449	GABRB2,APOA1,HP,GABRG2,GABRA1,CYP1A2,CYP2C19,CYP2E1,APOE
Diazepam	DB00829	Alcohol Withdrawal Delirium	C0001957	0.7924	Dyskinesia, Drug-Induced	C0013386	5.55e-05	0.000174119	ABCB1,GABRG3,GABRB2,GABRA3,CYP1A2,PDE4B
Diazepam	DB00829	Alcohol Withdrawal Delirium	C0001957	0.7676	Alcohol dependence	C0001973	6.75e-05	7.04e-05	ABCB1,GABRG3,GABRB2,FN1,ITGA2,GABRG2,GABRG1,GABRB3,CYP2B6,GABRA1,GABBR1,DICER1,GABRA2,GABRA5,GABRR2,CYP2E1,PDE4B,SH3BP5,GABRB1,APOE,GRAP2,GABRR1
Diazepam	DB00829	Alcohol Withdrawal Delirium	C0001957	0.7738	Tardive Dyskinesia	C0686347	6.78e-05	0.00012869	CYP3A5,CYP2B6,CYP3A4,CYP1A2,PDE4B,APOE
Diazepam	DB00829	Epilepsy	C0014544	1	Epilepsy	C0014544	4.25e-05	9.08e-05	ABCB1,GABRB2,KCNMA1,ALB,GFAP,SPAST,FN1,HP,GABRG2,CYP3A5,CYP2C18,GABRB3,CYP2C8,CYP2B6,CYP3A4,GABRA1,GABRA3,GABBR1,GABRA2,CYP1A2,DMD,GABRA5,CYP2C9,CYP2C19,GABRR2,TOMM40,GABRB1,GABRD,APOE
Diazepam	DB00829	Epilepsy	C0014544	0.702	Juvenile myoclonic epilepsy	C0270853	5.17e-05	0.000270278	ABCB1,GABRG2,GABRB3,GABRA1,GABBR1,GABRD
Diazepam	DB00829	Epilepsy	C0014544	0.88	Idiopathic generalized epilepsy	C0270850	6.62e-05	0.000187213	HP,GABRG2,GABRB3,GABRA1,GABBR1,GABRD
Diazepam	DB00829	Epilepsy	C0014544	0.9396	Epilepsy, generalized, with febrile seizures plus, type 6 (2)	C0014548	7.34e-05	0.000155908	ABCB1,KCNMA1,HP,GABRG2,GABRB3,GABRD
Diazepam	DB00829	Epilepsy	C0014544	0.7299	Drug Resistant Epilepsy	C1096063	7.97e-05	0.000168778	ABCB1,ALB,GFAP,CYP2C19,APOE
Diazepam	DB00829	Muscle Spasticity	C0026838	0.7858	Myopathy, scapulohumeroperoneal	C0026848	5.15e-05	0.000151718	ALB,GFAP,CYP3A5,TRAPPC11,LDB3,CYP2C8,RYR2,CYP2B6,CYP3A4,TTR,SCN5A,DMD,CYP2C9,TTN,CHKB,GABRD,CFH,APOE,OBSL1
Diazepam	DB00829	Status Epilepticus	C0038220	0.7969	Epilepsy	C0014544	4.25e-05	9.08e-05	ABCB1,GABRB2,KCNMA1,ALB,GFAP,SPAST,FN1,HP,GABRG2,CYP3A5,CYP2C18,GABRB3,CYP2C8,CYP2B6,CYP3A4,GABRA1,GABRA3,GABBR1,GABRA2,CYP1A2,DMD,GABRA5,CYP2C9,CYP2C19,GABRR2,TOMM40,GABRB1,GABRD,APOE
Diazepam	DB00829	Status Epilepticus	C0038220	0.7187	Idiopathic generalized epilepsy	C0270850	6.62e-05	0.000187213	HP,GABRG2,GABRB3,GABRA1,GABBR1,GABRD
Diazepam	DB00829	Status Epilepticus	C0038220	0.758	Epilepsy, generalized, with febrile seizures plus, type 6 (2)	C0014548	7.34e-05	0.000155908	ABCB1,KCNMA1,HP,GABRG2,GABRB3,GABRD
Diazoxide	DB01119	Hyperinsulinism	C0020459	0.7261	Diabetes mellitus type 2	C0011860	4.58e-05	6.42e-05	HP,GSN,APOE,CRB1,CST3,SLC12A3,DCD,APOC1,ABCC8,TOMM40,DGKG,PEG3,CAMTA1,ALB,HPX,SCN5A,AHSG,GLUL,CTSL,THRAP3,KCNJ11,TSC22D1
Diazoxide	DB01119	Hyperinsulinism	C0020459	0.7261	Diabetes mellitus type 2	C0011860	4.58e-05	6.42e-05	HP,GSN,APOE,CRB1,CST3,SLC12A3,DCD,APOC1,ABCC8,TOMM40,DGKG,PEG3,CAMTA1,ALB,HPX,SCN5A,AHSG,GLUL,CTSL,THRAP3,KCNJ11,TSC22D1
Diazoxide	DB01119	Hyperinsulinism	C0020459	1	Hyperinsulinemia	C0020459	0.000129231	0.000181436	APOE,CRB1,APOC1,ABCC8,ALB,AHSG,KCNJ11
Diazoxide	DB01119	Hyperinsulinism	C0020459	1	Hyperinsulinemia	C0020459	0.000129231	0.000181436	APOE,CRB1,APOC1,ABCC8,ALB,AHSG,KCNJ11
Diazoxide	DB01119	insulinoma	C0021670	0.7474	Pancreatitis	C0030305	0.000149615	0.000198983	APOE,NCOA3,SLC25A13,ALB,CA2,CTSL
Diazoxide	DB01119	Nesidioblastosis	C0027773	0.8042	Hyperinsulinemia	C0020459	0.000129231	0.000181436	APOE,CRB1,APOC1,ABCC8,ALB,AHSG,KCNJ11
Diazoxide	DB01119	Nesidioblastosis	C0027773	0.6677	Pancreatitis	C0030305	0.000149615	0.000198983	APOE,NCOA3,SLC25A13,ALB,CA2,CTSL
Diclofenac	DB00586	arthritis	C0003864	0.6679	Myopathy, scapulohumeroperoneal	C0026848	8.29e-05	0.000182732	LDB3,TTN,TTR,SCN4A,DMD,CYP2C8,SCN5A,CFH,APOE,CYP2C9,CYP3A4,RYR2,CYP2B6,PTGS2,GFAP,ALB,CHKB,TRAPPC11,OBSL1
Diclofenac	DB00586	Actinic keratosis	C0022602	0.8077	Oral leukoplakia	C0023532	5.06e-05	0.000193576	KRT6B,KRT16,TP53,ATM,KRT5,CYP2E1,PTGS2,KRT14,CYP1A1,KRT6A
Diclofenac	DB00586	Actinic keratosis	C0022602	0.7091	Palmoplantar keratoderma, nonepidermolytic, focal	C0022596	5.85e-05	0.000199975	LDB3,TTN,KRT6B,KRT16,DMD,SCN5A,KRT10,KRT5,KRT1,KRT9,KRT14,KRT6A
Diclofenac	DB00586	Actinic keratosis	C0022602	0.8527	Leukoplakia	C0023531	5.94e-05	0.000246594	TP53,KRT13,ATM,CYP2E1,PTGS2,GFAP,CYP1A1
Diclofenac	DB00586	Degenerative polyarthritis	C0029408	0.6616	Myopathy, scapulohumeroperoneal	C0026848	8.29e-05	0.000182732	LDB3,TTN,TTR,SCN4A,DMD,CYP2C8,SCN5A,CFH,APOE,CYP2C9,CYP3A4,RYR2,CYP2B6,PTGS2,GFAP,ALB,CHKB,TRAPPC11,OBSL1
Diclofenac	DB00586	Degenerative polyarthritis	C0029408	0.7601	Skin Diseases, Genetic	C0037277	9.34e-05	0.000193687	KRT10,KRT5,KRT1,KRT9,KRT14
Diclofenac	DB00586	Pain	C0030193	0.7714	Acute postoperative pain	C0030201	7.95e-05	0.000188772	ABCB1,CYP3A4,PTGS2,UGT2B7,KLK3
Diclofenac	DB00586	Hyperkeratosis	C0870082	1	Hyperkeratosis	C0870082	6.37e-05	0.000202642	LDB3,TTN,KRT6B,KRT16,DMD,SCN5A,KRT10,TP53,KRT13,KRT5,KRT1,KRT9,KRT14,APOC1,KRT6A
Diphenhydramine	DB01075	Allergic Conjunctivitis	C0009766	0.7217	Hypersensitivity	C0020517	5.43e-05	7.04e-05	PF4,CXCL1,SNX9,CCR9,KNG1,CCR6,EGFR,C3,CCR2,ADRB2,TAC1,CCL5,CXCL9,CXCL5,F2RL1,PPBP,CCL19,NPSR1,CCL20,CCR1,CXCR3,CYSLTR1,HTR2B
Diphenhydramine	DB01075	Allergic Conjunctivitis	C0009766	0.753	Immediate hypersensitivity	C0020523	5.55e-05	8.11e-05	CCR3,C3AR1,EDNRA,CHRM3,C3,PTGDR2,ADRB2,HRH3,CCL5,CYSLTR2,EDN1,CXCL12,C5,NPSR1,CXCL8,CCR5,CYSLTR1
Diphenhydramine	DB01075	Allergic Conjunctivitis	C0009766	0.658	Henoch-Schoenlein Purpura	C0034152	0.000129994	0.000154537	LDLR,F2,C3,CCL5,AGT,CXCL5,CXCL8
Diphenhydramine	DB01075	Allergic Conjunctivitis	C0009766	0.6628	Anaphylactic shock NOS	C0002792	0.000130392	0.000176805	C5AR1,LTB4R,KNG1,CYSLTR2,AGT,PTGS1
Diphenhydramine	DB01075	Allergic Conjunctivitis	C0009766	0.7415	Respiratory Hypersensitivity	C0035228	0.00014033	0.000195922	CXCL1,CCR3,ADRB2,NPSR1,HRH1
Diphenhydramine	DB01075	Hay fever	C0018621	0.6989	Pneumonia	C0032285	4.77e-05	5.64e-05	PF4,TRIP10,CXCL1,CCR3,F2R,CCR9,C5AR1,C3AR1,LTB4R,KNG1,CCR6,CCR8,NPW,PTAFR,CXCL13,EGFR,C3,CXCL2,PTGDR2,CXCR4,CCR2,ADRB2,TAC1,CCL5,LPAR1,CXCL9,PTGS1,CXCL12,CXCL5,LPAR2,F2RL1,CCL19,CXCL8,CCL20,ADORA3,CCR1,CXCR2,IGF2R,CXCR3,CYSLTR1,POMC
Diphenhydramine	DB01075	Hay fever	C0018621	0.7692	Hypersensitivity	C0020517	5.43e-05	7.04e-05	PF4,CXCL1,SNX9,CCR9,KNG1,CCR6,EGFR,C3,CCR2,ADRB2,TAC1,CCL5,CXCL9,CXCL5,F2RL1,PPBP,CCL19,NPSR1,CCL20,CCR1,CXCR3,CYSLTR1,HTR2B
Diphenhydramine	DB01075	Hay fever	C0018621	0.8012	Immediate hypersensitivity	C0020523	5.55e-05	8.11e-05	CCR3,C3AR1,EDNRA,CHRM3,C3,PTGDR2,ADRB2,HRH3,CCL5,CYSLTR2,EDN1,CXCL12,C5,NPSR1,CXCL8,CCR5,CYSLTR1
Diphenhydramine	DB01075	Hay fever	C0018621	0.6851	Dermatitis, Atopic	C0011615	6.84e-05	7.35e-05	LDLR,CXCL1,CCR3,GRM4,HRH4,CCR6,CCR8,CCL23,EGFR,NTSR1,EGF,PDYN,NTS,C3,CXCL2,PTGDR2,NPY,ADRB2,TAC1,CCL5,HTR1A,CCL27,SYT1,CXCL10,CXCL9,F2RL1,NPSR1,CXCL8,OXT,CCL20,CXCR2,CCR5,CXCR3,CYSLTR1,CCR4
Diphenhydramine	DB01075	Hay fever	C0018621	0.6636	Drug Allergy	C0013182	7.83e-05	0.000170354	CYP2D6,ADORA1,PTGER3,TAC1,CYSLTR2,MLN,PTGS1,CYP2C19,CYP2C9,ADORA3,CYSLTR1
Diphenhydramine	DB01075	Hay fever	C0018621	1	Hay fever	C0018621	9.18e-05	0.000165583	CXCL11,EGFR,PTGDR2,ADRB2,CYSLTR2,CD3D,EPS15,EDN1,CXCL10,CXCL9,F2RL1,CYSLTR1
Diphenhydramine	DB01075	Hay fever	C0018621	0.9029	Rhinitis, Allergic, Seasonal	C0035455	9.68e-05	0.000185542	BDKRB1,CCR3,EGFR,CYP2D6,C3,NPY,ADRB2,CCL5,CYSLTR2,F2RL1,NPSR1,HRH1,CYSLTR1
Diphenhydramine	DB01075	Hay fever	C0018621	0.6973	Henoch-Schoenlein Purpura	C0034152	0.000129994	0.000154537	LDLR,F2,C3,CCL5,AGT,CXCL5,CXCL8
Diphenhydramine	DB01075	Hay fever	C0018621	0.6998	Anaphylactic shock NOS	C0002792	0.000130392	0.000176805	C5AR1,LTB4R,KNG1,CYSLTR2,AGT,PTGS1
Diphenhydramine	DB01075	Hay fever	C0018621	0.8207	Respiratory Hypersensitivity	C0035228	0.00014033	0.000195922	CXCL1,CCR3,ADRB2,NPSR1,HRH1
Diphenhydramine	DB01075	hypersensitivity	C0020517	1	Hypersensitivity	C0020517	5.43e-05	7.04e-05	PF4,CXCL1,SNX9,CCR9,KNG1,CCR6,EGFR,C3,CCR2,ADRB2,TAC1,CCL5,CXCL9,CXCL5,F2RL1,PPBP,CCL19,NPSR1,CCL20,CCR1,CXCR3,CYSLTR1,HTR2B
Diphenhydramine	DB01075	hypersensitivity	C0020517	0.9664	Immediate hypersensitivity	C0020523	5.55e-05	8.11e-05	CCR3,C3AR1,EDNRA,CHRM3,C3,PTGDR2,ADRB2,HRH3,CCL5,CYSLTR2,EDN1,CXCL12,C5,NPSR1,CXCL8,CCR5,CYSLTR1
Diphenhydramine	DB01075	hypersensitivity	C0020517	0.793	Dermatitis, Atopic	C0011615	6.84e-05	7.35e-05	LDLR,CXCL1,CCR3,GRM4,HRH4,CCR6,CCR8,CCL23,EGFR,NTSR1,EGF,PDYN,NTS,C3,CXCL2,PTGDR2,NPY,ADRB2,TAC1,CCL5,HTR1A,CCL27,SYT1,CXCL10,CXCL9,F2RL1,NPSR1,CXCL8,OXT,CCL20,CXCR2,CCR5,CXCR3,CYSLTR1,CCR4
Diphenhydramine	DB01075	hypersensitivity	C0020517	0.8287	Drug Allergy	C0013182	7.83e-05	0.000170354	CYP2D6,ADORA1,PTGER3,TAC1,CYSLTR2,MLN,PTGS1,CYP2C19,CYP2C9,ADORA3,CYSLTR1
Diphenhydramine	DB01075	hypersensitivity	C0020517	0.7587	Dermatitis, Allergic Contact	C0162820	8.85e-05	9.5e-05	CCR10,EGFR,CXCL2,CCR2,GRP,CCL27,CD3D,CXCL10,CCL19,CCR5,CXCR3,POMC
Diphenhydramine	DB01075	hypersensitivity	C0020517	0.7692	Hay fever	C0018621	9.18e-05	0.000165583	CXCL11,EGFR,PTGDR2,ADRB2,CYSLTR2,CD3D,EPS15,EDN1,CXCL10,CXCL9,F2RL1,CYSLTR1
Diphenhydramine	DB01075	hypersensitivity	C0020517	0.8818	Henoch-Schoenlein Purpura	C0034152	0.000129994	0.000154537	LDLR,F2,C3,CCL5,AGT,CXCL5,CXCL8
Diphenhydramine	DB01075	hypersensitivity	C0020517	0.8142	Anaphylactic shock NOS	C0002792	0.000130392	0.000176805	C5AR1,LTB4R,KNG1,CYSLTR2,AGT,PTGS1
Diphenhydramine	DB01075	hypersensitivity	C0020517	0.9463	Respiratory Hypersensitivity	C0035228	0.00014033	0.000195922	CXCL1,CCR3,ADRB2,NPSR1,HRH1
Diphenhydramine	DB01075	Rhinitis, Vasomotor	C0035460	0.7448	Hay fever	C0018621	9.18e-05	0.000165583	CXCL11,EGFR,PTGDR2,ADRB2,CYSLTR2,CD3D,EPS15,EDN1,CXCL10,CXCL9,F2RL1,CYSLTR1
Diphenhydramine	DB01075	Rhinitis, Vasomotor	C0035460	0.8096	Rhinitis, Allergic, Seasonal	C0035455	9.68e-05	0.000185542	BDKRB1,CCR3,EGFR,CYP2D6,C3,NPY,ADRB2,CCL5,CYSLTR2,F2RL1,NPSR1,HRH1,CYSLTR1
Diphenhydramine	DB01075	Sleeplessness	C0917801	0.6901	Mental disorders	C0004936	3.68e-05	4.19e-05	TRH,CNR1,HCRTR1,BDKRB1,GRM5,BDKRB2,CORT,MTNR1B,CHRM2,GRM7,CNR2,DRD3,CCK,LPAR3,NTSR1,CYP2D6,GRM8,ADRA2C,PDYN,KIAA0319,GALR3,SSTR5,OXTR,NPY,GNRHR2,GRP,GABBR1,DRD4,GALR1,HTR1B,TAC1,HTR1A,GRPR,HTR5A,MCHR2,OPRK1,FZD4,CYP2C19,F2RL3,OXT,OXER1,TACR1,CYP2B6,POMC,GPRC6A
Diphenhydramine	DB01075	Sleeplessness	C0917801	0.8489	Obstructive sleep apnea	C0520679	5.31e-05	0.000114976	F2R,NPS,EDNRA,HCRT,EDN3,CYP2D6,ADORA1,EDNRB,SLC18A3,GABBR1,ADRB2,HTR1B,PTGER3,TAC1,ADRA1B,LPAR1,AGT,EDN1,PTGS1,CCKAR,ADRA2A,TACR1,HCRTR2
Donepezil	DB00843	Alzheimer's Disease	C0002395	0.6694	Impotence	C0242350	2.44e-05	3.98e-05	PTAFR,EDN1,KISS1,EDNRA,TAC3,GNRHR,KISS1R,TACR3,P2RY2,AGT,P2RY1,PROKR2,PROK2,GNRH1
Donepezil	DB00843	Alzheimer's Disease	C0002395	0.6694	Impotence	C0242350	2.44e-05	3.98e-05	PTAFR,EDN1,KISS1,EDNRA,TAC3,GNRHR,KISS1R,TACR3,P2RY2,AGT,P2RY1,PROKR2,PROK2,GNRH1
Donepezil	DB00843	Alzheimer's Disease	C0002395	0.6649	Anxiety Disorders	C0003469	2.58e-05	4.24e-05	AVPR1A,ACHE,CYSLTR2,GNB1,CCKAR,EDNRA,ADRA1A,AVPR1B,TAC1,NPSR1,LPAR2,OXT,GRM5,HTR2A,CYP2D6,OXTR,AGT,NPS,CCKBR,LPAR1,CCK,TACR1,CYP3A4,APP
Donepezil	DB00843	Alzheimer's Disease	C0002395	0.6649	Anxiety Disorders	C0003469	2.58e-05	4.24e-05	AVPR1A,ACHE,CYSLTR2,GNB1,CCKAR,EDNRA,ADRA1A,AVPR1B,TAC1,NPSR1,LPAR2,OXT,GRM5,HTR2A,CYP2D6,OXTR,AGT,NPS,CCKBR,LPAR1,CCK,TACR1,CYP3A4,APP
Donepezil	DB00843	Alzheimer's Disease	C0002395	0.7123	Mood Disorders	C0525045	3.16e-05	5.7e-05	ACHE,EDN1,ADRA1B,AVPR1B,TAC1,HCRT,OXT,ADRA1D,HTR2A,CYP2D6,P2RY2,AGT,HCRTR1,P2RY1,CHRM3,PROKR2,PROK2,TACR1,NTSR1
Donepezil	DB00843	Alzheimer's Disease	C0002395	0.7123	Mood Disorders	C0525045	3.16e-05	5.7e-05	ACHE,EDN1,ADRA1B,AVPR1B,TAC1,HCRT,OXT,ADRA1D,HTR2A,CYP2D6,P2RY2,AGT,HCRTR1,P2RY1,CHRM3,PROKR2,PROK2,TACR1,NTSR1
Donepezil	DB00843	Alzheimer's Disease	C0002395	0.6727	Methamphetamine abuse	C0013146	4.91e-05	7.19e-05	CYSLTR2,EDNRA,ADRA1A,LPAR2,NTS,GRM5,HTR2A,CYP2D6,CYP2C9
Donepezil	DB00843	Alzheimer's Disease	C0002395	0.6727	Methamphetamine abuse	C0013146	4.91e-05	7.19e-05	CYSLTR2,EDNRA,ADRA1A,LPAR2,NTS,GRM5,HTR2A,CYP2D6,CYP2C9
Donepezil	DB00843	Alzheimer's Disease	C0002395	0.7754	Memory Loss	C0002622	7.01e-05	7.19e-05	TAC1,PTGER1,ADRA1D,TRH,GRP,APP
Donepezil	DB00843	Alzheimer's Disease	C0002395	0.7754	Memory Loss	C0002622	7.01e-05	7.19e-05	TAC1,PTGER1,ADRA1D,TRH,GRP,APP
Donepezil	DB00843	dementia	C0497327	0.6978	Impotence	C0242350	2.44e-05	3.98e-05	PTAFR,EDN1,KISS1,EDNRA,TAC3,GNRHR,KISS1R,TACR3,P2RY2,AGT,P2RY1,PROKR2,PROK2,GNRH1
Donepezil	DB00843	dementia	C0497327	0.6929	Anxiety Disorders	C0003469	2.58e-05	4.24e-05	AVPR1A,ACHE,CYSLTR2,GNB1,CCKAR,EDNRA,ADRA1A,AVPR1B,TAC1,NPSR1,LPAR2,OXT,GRM5,HTR2A,CYP2D6,OXTR,AGT,NPS,CCKBR,LPAR1,CCK,TACR1,CYP3A4,APP
Donepezil	DB00843	dementia	C0497327	0.7445	Mood Disorders	C0525045	3.16e-05	5.7e-05	ACHE,EDN1,ADRA1B,AVPR1B,TAC1,HCRT,OXT,ADRA1D,HTR2A,CYP2D6,P2RY2,AGT,HCRTR1,P2RY1,CHRM3,PROKR2,PROK2,TACR1,NTSR1
Donepezil	DB00843	dementia	C0497327	0.7014	Methamphetamine abuse	C0013146	4.91e-05	7.19e-05	CYSLTR2,EDNRA,ADRA1A,LPAR2,NTS,GRM5,HTR2A,CYP2D6,CYP2C9
Donepezil	DB00843	dementia	C0497327	0.8052	Memory Loss	C0002622	7.01e-05	7.19e-05	TAC1,PTGER1,ADRA1D,TRH,GRP,APP
Dronedarone	DB04855	Paroxysmal atrial fibrillation	C0235480	0.7102	Bradycardia	C0428977	5.94e-05	8.39e-05	GNRH1,AGT,GCG,TACR1,CRH,CYP2D6,UTS2,TRH,CACNA1D,NTS,KCNH2,SCN5A,GNAI2,EDN2,EDN1,KNG1,POMC,TAC1,LHB,EDN3
Dronedarone	DB04855	Paroxysmal atrial fibrillation	C0235480	0.9351	Atrial Fibrillation	C0004238	7.55e-05	0.000155885	F7,CACNA1C,APOE,AGT,F2,CACNB2,CYP2D6,MYL4,HTR4,ITGA2,KCNH2,SCN5A,EDN2,RYR2,EDN1,TAC1,ADRB1
Dronedarone	DB04855	Paroxysmal atrial fibrillation	C0235480	1	Paroxysmal atrial fibrillation	C0235480	8.12e-05	0.000102438	EDNRA,ADRA1A,NPS,LPAR2,CYSLTR2,ADRA2B,SCN5A,RYR2
Dronedarone	DB04855	Paroxysmal atrial fibrillation	C0235480	0.8406	Arrhythmias, Cardiac	C0003811	8.99e-05	0.000139577	CACNA1C,GNA11,GNAQ,AGT,DMD,CACNB2,CYP2D6,TRH,CACNA1D,HTR4,TTN,KCNH2,SCN5A,GNAI2,CASR,TSHR,RYR2,EDN1,CACNA1S,KNG1,ADM,ADRB1
Dronedarone	DB04855	Paroxysmal atrial fibrillation	C0235480	0.6866	Acquired long QT syndrome	C0023976	0.000109094	0.000206592	CACNB3,CACNA1C,AGT,ADRA2C,GAST,CACNA1D,KCNH2,SCN5A,RYR2,POMC,ADRB1
Dronedarone	DB04855	Paroxysmal atrial fibrillation	C0235480	0.7324	Ventricular tachycardia, catecholaminergic polymorphic, 2	C0042514	0.000136145	0.000182711	AGT,SCN5A,GNAI2,RYR2,EDN1,ADRB1
Dyphylline	DB00651	Asthma	C0004096	0.8459	Pulmonary Disease, Chronic Obstructive	C0024115	4.54e-05	7.22e-05	CXCL10,BDKRB2,CXCL5,CXCL8,CXCL2,SSTR4,CXCR3,HTR4,CXCR6,ACKR3,C3AR1,ADORA1,CXCR4,PTHLH,CCR5,CXCL1,CCL5,NPSR1,PTH1R,CXCR1,ANXA1,CXCR2,ADRA2B,KLK3,PDE4A,CCR1,CCR3,C5AR1,GSN,LPAR2,ADORA2A
Dyphylline	DB00651	Asthma	C0004096	0.8459	Pulmonary Disease, Chronic Obstructive	C0024115	4.54e-05	7.22e-05	CXCL10,BDKRB2,CXCL5,CXCL8,CXCL2,SSTR4,CXCR3,HTR4,CXCR6,ACKR3,C3AR1,ADORA1,CXCR4,PTHLH,CCR5,CXCL1,CCL5,NPSR1,PTH1R,CXCR1,ANXA1,CXCR2,ADRA2B,KLK3,PDE4A,CCR1,CCR3,C5AR1,GSN,LPAR2,ADORA2A
Dyphylline	DB00651	Asthma	C0004096	0.9034	Chronic obstructive pulmonary disease	C0024117	5.21e-05	7.82e-05	CXCL10,BDKRB2,CXCL8,CXCL11,SSTR3,AGT,CXCR3,ADM,CXCL13,PTH,HTR4,SCAF1,CXCR6,CASR,VIPR1,C3AR1,CCR2,DRD4,CGA,VIP,PDE4D,ADRB1,CCR5,APOE,CCL5,CST3,CXCR1,CCL20,PDE7A,NCOA3,ADRB3,CXCR2,CALCR,CCR6,PDE4A,HTR1B,OPRD1,CCR3,KNG1,CRHR1,C5AR1,ADORA2A,HTR1D
Dyphylline	DB00651	Asthma	C0004096	0.9034	Chronic obstructive pulmonary disease	C0024117	5.21e-05	7.82e-05	CXCL10,BDKRB2,CXCL8,CXCL11,SSTR3,AGT,CXCR3,ADM,CXCL13,PTH,HTR4,SCAF1,CXCR6,CASR,VIPR1,C3AR1,CCR2,DRD4,CGA,VIP,PDE4D,ADRB1,CCR5,APOE,CCL5,CST3,CXCR1,CCL20,PDE7A,NCOA3,ADRB3,CXCR2,CALCR,CCR6,PDE4A,HTR1B,OPRD1,CCR3,KNG1,CRHR1,C5AR1,ADORA2A,HTR1D
Dyphylline	DB00651	Asthma	C0004096	0.7798	Bronchial Hyperreactivity	C0085129	5.76e-05	7.62e-05	CXCL8,PTGER4,C3,CXCL12,CALCA,C3AR1,CCR2,VIP,CCR5,CXCL1,PTGDR2,CCL5,NPSR1,PTGDR,C5,PDE4A,PCDH1,CCR3,CRHR1
Dyphylline	DB00651	Asthma	C0004096	0.7798	Bronchial Hyperreactivity	C0085129	5.76e-05	7.62e-05	CXCL8,PTGER4,C3,CXCL12,CALCA,C3AR1,CCR2,VIP,CCR5,CXCL1,PTGDR2,CCL5,NPSR1,PTGDR,C5,PDE4A,PCDH1,CCR3,CRHR1
Dyphylline	DB00651	Asthma	C0004096	0.9309	Hypersensitivity	C0020517	6.3e-05	7.26e-05	CXCL5,CXCR3,PTGER4,CCR9,PPBP,C3,ALB,CCR2,PF4,VIP,CCL19,HP,CXCL1,CCL5,NPSR1,CCL20,CCR6,CCR1,KNG1,CRHR1,CXCL9
Dyphylline	DB00651	Asthma	C0004096	0.9309	Hypersensitivity	C0020517	6.3e-05	7.26e-05	CXCL5,CXCR3,PTGER4,CCR9,PPBP,C3,ALB,CCR2,PF4,VIP,CCL19,HP,CXCL1,CCL5,NPSR1,CCL20,CCR6,CCR1,KNG1,CRHR1,CXCL9
Dyphylline	DB00651	Asthma	C0004096	0.801	Dermatitis, Atopic	C0011615	6.32e-05	6.95e-05	HRH4,CXCL10,CXCL8,CXCL2,CRH,CXCR3,CCL27,C3,NPY,HTR1A,DCD,PDYN,CALCA,CCR8,VIPR2,ALB,CCL23,ADM2,VIP,CCR4,GRM4,CCR5,CXCL1,PTGDR2,CCL5,NPSR1,CCL20,CTSL,PTGDR,CXCR2,APOC1,CCR6,PCDH1,CCR3,CXCL9
Dyphylline	DB00651	Asthma	C0004096	0.801	Dermatitis, Atopic	C0011615	6.32e-05	6.95e-05	HRH4,CXCL10,CXCL8,CXCL2,CRH,CXCR3,CCL27,C3,NPY,HTR1A,DCD,PDYN,CALCA,CCR8,VIPR2,ALB,CCL23,ADM2,VIP,CCR4,GRM4,CCR5,CXCL1,PTGDR2,CCL5,NPSR1,CCL20,CTSL,PTGDR,CXCR2,APOC1,CCR6,PCDH1,CCR3,CXCL9
Dyphylline	DB00651	Asthma	C0004096	0.9644	Immediate hypersensitivity	C0020523	7.38e-05	7.78e-05	CXCL8,C3,CXCL12,C3AR1,CCR5,HRH3,PTGDR2,CCL5,NPSR1,PTGDR,C5,CCR3,CRHR1
Dyphylline	DB00651	Asthma	C0004096	0.9644	Immediate hypersensitivity	C0020523	7.38e-05	7.78e-05	CXCL8,C3,CXCL12,C3AR1,CCR5,HRH3,PTGDR2,CCL5,NPSR1,PTGDR,C5,CCR3,CRHR1
Dyphylline	DB00651	Asthma	C0004096	0.7086	Respiration Disorders	C0035204	8.57e-05	0.000105822	PDE4B,HRH4,CXCL8,GRM7,PDYN,ADRB1,CCL5,FPR2,CCR3,GNAS
Dyphylline	DB00651	Asthma	C0004096	0.7086	Respiration Disorders	C0035204	8.57e-05	0.000105822	PDE4B,HRH4,CXCL8,GRM7,PDYN,ADRB1,CCL5,FPR2,CCR3,GNAS
Dyphylline	DB00651	Asthma	C0004096	0.7068	Erythema nodosum	C0014743	9.04e-05	0.000106704	CXCL5,PTGER4,C3,CCR2,CCR5,CCL5,CLCA2,C5
Dyphylline	DB00651	Asthma	C0004096	0.7068	Erythema nodosum	C0014743	9.04e-05	0.000106704	CXCL5,PTGER4,C3,CCR2,CCR5,CCL5,CLCA2,C5
Dyphylline	DB00651	Asthma	C0004096	0.6662	Pulmonary hypertension, neonatal, susceptibility to	C0020542	9.08e-05	9.15e-05	BDKRB2,CXCL8,AGT,ADM,NPY,CASR,CCR7,CALCA,VIP,ADRB1,NPS,APOE,CCL5,APLNR,RAMP2,CXCR1,PDE7A,CXCR2,HTR1B
Dyphylline	DB00651	Asthma	C0004096	0.6662	Pulmonary hypertension, neonatal, susceptibility to	C0020542	9.08e-05	9.15e-05	BDKRB2,CXCL8,AGT,ADM,NPY,CASR,CCR7,CALCA,VIP,ADRB1,NPS,APOE,CCL5,APLNR,RAMP2,CXCR1,PDE7A,CXCR2,HTR1B
Dyphylline	DB00651	Asthma	C0004096	0.8291	Urticaria	C0042109	0.000111066	0.00016327	NLRC4,CALCA,SERPING1,ALB,PTGDR2,HRH2,FPR2,SST,CRHR1,C5AR1
Dyphylline	DB00651	Asthma	C0004096	0.8291	Urticaria	C0042109	0.000111066	0.00016327	NLRC4,CALCA,SERPING1,ALB,PTGDR2,HRH2,FPR2,SST,CRHR1,C5AR1
Dyphylline	DB00651	Asthma	C0004096	0.8276	Henoch-Schoenlein Purpura	C0034152	0.000140859	0.000145353	CXCL5,CXCL8,AGT,C3,PTHLH,CCL5
Dyphylline	DB00651	Asthma	C0004096	0.8276	Henoch-Schoenlein Purpura	C0034152	0.000140859	0.000145353	CXCL5,CXCL8,AGT,C3,PTHLH,CCL5
Dyphylline	DB00651	Asthma	C0004096	0.8212	Anaphylactic shock NOS	C0002792	0.00015079	0.000160238	AGT,HP,ADRB1,KNG1,C5AR1
Dyphylline	DB00651	Asthma	C0004096	0.8212	Anaphylactic shock NOS	C0002792	0.00015079	0.000160238	AGT,HP,ADRB1,KNG1,C5AR1
Dyphylline	DB00651	Bronchial Spasm	C0006266	0.6527	Bronchial Hyperreactivity	C0085129	5.76e-05	7.62e-05	CXCL8,PTGER4,C3,CXCL12,CALCA,C3AR1,CCR2,VIP,CCR5,CXCL1,PTGDR2,CCL5,NPSR1,PTGDR,C5,PDE4A,PCDH1,CCR3,CRHR1
Dyphylline	DB00651	Bronchitis, Chronic	C0008677	0.6956	Pulmonary Disease, Chronic Obstructive	C0024115	4.54e-05	7.22e-05	CXCL10,BDKRB2,CXCL5,CXCL8,CXCL2,SSTR4,CXCR3,HTR4,CXCR6,ACKR3,C3AR1,ADORA1,CXCR4,PTHLH,CCR5,CXCL1,CCL5,NPSR1,PTH1R,CXCR1,ANXA1,CXCR2,ADRA2B,KLK3,PDE4A,CCR1,CCR3,C5AR1,GSN,LPAR2,ADORA2A
Dyphylline	DB00651	Bronchitis, Chronic	C0008677	0.8522	Chronic obstructive pulmonary disease	C0024117	5.21e-05	7.82e-05	CXCL10,BDKRB2,CXCL8,CXCL11,SSTR3,AGT,CXCR3,ADM,CXCL13,PTH,HTR4,SCAF1,CXCR6,CASR,VIPR1,C3AR1,CCR2,DRD4,CGA,VIP,PDE4D,ADRB1,CCR5,APOE,CCL5,CST3,CXCR1,CCL20,PDE7A,NCOA3,ADRB3,CXCR2,CALCR,CCR6,PDE4A,HTR1B,OPRD1,CCR3,KNG1,CRHR1,C5AR1,ADORA2A,HTR1D
Dyphylline	DB00651	Bronchitis, Chronic	C0008677	0.6752	Bronchial Hyperreactivity	C0085129	5.76e-05	7.62e-05	CXCL8,PTGER4,C3,CXCL12,CALCA,C3AR1,CCR2,VIP,CCR5,CXCL1,PTGDR2,CCL5,NPSR1,PTGDR,C5,PDE4A,PCDH1,CCR3,CRHR1
Dyphylline	DB00651	Pulmonary Emphysema	C0034067	0.7508	Pulmonary Disease, Chronic Obstructive	C0024115	4.54e-05	7.22e-05	CXCL10,BDKRB2,CXCL5,CXCL8,CXCL2,SSTR4,CXCR3,HTR4,CXCR6,ACKR3,C3AR1,ADORA1,CXCR4,PTHLH,CCR5,CXCL1,CCL5,NPSR1,PTH1R,CXCR1,ANXA1,CXCR2,ADRA2B,KLK3,PDE4A,CCR1,CCR3,C5AR1,GSN,LPAR2,ADORA2A
Dyphylline	DB00651	Pulmonary Emphysema	C0034067	0.9112	Chronic obstructive pulmonary disease	C0024117	5.21e-05	7.82e-05	CXCL10,BDKRB2,CXCL8,CXCL11,SSTR3,AGT,CXCR3,ADM,CXCL13,PTH,HTR4,SCAF1,CXCR6,CASR,VIPR1,C3AR1,CCR2,DRD4,CGA,VIP,PDE4D,ADRB1,CCR5,APOE,CCL5,CST3,CXCR1,CCL20,PDE7A,NCOA3,ADRB3,CXCR2,CALCR,CCR6,PDE4A,HTR1B,OPRD1,CCR3,KNG1,CRHR1,C5AR1,ADORA2A,HTR1D
Enalapril	DB00584	Hypertensive disease	C0020538	0.7637	Renovascular hypertension	C0020545	7.55e-05	9.68e-05	REN,ACE,AGT
Enalapril	DB00584	Hypertensive disease	C0020538	0.8071	Renal hypertension	C0020544	0.000159717	0.000230372	ACE,AGT
Enalapril	DB00584	Hypertensive disease	C0020538	0.8799	Pregnancy associated hypertension	C0852036	0.000175452	0.000241708	ACE,AGT
Enalapril	DB00584	kidney diseases	C0022658	0.8104	Acute kidney injury	C0022660	3.54e-05	0.000114618	SLC22A6,ABCB1,REN,CYP3A4,ACE,AGT,SLC22A8
Enalapril	DB00584	kidney diseases	C0022658	0.7191	Nephrosclerosis	C0027719	5.11e-05	7.53e-05	REN,ACE,AGT
Enalapril	DB00584	kidney diseases	C0022658	0.7204	Focal segmental glomerulosclerosis 1	C0333497	6.22e-05	1	REN,ACE,AGT
Enalapril	DB00584	kidney diseases	C0022658	0.7477	Renovascular hypertension	C0020545	7.55e-05	9.68e-05	REN,ACE,AGT
Enalapril	DB00584	kidney diseases	C0022658	0.8307	Nephrosis	C0027720	7.87e-05	0.000161994	REN,ACE,AGT
Enalapril	DB00584	kidney diseases	C0022658	0.8429	Uremia	C0041948	0.000117231	0.0002335	REN,ACE,AGT
Enalapril	DB00584	kidney diseases	C0022658	0.7908	Renal hypertension	C0020544	0.000159717	0.000230372	ACE,AGT
Enalapril	DB00584	kidney diseases	C0022658	0.7176	Alport syndrome	C1567741	0.000169945	0.00029816	REN,ACE
Enalapril	DB00584	kidney diseases	C0022658	0.8486	Chronic Kidney Insufficiency	C0403447	0.000174666	0.000178845	ABCB1,REN,ACE,AGT
Enoxaparin	DB01225	Deep Vein Thrombosis	C0149871	0.8615	Thrombosis	C0040053	2.41e-05	0.000176709	SERPINC1,F3,F7,F2,F10
Enoxaparin	DB01225	Deep Vein Thrombosis	C0149871	0.6853	Venous Thromboembolism	C1861172	2.55e-05	0.000202693	SERPINC1,F3,F7,F2,F10
Enoxaparin	DB01225	Deep Vein Thrombosis	C0149871	1	Deep venous thrombosis	C0149871	4.16e-05	0.000183818	SERPINC1,F3,F7,F2
Enoxaparin	DB01225	Deep Vein Thrombosis	C0149871	0.7465	Thromboembolism	C0040038	5.36e-05	0.000165524	SERPINC1,F3,F7,F2
Enoxaparin	DB01225	Deep Vein Thrombosis	C0149871	0.9228	Venous thrombosis	C0042487	5.76e-05	0.000220353	SERPINC1,F3,F7,F2
Enoxaparin	DB01225	Deep Vein Thrombosis	C0149871	0.7559	Pulmonary Embolism	C0034065	0.000123324	0.00015691	SERPINC1,F3,F2
Enoxaparin	DB01225	myocardial ischemia	C0151744	0.7989	Acute Coronary Syndrome	C0948089	4.56e-05	0.00016216	SERPINC1,F3,MPO,F7,F2
Enoxaparin	DB01225	myocardial ischemia	C0151744	0.9377	Myocardial Infarction	C0027051	6.97e-05	7.87e-05	SERPINC1,F3,MPO,F7,F2,F10
Enoxaparin	DB01225	myocardial ischemia	C0151744	0.7639	Stable angina	C0340288	9.38e-05	0.000183804	F3,MPO,F7
Enoxaparin	DB01225	myocardial ischemia	C0151744	0.7896	Coronary artery stenosis	C0242231	0.00025067	0.000252358	F7,F2
Enoxaparin	DB01225	myocardial ischemia	C0151744	0.8276	Anterior myocardial infarction	C0340293	0.000430295	1	F2
Ephedrine	DB01364	Asthma	C0004096	1	Asthma	C0004096	3.03e-05	3.64e-05	LPAR3,ADRA1D,KNG1,GRM1,CHRM1,CHRM3,TACR2,OXTR,F2RL1,LPAR2,NPSR1,ADRA1B,EDNRB,ADRA1A,GHRL,AGT,BDKRB1,TBXA2R,EDNRA,NPS,CCL23,TAC3,GNB1,TACR3,GPR65,PTGER1,F2R,BDKRB2,CYSLTR1,SYT1,UTS2,PMCH,XCL1,APP,CYSLTR2,LTB4R,HRH1,TAC1,GRP,EDN1,LTB4R2,GPRC6A,TACR1
Ephedrine	DB01364	Asthma	C0004096	0.6662	Pulmonary hypertension, neonatal, susceptibility to	C0020542	3.36e-05	0.000101423	TACR2,CASR,F2RL1,EDNRB,AGT,EDNRA,UTS2B,F2,NPS,BDKRB2,CYSLTR1,UTS2,HTR2B,TAC1,EDN1,TACR1
Ephedrine	DB01364	Asthma	C0004096	0.7798	Bronchial Hyperreactivity	C0085129	4.66e-05	6.84e-05	CHRM3,F2RL1,NPSR1,ADRA1A,TBXA2R,EDNRA,CYSLTR1,CYSLTR2,TAC1,EDN1,TACR1
Ephedrine	DB01364	Asthma	C0004096	0.7355	Lung Neoplasms	C0024121	5.57e-05	9.12e-05	CCKBR,NTS,OXTR,P2RY6,F2RL1,LPAR2,ACHE,NTSR1,EDNRB,P2RY2,ADRA1A,GHRL,GRPR,EDNRA,GAST,SLC6A2,CCK,PTGER1,F2R,GHSR,CYSLTR2,GRP,EDN1,NMU,F2RL3
Ephedrine	DB01364	Asthma	C0004096	0.6943	Cystic Fibrosis	C0010674	8.66e-05	0.000159281	ADRA1D,GRM1,F2RL1,ACHE,EDNRB,P2RY2,EDN3,EDNRA,STX1A,EDN2,P2RY11,EDN1,BCHE
Ephedrine	DB01364	Asthma	C0004096	0.8212	Anaphylactic shock NOS	C0002792	0.00011759	0.000125976	KNG1,AGT,CYSLTR2,LTB4R
Ephedrine	DB01364	Asthma	C0004096	0.6929	Pulmonary Embolism	C0034065	0.000133876	0.000179791	ADRA1D,KNG1,GNAQ,TBXA2R,F2,EDN1
Ephedrine	DB01364	Bronchial Spasm	C0006266	0.7628	Asthma	C0004096	3.03e-05	3.64e-05	LPAR3,ADRA1D,KNG1,GRM1,CHRM1,CHRM3,TACR2,OXTR,F2RL1,LPAR2,NPSR1,ADRA1B,EDNRB,ADRA1A,GHRL,AGT,BDKRB1,TBXA2R,EDNRA,NPS,CCL23,TAC3,GNB1,TACR3,GPR65,PTGER1,F2R,BDKRB2,CYSLTR1,SYT1,UTS2,PMCH,XCL1,APP,CYSLTR2,LTB4R,HRH1,TAC1,GRP,EDN1,LTB4R2,GPRC6A,TACR1
Ephedrine	DB01364	Bronchial Spasm	C0006266	0.6527	Bronchial Hyperreactivity	C0085129	4.66e-05	6.84e-05	CHRM3,F2RL1,NPSR1,ADRA1A,TBXA2R,EDNRA,CYSLTR1,CYSLTR2,TAC1,EDN1,TACR1
Ephedrine	DB01364	Bronchitis	C0006277	0.8823	Asthma	C0004096	3.03e-05	3.64e-05	LPAR3,ADRA1D,KNG1,GRM1,CHRM1,CHRM3,TACR2,OXTR,F2RL1,LPAR2,NPSR1,ADRA1B,EDNRB,ADRA1A,GHRL,AGT,BDKRB1,TBXA2R,EDNRA,NPS,CCL23,TAC3,GNB1,TACR3,GPR65,PTGER1,F2R,BDKRB2,CYSLTR1,SYT1,UTS2,PMCH,XCL1,APP,CYSLTR2,LTB4R,HRH1,TAC1,GRP,EDN1,LTB4R2,GPRC6A,TACR1
Ephedrine	DB01364	Bronchitis	C0006277	0.7381	Bronchial Hyperreactivity	C0085129	4.66e-05	6.84e-05	CHRM3,F2RL1,NPSR1,ADRA1A,TBXA2R,EDNRA,CYSLTR1,CYSLTR2,TAC1,EDN1,TACR1
Ephedrine	DB01364	Bronchitis	C0006277	0.6883	Lung Neoplasms	C0024121	5.57e-05	9.12e-05	CCKBR,NTS,OXTR,P2RY6,F2RL1,LPAR2,ACHE,NTSR1,EDNRB,P2RY2,ADRA1A,GHRL,GRPR,EDNRA,GAST,SLC6A2,CCK,PTGER1,F2R,GHSR,CYSLTR2,GRP,EDN1,NMU,F2RL3
Ephedrine	DB01364	Bronchitis	C0006277	0.6521	Cystic Fibrosis	C0010674	8.66e-05	0.000159281	ADRA1D,GRM1,F2RL1,ACHE,EDNRB,P2RY2,EDN3,EDNRA,STX1A,EDN2,P2RY11,EDN1,BCHE
Ephedrine	DB01364	Bronchitis	C0006277	0.7272	Rhinitis, Allergic, Seasonal	C0035455	9.8e-05	0.00012942	F2RL1,NPSR1,BDKRB1,TBXA2R,CYSLTR1,CYSLTR2,HRH1
Ephedrine	DB01364	Bronchitis	C0006277	0.6509	Pulmonary Embolism	C0034065	0.000133876	0.000179791	ADRA1D,KNG1,GNAQ,TBXA2R,F2,EDN1
Ephedrine	DB01364	Common Cold	C0009443	0.6518	Lung Neoplasms	C0024121	5.57e-05	9.12e-05	CCKBR,NTS,OXTR,P2RY6,F2RL1,LPAR2,ACHE,NTSR1,EDNRB,P2RY2,ADRA1A,GHRL,GRPR,EDNRA,GAST,SLC6A2,CCK,PTGER1,F2R,GHSR,CYSLTR2,GRP,EDN1,NMU,F2RL3
Ephedrine	DB01364	Common Cold	C0009443	0.7462	Rhinitis, Allergic, Seasonal	C0035455	9.8e-05	0.00012942	F2RL1,NPSR1,BDKRB1,TBXA2R,CYSLTR1,CYSLTR2,HRH1
Ephedrine	DB01364	Allergic Conjunctivitis	C0009766	0.7326	Asthma	C0004096	3.03e-05	3.64e-05	LPAR3,ADRA1D,KNG1,GRM1,CHRM1,CHRM3,TACR2,OXTR,F2RL1,LPAR2,NPSR1,ADRA1B,EDNRB,ADRA1A,GHRL,AGT,BDKRB1,TBXA2R,EDNRA,NPS,CCL23,TAC3,GNB1,TACR3,GPR65,PTGER1,F2R,BDKRB2,CYSLTR1,SYT1,UTS2,PMCH,XCL1,APP,CYSLTR2,LTB4R,HRH1,TAC1,GRP,EDN1,LTB4R2,GPRC6A,TACR1
Ephedrine	DB01364	Allergic Conjunctivitis	C0009766	0.6628	Anaphylactic shock NOS	C0002792	0.00011759	0.000125976	KNG1,AGT,CYSLTR2,LTB4R
Ephedrine	DB01364	Hay fever	C0018621	0.8102	Asthma	C0004096	3.03e-05	3.64e-05	LPAR3,ADRA1D,KNG1,GRM1,CHRM1,CHRM3,TACR2,OXTR,F2RL1,LPAR2,NPSR1,ADRA1B,EDNRB,ADRA1A,GHRL,AGT,BDKRB1,TBXA2R,EDNRA,NPS,CCL23,TAC3,GNB1,TACR3,GPR65,PTGER1,F2R,BDKRB2,CYSLTR1,SYT1,UTS2,PMCH,XCL1,APP,CYSLTR2,LTB4R,HRH1,TAC1,GRP,EDN1,LTB4R2,GPRC6A,TACR1
Ephedrine	DB01364	Hay fever	C0018621	0.9029	Rhinitis, Allergic, Seasonal	C0035455	9.8e-05	0.00012942	F2RL1,NPSR1,BDKRB1,TBXA2R,CYSLTR1,CYSLTR2,HRH1
Ephedrine	DB01364	Hay fever	C0018621	0.6998	Anaphylactic shock NOS	C0002792	0.00011759	0.000125976	KNG1,AGT,CYSLTR2,LTB4R
Ephedrine	DB01364	Hypotension	C0020649	1	Hypotension	C0020649	3.42e-05	4.32e-05	KNG1,GNA11,CASR,SAA1,ADRA1B,GCG,ADRA1A,GHRL,AGT,EDN3,EDN2,TACR3,BDKRB2,OXT,HRH1,TAC1,EDN1,PTAFR,TACR1
Ephedrine	DB01364	Rhinitis	C0035455	1	Rhinitis, Allergic, Seasonal	C0035455	9.8e-05	0.00012942	F2RL1,NPSR1,BDKRB1,TBXA2R,CYSLTR1,CYSLTR2,HRH1
Ephedrine	DB01364	Rhinitis	C0035455	0.7097	Gastroesophageal reflux	C0017168	0.000139739	0.000208088	LPAR3,F2RL1,CPLX1,CCK,F2R,TAC1,GPRC6A,TACR1
Ephedrine	DB01364	Rhinitis, Vasomotor	C0035460	0.8096	Rhinitis, Allergic, Seasonal	C0035455	9.8e-05	0.00012942	F2RL1,NPSR1,BDKRB1,TBXA2R,CYSLTR1,CYSLTR2,HRH1
Ephedrine	DB01364	Sneezing	C0037383	0.6582	Sleep apnea	C0037315	0.000105212	0.00018573	HCRT,AGT,NPS,CYSLTR1,BCHE
Ephedrine	DB01364	Sneezing	C0037383	0.6515	Cough	C0010200	0.000131922	0.000146916	KNG1,TACR2,BDKRB2,TAC1,TACR1
Ephedrine	DB01364	Headache Disorders	C0393735	0.9968	Migraine Disorders	C0149931	5.05e-05	6.62e-05	ADRA1D,HCRT,NTSR1,EDNRB,AGT,EDNRA,F2,STX1A,HTR2B,APP,HCRTR2,TAC1,HCRTR1,EDN1
Ephedrine	DB01364	Headache Disorders	C0393735	0.7844	Migraine with aura	C0154723	6.29e-05	8.84e-05	ADRA1D,EDNRB,AGT,EDNRA,F2,HTR2B,EDN1
Ephedrine	DB01364	Headache Disorders	C0393735	0.7573	Common Migraine	C0338480	0.00010684	0.00010918	HCRT,EDNRA,HTR2B,TAC1,HCRTR1
Ephedrine	DB01364	Allergic rhinitis (disorder)	C2607914	0.8582	Asthma	C0004096	3.03e-05	3.64e-05	LPAR3,ADRA1D,KNG1,GRM1,CHRM1,CHRM3,TACR2,OXTR,F2RL1,LPAR2,NPSR1,ADRA1B,EDNRB,ADRA1A,GHRL,AGT,BDKRB1,TBXA2R,EDNRA,NPS,CCL23,TAC3,GNB1,TACR3,GPR65,PTGER1,F2R,BDKRB2,CYSLTR1,SYT1,UTS2,PMCH,XCL1,APP,CYSLTR2,LTB4R,HRH1,TAC1,GRP,EDN1,LTB4R2,GPRC6A,TACR1
Ephedrine	DB01364	Allergic rhinitis (disorder)	C2607914	0.953	Rhinitis, Allergic, Seasonal	C0035455	9.8e-05	0.00012942	F2RL1,NPSR1,BDKRB1,TBXA2R,CYSLTR1,CYSLTR2,HRH1
Ephedrine	DB01364	Allergic rhinitis (disorder)	C2607914	0.7368	Anaphylactic shock NOS	C0002792	0.00011759	0.000125976	KNG1,AGT,CYSLTR2,LTB4R
Ephedrine	DB01364	Allergic rhinitis (disorder)	C2607914	0.6776	Gastroesophageal reflux	C0017168	0.000139739	0.000208088	LPAR3,F2RL1,CPLX1,CCK,F2R,TAC1,GPRC6A,TACR1
Epoprostenol	DB01240	Arteriosclerosis	C0003850	0.8095	Coronary heart disease 7	C0010054	3.96e-05	5.96e-05	HCAR2,CXCL8,ADORA1,CCR5,CYP2C9,CCR7,CRH,ADRA2A,ADRB3,C3,CXCL12,ADORA2B,ADRA2B,CNR1,BDKRB1,GCG,CORT,SAA1,CCL19,CCL21,CCR2,CXCL16,BDKRB2,CASR,ADM,C5AR1,KNG1,CCL5,IAPP,ADRB1,CCR9,APLNR,AGTR2,AGT,P2RY12,NPY,GPER1
Epoprostenol	DB01240	Arteriosclerosis	C0003850	1	Arteriosclerosis	C0003850	4.24e-05	6.73e-05	HCAR2,CXCL8,CXCR6,CXCR4,CCR5,CYP2C9,CCR7,PTH,PTHLH,CXCL13,CCR1,C3,P2RY13,CXCL12,CXCL10,RAMP1,CXCR2,ACKR3,ADRA2B,CNR1,GCG,PTGIS,PTGIR,CCR3,FPR2,SAA1,CCL19,HRH2,GHRHR,CCL21,CCR2,CCL25,CXCL16,CASR,ADM,APP,KNG1,CCL5,ADRB1,CCR9,GPR55,CNR2,SSTR2,APLNR,AGTR2,PTGER3,AGT,SUCNR1,NPY,GIP,GPER1
Epoprostenol	DB01240	Arteriosclerosis	C0003850	0.6569	Cardiovascular Diseases	C0007222	5.33e-05	6.79e-05	HCAR2,CXCL8,GIPR,CCR5,CYP2C9,PTH,NPY1R,ADRB3,CXCL12,CXCL10,CXCL5,PTGER2,ADRA2B,CNR1,BDKRB1,GCG,PTGIS,PTGIR,PPBP,SAA1,S1PR1,ANXA1,CCL21,CXCL16,BDKRB2,TAS2R50,CASR,ADM,APP,GAL,GRM8,KNG1,CCL5,ADRB1,PF4,MCHR2,GPR55,CNR2,CXCR3,APLNR,AGTR2,AGT,P2RY12,CGA,NPY,GIP,GPER1,MC3R
Epoprostenol	DB01240	Arteriosclerosis	C0003850	0.9481	Atherosclerosis	C0004153	5.43e-05	6.09e-05	HCAR2,CXCL8,CXCR6,CXCR4,CCR5,CYP2C9,CCR7,PTHLH,CXCL13,CCR1,C3,CXCL9,MTNR1B,P2RY13,CXCL12,CXCL10,ADORA2B,CXCR2,ACKR3,PDYN,ADRA2B,CNR1,GCG,PTGIS,PTGIR,CCR3,FPR2,SAA1,S1PR2,CCL19,S1PR1,PTGER4,GHRHR,CCL21,CCR2,CCL25,CXCL16,CASR,ADM,CXCL1,APP,KNG1,CCL5,ADRB1,PF4,CCR9,GPR55,CNR2,SSTR2,CXCR3,APLNR,AGTR2,PTGER3,C5,AGT,P2RY12,SUCNR1,NPY,GNAS,GIP,GPER1
Epoprostenol	DB01240	Arteriosclerosis	C0003850	0.9445	Coronary Artery Disease	C1956346	5.61e-05	6e-05	HCAR2,CXCL8,CXCL11,CXCR4,CCR5,CYP2C9,CCR7,CRH,PTH,ADRA2A,CCR1,ADRB3,C3AR1,C3,CALCRL,CXCL12,CXCL10,RAMP3,CXCL5,PTGER2,ADRA2B,CNR1,BDKRB1,GCG,PPBP,CCR3,CORT,SAA1,CCL19,S1PR1,PTGER4,CCL21,CCR2,CXCL16,BDKRB2,TAS2R50,CASR,ADM,APLN,CXCL1,APP,TAS2R38,GRM8,KNG1,CCL5,ADRB1,PF4,CXCR3,APLNR,AGTR2,C5,AGT,P2RY12,NPY,GPER1
Epoprostenol	DB01240	Common Cold	C0009443	0.7455	Pulmonary Disease, Chronic Obstructive	C0024115	3.76e-05	5.23e-05	CXCL8,CXCR6,ADORA1,CXCR4,CCR5,NPSR1,CYP2C9,PTHLH,CCR1,C3AR1,PTH1R,CXCL2,CXCL10,CXCL5,CXCR2,ACKR3,ADRA2B,CCR3,CXCR1,ANXA1,HTR4,BDKRB2,LPAR2,C5AR1,CXCL1,CCL5,CXCR3,SSTR4
Epoprostenol	DB01240	Common Cold	C0009443	0.7484	Symptomatic human immunodeficiency virus infection	C0019693	4.34e-05	4.59e-05	CXCL8,FPR1,CXCR6,CXCL11,CXCR4,CCR5,CYP2C9,CCR7,CRH,CCL27,GPR15,OPRK1,CXCL13,CCR1,CXCL3,CXCL2,C3,CXCL9,MTNR1B,CXCL12,CXCL10,CXCL5,CXCR2,ACKR3,SST,PDYN,ADRA2B,LPAR3,CCR3,FPR2,OXER1,CXCR1,CCL19,CALCR,ANXA1,CCL28,CCL21,CCR2,TAAR1,CCL25,GPBAR1,LPAR2,VIPR1,APP,CXCR5,CCL5,CCR9,CCR4,CXCR3,APLNR,AGTR2,CCR8,SSTR4,CCL23,CCR6,DRD3,CCR10,POMC,VIP
Epoprostenol	DB01240	Common Cold	C0009443	0.6806	Respiration Disorders	C0035204	8.53e-05	0.000109906	CXCL8,HRH4,PDYN,CCR3,FPR2,GRM7,CCL5,ADRB1,GNAS
Epoprostenol	DB01240	Common Cold	C0009443	0.6518	Lung Neoplasms	C0024121	0.000104368	0.000141998	CXCL8,ADCYAP1R1,CXCR6,CXCR4,CYP2C9,CCR7,PTHLH,ADCYAP1,NMU,CXCL12,CXCL5,CXCR2,ACKR3,SST,CALCA,PTGER2,ADRA2B,PTGIS,PTGDR,ANXA1,PTGER4,CXCL16,ADM,LPAR2,CXCR5,TSHR,RAMP2,CCL5,SSTR2,AGTR2,SSTR4,CCR6,POMC
Epoprostenol	DB01240	Coughing	C0010200	0.6972	Pulmonary Disease, Chronic Obstructive	C0024115	3.76e-05	5.23e-05	CXCL8,CXCR6,ADORA1,CXCR4,CCR5,NPSR1,CYP2C9,PTHLH,CCR1,C3AR1,PTH1R,CXCL2,CXCL10,CXCL5,CXCR2,ACKR3,ADRA2B,CCR3,CXCR1,ANXA1,HTR4,BDKRB2,LPAR2,C5AR1,CXCL1,CCL5,CXCR3,SSTR4
Epoprostenol	DB01240	Coughing	C0010200	0.8586	Respiration Disorders	C0035204	8.53e-05	0.000109906	CXCL8,HRH4,PDYN,CCR3,FPR2,GRM7,CCL5,ADRB1,GNAS
Epoprostenol	DB01240	Coughing	C0010200	0.7235	Obstructive sleep apnea	C0520679	0.000102844	0.000131226	ADORA1,HTR1B,GABBR1,ADRA2A,ADRB3,LPAR1,ADRB1,NPS,PTGER3,AGT,MC3R
Epoprostenol	DB01240	Coughing	C0010200	0.6864	Wheezing	C0043144	0.000129253	0.000179719	CXCL8,NPSR1,CXCL10,PTGDR,C5AR1,rs4086116,CCL5
Epoprostenol	DB01240	Coughing	C0010200	1	Cough	C0010200	0.000170645	0.000235165	PTGIS,PTGIR,BDKRB2,KNG1,AGTR2,PTGER3
Epoprostenol	DB01240	Pulmonary Hypertension	C0020542	0.7582	Pulmonary Disease, Chronic Obstructive	C0024115	3.76e-05	5.23e-05	CXCL8,CXCR6,ADORA1,CXCR4,CCR5,NPSR1,CYP2C9,PTHLH,CCR1,C3AR1,PTH1R,CXCL2,CXCL10,CXCL5,CXCR2,ACKR3,ADRA2B,CCR3,CXCR1,ANXA1,HTR4,BDKRB2,LPAR2,C5AR1,CXCL1,CCL5,CXCR3,SSTR4
Epoprostenol	DB01240	Pulmonary Hypertension	C0020542	0.6662	Asthma	C0004096	4.19e-05	4.35e-05	CXCL8,ADCYAP1R1,CXCR6,ADORA1,CXCR4,CCR5,NPSR1,GABBR2,CYP2C9,CCR7,CRH,PTH,CCL27,CXCL6,CRHR1,CXCL13,CCR1,CXCL3,C3AR1,CXCL2,C3,NPW,CXCL9,CXCL12,CXCL10,ADORA2B,CXCL5,RAMP1,GNB1,TAS2R1,CXCR2,ACKR3,CALCA,PTGER2,ADRA2B,PTGDR2,BDKRB1,PTGIR,LPAR3,CCL20,CCL16,PPBP,CCR3,FPR2,OXER1,CXCR1,CCL19,PTGDR,S1PR1,ANXA1,PTGER4,CCL28,CCL21,CCR2,CCL25,CXCL16,BDKRB2,GPBAR1,HRH3,ADM,LPAR2,C5AR1,CXCL1,APP,PMCH,KNG1,CCL5,G…
Epoprostenol	DB01240	Pulmonary Hypertension	C0020542	0.66	Chronic obstructive pulmonary disease	C0024117	5.51e-05	0.000125223	CXCL8,CXCR6,CXCL11,CCR5,PTH,HTR1B,CRHR1,CXCL13,SSTR3,DRD4,ADRB3,C3AR1,CXCL10,ADORA2B,CXCR2,CCL20,CCR3,CXCR1,CALCR,HTR4,CCR2,HTR1D,BDKRB2,CASR,ADM,C5AR1,VIPR1,KNG1,CCL5,ADRB1,CXCR3,AGT,CGA,CCR6,OPRD1,VIP
Epoprostenol	DB01240	Pulmonary Hypertension	C0020542	1	Pulmonary hypertension, neonatal, susceptibility to	C0020542	7.34e-05	0.000140489	CXCL8,CCR7,HTR1B,ADORA2B,CXCR2,CALCA,PTGIS,CXCR1,BDKRB2,CASR,ADM,RAMP2,CCL5,ADRB1,NPS,APLNR,AGT,NPY,VIP
Epoprostenol	DB01240	Pulmonary Hypertension	C0020542	0.6683	Lung Neoplasms	C0024121	0.000104368	0.000141998	CXCL8,ADCYAP1R1,CXCR6,CXCR4,CYP2C9,CCR7,PTHLH,ADCYAP1,NMU,CXCL12,CXCL5,CXCR2,ACKR3,SST,CALCA,PTGER2,ADRA2B,PTGIS,PTGDR,ANXA1,PTGER4,CXCL16,ADM,LPAR2,CXCR5,TSHR,RAMP2,CCL5,SSTR2,AGTR2,SSTR4,CCR6,POMC
Epoprostenol	DB01240	Rhinitis	C0035455	0.7184	Pulmonary Disease, Chronic Obstructive	C0024115	3.76e-05	5.23e-05	CXCL8,CXCR6,ADORA1,CXCR4,CCR5,NPSR1,CYP2C9,PTHLH,CCR1,C3AR1,PTH1R,CXCL2,CXCL10,CXCL5,CXCR2,ACKR3,ADRA2B,CCR3,CXCR1,ANXA1,HTR4,BDKRB2,LPAR2,C5AR1,CXCL1,CCL5,CXCR3,SSTR4
Epoprostenol	DB01240	Rhinitis	C0035455	0.658	Respiration Disorders	C0035204	8.53e-05	0.000109906	CXCL8,HRH4,PDYN,CCR3,FPR2,GRM7,CCL5,ADRB1,GNAS
Epoprostenol	DB01240	Allergic rhinitis (disorder)	C2607914	0.6776	Pulmonary Disease, Chronic Obstructive	C0024115	3.76e-05	5.23e-05	CXCL8,CXCR6,ADORA1,CXCR4,CCR5,NPSR1,CYP2C9,PTHLH,CCR1,C3AR1,PTH1R,CXCL2,CXCL10,CXCL5,CXCR2,ACKR3,ADRA2B,CCR3,CXCR1,ANXA1,HTR4,BDKRB2,LPAR2,C5AR1,CXCL1,CCL5,CXCR3,SSTR4
Epoprostenol	DB01240	Allergic rhinitis (disorder)	C2607914	0.8582	Asthma	C0004096	4.19e-05	4.35e-05	CXCL8,ADCYAP1R1,CXCR6,ADORA1,CXCR4,CCR5,NPSR1,GABBR2,CYP2C9,CCR7,CRH,PTH,CCL27,CXCL6,CRHR1,CXCL13,CCR1,CXCL3,C3AR1,CXCL2,C3,NPW,CXCL9,CXCL12,CXCL10,ADORA2B,CXCL5,RAMP1,GNB1,TAS2R1,CXCR2,ACKR3,CALCA,PTGER2,ADRA2B,PTGDR2,BDKRB1,PTGIR,LPAR3,CCL20,CCL16,PPBP,CCR3,FPR2,OXER1,CXCR1,CCL19,PTGDR,S1PR1,ANXA1,PTGER4,CCL28,CCL21,CCR2,CCL25,CXCL16,BDKRB2,GPBAR1,HRH3,ADM,LPAR2,C5AR1,CXCL1,APP,PMCH,KNG1,CCL5,G…
Epoprostenol	DB01240	Allergic rhinitis (disorder)	C2607914	0.7205	Dermatitis, Atopic	C0011615	5.79e-05	7.06e-05	CXCL8,HRH4,CCR5,NPSR1,CRH,CCL27,VIPR2,CXCL2,C3,CXCL9,CXCL10,CXCR2,PDYN,CALCA,PTGDR2,GRM4,ADM2,CCL20,CCR3,HTR1A,PTGDR,CXCL1,CCL5,CCR4,CXCR3,CCR8,CCL23,CCR6,NPY,VIP
Epoprostenol	DB01240	Allergic rhinitis (disorder)	C2607914	0.8174	Hypersensitivity	C0020517	5.87e-05	6.62e-05	NPSR1,CRHR1,CCR1,C3,CXCL9,CXCL5,CCL20,PPBP,CCL19,PTGER4,CCR2,CXCL1,KNG1,CCL5,PF4,CCR9,CXCR3,CCR6,VIP
Epoprostenol	DB01240	Allergic rhinitis (disorder)	C2607914	0.8501	Immediate hypersensitivity	C0020523	6.2e-05	0.000131582	CXCL8,CCR5,NPSR1,CRHR1,C3AR1,C3,CXCL12,PTGDR2,CCR3,PTGDR,HRH3,CCL5,C5
Epoprostenol	DB01240	Allergic rhinitis (disorder)	C2607914	0.7367	Henoch-Schoenlein Purpura	C0034152	0.000122143	0.000162325	CXCL8,PTHLH,C3,CXCL5,CCL5,AGT
Epoprostenol	DB01240	Allergic rhinitis (disorder)	C2607914	0.7432	Urticaria	C0042109	0.000140934	0.000149088	CRHR1,SST,CALCA,PTGDR2,FPR2,HRH2,C5AR1,ADORA3
Eptifibatide	DB00063	coronary disease	C0010068	0.8199	Coronary Thrombosis	C0010072	3.42e-05	0.000229248	FGB,ITGA2B,ITGB3,VWF
Eptifibatide	DB00063	coronary disease	C0010068	0.7556	Acute Coronary Syndrome	C0948089	5.21e-05	0.000104557	FGB,FGA,FGG,ITGA2B,ITGB3,VWF
Eptifibatide	DB00063	coronary disease	C0010068	0.9601	Coronary Artery Disease	C1956346	6.58e-05	0.0001633	FN1,FGB,FGA,BCAR1,FGG,ITGA2B,ITGB3,VTN,VWF
Eptifibatide	DB00063	coronary disease	C0010068	0.7362	Vascular Diseases	C0042373	6.83e-05	0.00022496	FGB,FGA,FGG,ITGB3,VTN,VWF
Eptifibatide	DB00063	coronary disease	C0010068	0.8786	Myocardial Infarction	C0027051	0.000112724	0.000159844	FN1,FGB,FGA,FGG,ITGA2B,ITGB3,VWF
Eptifibatide	DB00063	coronary disease	C0010068	0.8382	Angina pectoris	C0002962	0.000117848	0.000407273	FGB,FGA,ITGB3
Eptifibatide	DB00063	coronary disease	C0010068	0.7524	Angina, Unstable	C0002965	0.000142613	0.000495987	FGB,ITGA2B,ITGB3
Eptifibatide	DB00063	coronary disease	C0010068	0.7812	Anterior myocardial infarction	C0340293	0.000456874	1	FGB
Eptifibatide	DB00063	myocardial ischemia	C0151744	0.6615	Hypertension	C0020538	3.07e-05	0.000166154	FN1,RAP1A,FGB,FGA,APBB1IP,FGG,ITGA2B,RAP1B,ITGB3,VTN,PTK2,VWF,CSK,SRC
Eptifibatide	DB00063	myocardial ischemia	C0151744	0.7559	Coronary Thrombosis	C0010072	3.42e-05	0.000229248	FGB,ITGA2B,ITGB3,VWF
Eptifibatide	DB00063	myocardial ischemia	C0151744	0.7989	Acute Coronary Syndrome	C0948089	5.21e-05	0.000104557	FGB,FGA,FGG,ITGA2B,ITGB3,VWF
Eptifibatide	DB00063	myocardial ischemia	C0151744	0.658	Cerebrovascular disease, occlusive (3)	C0007820	5.47e-05	0.000279593	FGB,FGA,ITGA2B,ITGB3
Eptifibatide	DB00063	myocardial ischemia	C0151744	0.8934	Coronary Artery Disease	C1956346	6.58e-05	0.0001633	FN1,FGB,FGA,BCAR1,FGG,ITGA2B,ITGB3,VTN,VWF
Eptifibatide	DB00063	myocardial ischemia	C0151744	0.7996	Vascular Diseases	C0042373	6.83e-05	0.00022496	FGB,FGA,FGG,ITGB3,VTN,VWF
Eptifibatide	DB00063	myocardial ischemia	C0151744	0.9377	Myocardial Infarction	C0027051	0.000112724	0.000159844	FN1,FGB,FGA,FGG,ITGA2B,ITGB3,VWF
Eptifibatide	DB00063	myocardial ischemia	C0151744	0.8919	Angina pectoris	C0002962	0.000117848	0.000407273	FGB,FGA,ITGB3
Eptifibatide	DB00063	myocardial ischemia	C0151744	0.7954	Angina, Unstable	C0002965	0.000142613	0.000495987	FGB,ITGA2B,ITGB3
Eptifibatide	DB00063	myocardial ischemia	C0151744	0.686	Bacterial endocarditis	C0014121	0.000169086	1	FN1,ITGB3
Eptifibatide	DB00063	myocardial ischemia	C0151744	0.8276	Anterior myocardial infarction	C0340293	0.000456874	1	FGB
Eptifibatide	DB00063	myocardial ischemia	C0151744	0.6865	Endocarditis	C0014118	0.0004731	1	FN1
Eptifibatide	DB00063	Acute Coronary Syndrome	C0948089	1	Acute Coronary Syndrome	C0948089	5.21e-05	0.000104557	FGB,FGA,FGG,ITGA2B,ITGB3,VWF
Eptifibatide	DB00063	Acute Coronary Syndrome	C0948089	0.7294	Coronary Artery Disease	C1956346	6.58e-05	0.0001633	FN1,FGB,FGA,BCAR1,FGG,ITGA2B,ITGB3,VTN,VWF
Eptifibatide	DB00063	Acute Coronary Syndrome	C0948089	0.7586	Myocardial Infarction	C0027051	0.000112724	0.000159844	FN1,FGB,FGA,FGG,ITGA2B,ITGB3,VWF
Eptifibatide	DB00063	Acute Coronary Syndrome	C0948089	0.7284	Angina pectoris	C0002962	0.000117848	0.000407273	FGB,FGA,ITGB3
Eptifibatide	DB00063	Acute Coronary Syndrome	C0948089	0.6627	Angina, Unstable	C0002965	0.000142613	0.000495987	FGB,ITGA2B,ITGB3
Eptifibatide	DB00063	Acute Coronary Syndrome	C0948089	0.6849	Anterior myocardial infarction	C0340293	0.000456874	1	FGB
Erlotinib	DB00530	adenocarcinoma	C0001418	0.7168	Astrocytoma	C0004114	5.68e-05	6.45e-05	CSF2,ARTN,FGFR2,ANGPT1,NCAM1,SRC,FGFR4,APOE,PDGFRA,PDGFB,NEFL,MYL4,CST3,GSN,TEK,ATM,CYP2D6,PDGFRB,GFAP,SCARB2,PTK2,NCOA3,DNM2,PIK3CB,TFRC,GDNF,TSC22D1,FGF2,SHC3,EGF,PIK3CA,KRAS,FGFR1,PTPN11,PIK3R1,ERBB3,ERBB2,EGFR,CALM3,KIT,HRAS,FN1,PDGFA,GRAP2,MATK,MET,JAK2,HGF
Erlotinib	DB00530	adenocarcinoma	C0001418	0.6926	Sarcoma, Ewing	C1261473	5.69e-05	7.7e-05	IL5,CSF2,FGFR2,ANGPT1,NCAM1,SRC,FGFR4,NRAS,CAMTA1,PDGFRA,PDGFB,NEFL,IL2RG,TEK,ATM,PDGFRB,FGF5,PIK3CB,FYN,TFRC,GDNF,FGF2,EGF,ABCB1,GPNMB,FGFR3,SYT1,PIK3CA,KRAS,HSP90AA1,CSF2RA,FGFR1,PTPN11,CYP3A4,FGF4,ERBB2,APOA2,FGF3,CSF2RB,DMD,NR1I2,EGFR,SOS1,SPRY2,IGF2R,IRS2,FGF1,KIT,HRAS,FN1,PDGFA,KLK3,IL3RA,MET,DICER1,HGF
Erlotinib	DB00530	adenocarcinoma	C0001418	0.6709	Squamous cell carcinoma of the head and neck	C1168401	5.72e-05	6.84e-05	CSF2,FGFR2,NCAM1,ABCG2,FGFR4,MGST1,PDGFRA,CST3,HP,ATM,CYP2D6,HBEGF,CTTN,IL2,PTK2,PIK3CB,ARPC5,TFRC,GDNF,FGF2,ERBB4,EGF,ABCB1,FGFR3,SYT1,AVP,PIK3CA,KRAS,FGFR1,LAT,BBC3,GAB1,JAK1,SH3GL2,CYP1B1,VAMP7,ERBB3,ERBB2,IL2RA,KRT5,FGF3,NR1I2,EGFR,SOS1,IGF2R,CYP1A1,HRAS,FN1,CYP1A2,GRAP2,MET,JAK2,DICER1,HGF
Erlotinib	DB00530	adenocarcinoma	C0001418	0.7651	Squamous cell carcinoma	C0007137	5.87e-05	6.66e-05	IL5,CSF2,FGFR2,AP2M1,NCAM1,ABCG2,SRC,FGFR4,NRAS,APOE,MGST1,CD4,GSN,HP,ATM,PICALM,CYP2D6,CAMK2A,HBEGF,FGF9,CTTN,KRT1,GFAP,IL2,UGT1A1,CDCP1,PTK2,CLCA2,NCOA3,PIK3CB,KRT13,FYN,TFRC,FGF2,UGT1A8,UGT1A7,ERBB4,EGF,ABCB1,PTK6,EREG,CYP3A5,KRT6B,FGFR3,SYT1,PIK3CA,KRAS,HSP90AA1,DAB2,AP2A1,FGFR1,LAT,BBC3,UGT1A9,SH3KBP1,PTPN11,WNT5A,FGF7,KITLG,ADRB2,UGT1A10,CYP1B1,PIK3C2A,KRT10,PIK3R1,CYP3A4,NRG1,FZD4,ERBB3,FG…
Erlotinib	DB00530	adenocarcinoma	C0001418	0.7372	Hepatocellular carcinoma	C2239176	6.18e-05	6.29e-05	IL5,CSF2,FGFR2,ANGPT1,NCAM1,RASGRP3,ABCG2,TTR,SRC,DCD,FGFR4,NRAS,APOE,PLAG1,PDGFRA,PDGFB,IRS1,SLC25A13,GSN,TEK,HP,GFRA1,ATM,HPX,CYP2D6,HBEGF,CTTN,PDGFRB,GFAP,IL2,KLB,KL,UGT1A1,IL2RB,PTK2,SPTBN1,TF,NCOA3,DNM2,PIK3CB,TFRC,GDNF,APOA1,FGF2,CLTC,UGT1A7,EGF,ABCB1,BIN1,GPNMB,EREG,RET,CYP3A5,UBC,SYT1,AVP,PIK3CA,KRAS,IL3,HSP90AA1,PTPN12,FGFR1,BBC3,SHC1,GRB2,GAB1,FGF17,RAB5A,JAK1,UGT1A9,PIK3R2,EPS15L1,PTPN…
Erlotinib	DB00530	adenocarcinoma	C0001418	1	Adenocarcinoma, ovarian, somatic, 167000 (3)	C0001418	6.29e-05	8.55e-05	IL5,CSF2,FGFR2,ANGPT1,ITGA2,NCAM1,ABCG2,FGFR4,NRAS,APOE,PLAG1,PDGFRA,IRS1,GSN,ATM,CYP2D6,HBEGF,FGF9,CTTN,PDGFRB,IL2,UGT1A1,CDCP1,PTK2,CLCA2,FGF5,NCOA3,PIK3CB,KRT13,FYN,APOA1,FGF2,ERBB4,EGF,ABCB1,PTK6,GPNMB,EREG,RET,UBC,FGFR3,SYT1,AVP,PIK3CA,KRAS,HSP90AA1,FGFR1,BBC3,ARRB2,PTPN11,CFH,WNT5A,APOC2,FGF7,ALB,ADRB2,CYP1B1,CYP3A4,NRG1,ERBB3,ERBB2,KRT5,FGF3,KRT14,NR1I2,EGFR,SOS1,SPRY2,CALM3,IGF2R,IRS2,CYP…
Erlotinib	DB00530	adenocarcinoma	C0001418	0.7869	Adenocarcinoma of lung	C0152013	6.35e-05	0.000100334	FGFR2,ANGPT1,NCAM1,ABCG2,SRC,FGFR4,NRAS,APOE,GSN,ATM,FGF9,IL2,PTK2,CLCA2,TF,NCOA3,PIK3CB,APOA1,FGF2,EGF,ABCB1,EREG,RET,FGFR3,SYT1,PIK3CA,KRAS,HSP90AA1,FGFR1,LAT,RAB5A,KCNMA1,CFH,APOC2,KITLG,ALB,ADRB2,CYP1B1,NRG1,ERBB3,ERBB2,EGFR,CYP1A1,KIT,FN1,TRIP10,CYP1A2,GRAP2,KLK3,MET,DICER1,HGF
Erlotinib	DB00530	adenocarcinoma	C0001418	0.6984	Leukemia, Lymphocytic, Chronic, B-Cell	C0023418	6.38e-05	8.19e-05	IL5,CSF2,ARTN,ANGPT1,NCAM1,EPS15,ABCG2,SRC,FGFR4,NRAS,CD3G,APOE,PLAG1,PDGFRA,PACSIN2,PDGFB,IL2RG,GSN,TEK,HP,JAK3,ATM,PICALM,CYP2D6,DERL1,PDGFRB,IL2,UGT1A1,CDCP1,PTPRA,IL2RB,TF,NCOA3,PIK3CB,REPS1,TFRC,FGF2,FGF23,ABCB1,GPNMB,RET,CYP3A5,FGFR3,SYT1,PIK3CA,KRAS,IL3,HSP90AA1,PTPN12,FGFR1,GRB2,JAK1,DIAPH1,CBL,PTPN11,CD3D,WNT5A,KITLG,ALB,ADRB2,PIK3R1,CYP3A4,FGF4,ERBB2,IL2RA,FNBP1,FGF3,CSF2RB,F7,NR1I2,EGF…
Erlotinib	DB00530	adenocarcinoma	C0001418	0.6942	Glioblastoma	C0017636	6.41e-05	6.91e-05	CSF2,ARTN,FGFR2,ANGPT1,NCAM1,RASGRP3,ABCG2,SRC,FGFR4,NRAS,APOE,CAMTA1,PDGFRA,PDGFB,NEFL,IRS1,CST3,GSN,HP,ATM,SPAST,HBEGF,FGF9,RANBP2,PDGFRB,GFAP,IL2,DVL2,PTK2,FGF5,TF,DNM2,PIK3CB,GDNF,APOA1,FGF2,CLTC,SHC3,ERBB4,EGF,ABCB1,EREG,FGFR3,SYT1,PIK3CA,KRAS,HSP90AA1,FGFR1,LAT,BBC3,SHC1,GAB1,SH3GL2,PTPN11,CFH,WNT5A,ARRB1,PIK3R1,FZD4,ERBB3,ERBB2,IL2RA,RASGRF1,ACTR3,NR1I2,EGFR,SOS1,CALM3,IRS2,KIT,ST13,HRAS,F…
Erlotinib	DB00530	adenocarcinoma	C0001418	0.7582	Glioma	C0017638	6.53e-05	7.21e-05	CSF2,ARTN,FGFR2,ANGPT1,NCAM1,RASGRP3,ABCG2,PEG3,TTR,SRC,CAMTA1,PDGFRA,PDGFB,GSN,TEK,HP,GFRA1,ATM,HBEGF,FGF9,RANBP2,WASL,PDGFRB,GFAP,IL2,DVL2,IL2RB,RAPGEF2,PTK2,DNM2,PIK3CB,FYN,TFRC,GDNF,FGF2,CLTC,SHC3,ERBB4,EGF,ABCB1,GPNMB,CAMK2B,EREG,FGFR3,SYT1,PIK3CA,KRAS,IL3,HSP90AA1,FGFR1,BBC3,GRB2,PTPN11,KCNMA1,CFH,WNT5A,ITSN1,ARRB1,APOC2,FGF7,ADRB2,CYP1B1,NRG1,FZD4,VAMP7,ERBB3,GRIN2B,ERBB2,IL2RA,RASGRF1,DMD…
Erlotinib	DB00530	adenocarcinoma	C0001418	0.7166	Neoplasms	C0027651	6.85e-05	0.000109718	FGFR2,SRC,NRAS,PLAG1,PDGFRA,PDGFB,SLC25A13,IL2RG,TEK,ATM,CYP2D6,PDGFRB,KRT1,KRT16,GDNF,RET,KRT6B,FGFR3,PIK3CA,KRAS,FGFR1,FCHO1,CBL,PTPN11,PALB2,NRTN,PIK3R1,VAMP7,ERBB2,KRT5,KRT14,EGFR,SOS1,IGF2R,KRT9,KIT,HRAS,FN1,AP2S1,OCRL,MET,JAK2,DICER1
Erlotinib	DB00530	adenocarcinoma	C0001418	0.6926	Papillary thyroid carcinoma	C0238463	7.17e-05	8.23e-05	NCAM1,ABCG2,NRAS,PDGFRA,TEK,ATM,CYP2D6,PDGFRB,IL2,PIK3CB,FGF2,ERBB4,EGF,RET,CROT,PIK3CA,KRAS,HSP90AA1,WNT5A,NRG1,ERBB2,IL2RA,EGFR,SOS1,SPRY2,CALM3,KIT,HRAS,FN1,CTSL,GRAP2,MET,DICER1,HGF
Erlotinib	DB00530	adenocarcinoma	C0001418	0.6818	Papilloma	C0030354	7.34e-05	0.000132321	PEG3,TTR,NRAS,APOE,KRT1,FGF10,PIK3CB,KRT16,EGF,FGFR3,PIK3CA,PIK3R1,ERBB2,IL2RA,KRT5,FGF3,KRT14,EGFR,KRT9,KIT,HRAS
Erlotinib	DB00530	adenocarcinoma	C0001418	0.6846	Carcinoma, Papillary	C0007133	7.36e-05	0.000116492	CSF2,FGFR2,NCAM1,TTR,NRAS,ATM,DERL1,EGF,RET,FGFR3,PIK3CA,KRAS,HSP90AA1,ERBB2,EGFR,AKAP9,CYP1A1,KIT,HRAS,FN1,CTSL,MET,HGF
Erlotinib	DB00530	adenocarcinoma	C0001418	0.686	Mesothelioma, malignant	C0025500	7.52e-05	0.000116956	FGFR2,ABCG2,SRC,PDGFB,IRS1,GSN,PIK3CB,FYN,FGF2,EGF,ABCB1,PIK3CA,KRAS,FGFR1,KITLG,FGF18,CYP1B1,CYP3A4,KRT5,NR1I2,EGFR,SOS1,CALM3,CYP1A1,FGF1,KIT,PDGFA,CYP1A2,MET,HGF
Erlotinib	DB00530	adenocarcinoma	C0001418	0.7675	Papillary adenocarcinoma	C0001420	7.74e-05	0.000121373	NRAS,CYP2D6,RET,PIK3CA,KRAS,ERBB2,EGFR,HRAS
Erlotinib	DB00530	adenocarcinoma	C0001418	0.6778	Medulloblastoma	C0025149	7.94e-05	0.000101885	CSF2,ARTN,ITGA2,TTR,PDGFRA,PDGFB,IRS1,GSN,PDGFRB,GFAP,DVL2,IL2RB,DNM2,PIK3CB,TFRC,FGF2,ERBB4,ABCB1,RET,SYT1,PIK3CA,GRB2,WNT5A,PALB2,GCN1L1,ERBB2,NR1I2,EGFR,SOS1,CALM3,FGF6,IRS2,KIT,MET,DICER1,HGF
Erlotinib	DB00530	adenocarcinoma	C0001418	0.6526	Esophageal Squamous Cell Carcinoma	C0279626	8.04e-05	0.000125885	IL5,FGFR2,ABCG2,IRS1,ATM,CTTN,PDGFRB,UGT1A1,CDCP1,IL2RB,PTK2,SPTBN1,PIK3CB,KRT13,KRT16,TFRC,FGF2,UGT1A8,ERBB4,EGF,ABCB1,PTK6,CYP3A5,SYT1,AVP,PIK3CA,KRAS,PTPN12,FGFR1,GRB2,FGF19,CYP1B1,TIAM1,FGF4,GRIN2B,ERBB2,IL2RA,PRSS3,FGF3,KRT14,NR1I2,EGFR,SOS1,CYP1A1,ST13,FN1,MET,JAK2,HGF
Erlotinib	DB00530	adenocarcinoma	C0001418	0.6957	Carcinoma, Small Cell	C0262584	8.53e-05	0.000162844	NCAM1,PDGFRA,CYP2D6,UGT1A1,PIK3CB,PIK3CA,NRG1,ERBB3,ERBB2,EGFR,CYP1A1,KIT,CTSL,KLK3
Erlotinib	DB00530	adenocarcinoma	C0001418	0.6915	Urothelial Carcinoma	C0007138	8.78e-05	0.000121493	CSF2,FGFR2,NRAS,PIK3CB,APOA1,FGF2,ERBB4,EGF,ABCB1,FGFR3,PIK3CA,KRAS,DAB2,FGFR1,LAT,GAB1,SH3GL2,FGF7,PIK3R1,ERBB3,ERBB2,KRT14,EGFR,ST13,HRAS,FN1,KLK3,MET
Erlotinib	DB00530	adenocarcinoma	C0001418	0.6546	B-cell lymphoma	C0079731	8.99e-05	9.68e-05	IL5,CSF2,ANGPT1,NCAM1,ABCG2,PEG3,FGFR4,NRAS,APOE,TEK,ATM,IL2,PIK3CB,FGF2,CLTC,ABCB1,FGFR3,PIK3CA,HSP90AA1,FGFR1,BBC3,PDE4B,CBL,PTPN11,WNT5A,HIP1,CYP1B1,ERBB2,IL2RA,FGF3,EGFR,SPRY2,IRS2,KIT,FN1,GRAP2,JAK2,HGF
Erlotinib	DB00530	adenocarcinoma	C0001418	0.6997	Neuroectodermal neoplasm	C0206093	9.29e-05	0.00015708	SRC,GDNF,RET,PIK3CA,KRAS,PTPN11,PALB2,ERBB2,EGFR,HRAS,MET,DICER1,HGF
Erlotinib	DB00530	adenocarcinoma	C0001418	0.7244	Primitive neuroectodermal tumor	C0206663	9.51e-05	0.00015725	NCAM1,FGFR4,PDGFRA,IL2RB,GDNF,ABCB1,RET,SYT1,PIK3CA,KRAS,PTPN11,PALB2,EGFR,KIT,HRAS,DICER1
Erlotinib	DB00530	adenocarcinoma	C0001418	0.8541	Cholangiocarcinoma	C0206698	9.9e-05	0.000144913	FGFR2,PEG3,TTR,PDGFRA,UGT1A1,PTK2,PIK3CB,EGF,EREG,PIK3CA,KRAS,LAT,ALB,UGT1A10,ERBB2,NR1I2,EGFR,CALM3,IGF2R,PDGFA,CTSL,CYP1A2,GRAP2,UGT1A,MET,DICER1,HGF
Erlotinib	DB00530	adenocarcinoma	C0001418	0.6535	Melanocytic nevus	C0027962	0.000102497	0.000117858	FGFR2,NRAS,FGF2,EGF,FGFR3,PIK3CA,KRAS,HSP90AA1,LRP2,PTPN11,ERBB2,EGFR,SOS1,KIT,HRAS,DICER1,HGF
Erlotinib	DB00530	adenocarcinoma	C0001418	0.8061	Noninfiltrating Intraductal Carcinoma	C0007124	0.000103227	0.000135903	NRAS,IRS1,MEMO1,GSN,HPX,NCOA3,PIK3CB,ERBB4,AVP,PIK3CA,WNT5A,NRG1,ERBB3,ERBB2,IL2RA,KRT5,EGFR,SOS1,IRS2,KIT,MET,HGF
Erlotinib	DB00530	adenocarcinoma	C0001418	0.8229	Choriocarcinoma	C0008497	0.000107899	0.000121816	FGFR2,ABCG2,PEG3,PDGFRB,PIK3CB,FGF2,ERBB4,EGF,PIK3CA,DAB2,FGFR1,BBC3,FGF7,FGF8,CYP1B1,ERBB3,FGF4,ERBB2,EGFR,PDGFA,JAK2
Erlotinib	DB00530	adenocarcinoma	C0001418	0.7584	Adrenocortical carcinoma	C0206686	0.000110965	0.000131887	NRAS,IRS1,ATM,GFAP,FGF2,EGF,ABCB1,KRAS,SH3KBP1,ALB,KRT5,EGFR,IGF2R,HRAS,MET
Erlotinib	DB00530	adenocarcinoma	C0001418	0.7218	Prostatic Intraepithelial Neoplasias	C0282612	0.000112425	0.000175074	PLAG1,PTK2,CLCA2,PIK3CB,FYN,SYT1,PIK3CA,HSP90AA1,ARRB2,ERBB2,KRT14,EGFR,IRS2,KLK3
Erlotinib	DB00530	adenocarcinoma	C0001418	0.6508	Glioblastoma multiforme	C1621958	0.000113009	0.000119802	CSF2,ANGPT1,ABCG2,FGFR4,PDGFRA,ATM,RANBP2,PDGFRB,GFAP,IL2,FGF5,TF,PIK3CB,EGF,ABCB1,PIK3CA,HSP90AA1,FGFR1,PTPN11,ERBB2,EGFR,CALM3,FN1,PDGFA,MET,JAK2,HGF
Erlotinib	DB00530	adenocarcinoma	C0001418	0.727	Familial adenomatous polyposis 1	C0032580	0.00012031	0.000158081	CSF2,TTR,PDGFB,GSN,ATM,UGT1A1,PIK3CB,APOA1,ABCB1,RET,SYT1,PIK3CA,KRAS,DAB2,APOC2,UGT1A10,RASGRF1,EGFR,SOS1,IRS2,UGT1A6,KIT,PDGFA,KLK3,MET
Erlotinib	DB00530	adenocarcinoma	C0001418	0.7054	Nervous tissue neoplasm	C0027665	0.0001225	0.000172788	GDNF,RET,PIK3CA,KRAS,PTPN11,PALB2,ERBB2,DICER1
Erlotinib	DB00530	adenocarcinoma	C0001418	0.7374	Squamous Cell Neoplasms	C0206720	0.00012396	0.000188579	ABCG2,EGF,CYP3A5,CYP3A4,EGFR,CYP1A1
Erlotinib	DB00530	adenocarcinoma	C0001418	0.8816	Carcinoma, Neuroendocrine	C0206695	0.000128632	0.000265888	NCAM1,ABCG2,PDGFRA,EGF,ERBB2,EGFR,KIT,FN1
Erlotinib	DB00530	adenocarcinoma	C0001418	0.6791	Mastocytosis	C0024899	0.00013272	0.000200626	PDGFRA,PIK3CB,RASGRP4,PIK3CA,IL2RA,KRT14,KIT,JAK2
Erlotinib	DB00530	adenocarcinoma	C0001418	0.7122	Mixed Salivary Gland Tumor	C0026277	0.000138414	0.000201091	FGFR2,SRC,PLAG1,PDGFRA,GFAP,KRT13,PIK3CA,KRAS,ERBB2,EGFR,PDGFA
Erlotinib	DB00530	adenocarcinoma	C0001418	0.7092	Peripheral neuroepithelioma	C0684337	0.000142649	0.000182115	GDNF,RET,PIK3CA,KRAS,PTPN11,PALB2
Erlotinib	DB00530	adenocarcinoma	C0001418	0.7877	Neuroepithelial neoplasm	C0206715	0.000157103	0.000195095	GDNF,RET,PIK3CA,KRAS,PTPN11,PALB2,ERBB2,DICER1
Erlotinib	DB00530	adenocarcinoma	C0001418	0.8317	Alveolar cell carcinoma	C0007120	0.000166156	0.000202209	ATM,ABCB1,PIK3CA,KRAS,FGFR1,ERBB2,EGFR,MET,HGF
Erlotinib	DB00530	adenocarcinoma	C0001418	0.7527	High grade serous carcinoma	C0206701	0.000167762	0.000189326	PIK3CB,APOA1,EGF,PTK6,PIK3CA,KRAS,DAB2,ERBB2,EGFR,CYP1A1
Erlotinib	DB00530	adenocarcinoma	C0001418	0.7652	Medullary carcinoma	C0206693	0.000178566	0.000206698	ATM,EGF,RET,KRAS,HSP90AA1,NRG1,ERBB2
Erlotinib	DB00530	adenocarcinoma	C0001418	0.7656	Carcinoma, Lobular	C0206692	0.000186597	0.000255613	ABCB1,PIK3CA,FGFR1,WNT5A,ERBB3,ERBB2,KRT5
Erlotinib	DB00530	adenocarcinoma	C0001418	0.6925	Basal cell carcinoma	C0007117	0.000192729	0.000215477	FGFR2,FGFR4,NRAS,CYP2D6,PIK3CA,KRAS,KRT5,EGFR,CYP1A1,HRAS,DICER1
Erlotinib	DB00530	adenocarcinoma	C0001418	0.7095	Pleomorphic adenoma of salivary gland	C1519176	0.000193313	0.000426929	PLAG1,FGF2,ERBB2,IL2RA,KLK3
Erlotinib	DB00530	adenocarcinoma	C0001418	0.7073	Neoplasms, Germ Cell and Embryonal	C0027658	0.000201197	0.000358382	GFRA1,CYP3A5,KRAS,KITLG,CYP3A4,CYP1A1,KIT
Erlotinib	DB00530	adenocarcinoma	C0001418	0.7117	Cervical intraepithelial neoplasia (Cervical dysplasia)	C0206708	0.00021171	0.000211984	FGFR2,PEG3,ATM,CYP2D6,IL2,FGF2,PIK3CA,ERBB2,KRT14,EGFR,CYP1A1,HRAS,MET,PPBP
Erlotinib	DB00530	Non-Small Cell Lung Carcinoma	C0007131	0.8778	Lung Neoplasms	C0024121	5.84e-05	6.58e-05	CSF2,FGFR2,ANGPT1,ITGA2,NCAM1,EPS15,ABCG2,TTR,FGFR4,NRAS,APOE,MGST1,PDGFRA,PDGFB,GSN,HP,ATM,CYP2D6,FGF9,PDGFRB,IL2,DVL2,UGT1A1,CDCP1,PTK2,TF,PIK3CB,TFRC,APOA1,ERBB4,EGF,ABCB1,EREG,RET,CYP3A5,AVP,PIK3CA,KRAS,HSP90AA1,DAB2,FGFR1,LAT,RASGRF2,JAK1,WNT5A,AMPH,ARRB1,KITLG,ADRB2,CYP1B1,CYP3A4,NRG1,APOC3,ERBB3,ERBB2,NR1I2,EGFR,SPRY2,IGF2R,CYP1A1,FGF1,KIT,HRAS,FN1,CTSL,CYP1A2,GRAP2,KLK3,MET,JAK2,DICER1,HGF
Erlotinib	DB00530	Non-Small Cell Lung Carcinoma	C0007131	0.7297	Adenocarcinoma of lung	C0152013	6.35e-05	0.000100334	FGFR2,ANGPT1,NCAM1,ABCG2,SRC,FGFR4,NRAS,APOE,GSN,ATM,FGF9,IL2,PTK2,CLCA2,TF,NCOA3,PIK3CB,APOA1,FGF2,EGF,ABCB1,EREG,RET,FGFR3,SYT1,PIK3CA,KRAS,HSP90AA1,FGFR1,LAT,RAB5A,KCNMA1,CFH,APOC2,KITLG,ALB,ADRB2,CYP1B1,NRG1,ERBB3,ERBB2,EGFR,CYP1A1,KIT,FN1,TRIP10,CYP1A2,GRAP2,KLK3,MET,DICER1,HGF
Erlotinib	DB00530	Non-Small Cell Lung Carcinoma	C0007131	1	Non-small cell lung carcinoma	C0007131	6.51e-05	7.72e-05	CSF2,ARTN,FGFR2,ANGPT1,NCAM1,EPS15,ABCG2,SRC,FGFR4,NRAS,PDGFRA,IRS1,GSN,TEK,ATM,CYP2D6,FGF9,DERL1,PDGFRB,IL2,AGFG1,UGT1A1,PTPRA,PTK2,TF,NCOA3,PIK3CB,REPS1,REPS2,GDNF,FGF2,UGT1A7,ERBB4,EGF,ABCB1,CAMK2D,EREG,RET,CYP3A5,KRT6B,FGFR3,SYT1,AVP,PIK3CA,KRAS,HSP90AA1,DAB2,FGFR1,LAT,RAB5A,JAK1,UGT1A9,SH3GL2,PIK3R2,PTPN11,CFH,WNT5A,ARRB1,GFRA3,KITLG,HIP1,CYP1B1,PIK3R1,CYP3A4,NRG1,ERBB3,GRIN2B,ERBB2,IL2RA,KR…
Erlotinib	DB00530	Non-Small Cell Lung Carcinoma	C0007131	0.922	Small cell lung cancer	C0149925	8.23e-05	8.76e-05	CSF2,NCAM1,GABBR1,ABCG2,SRC,PDGFRA,ATM,CYP2D6,IL2,KL,UGT1A1,PIK3CB,FGF2,EGF,ABCB1,RET,CYP3A5,AVP,PIK3CA,HSP90AA1,FGFR1,CFH,RLF,CYP3A4,ERBB2,IL2RA,EGFR,SOS1,CALM3,CYP1A1,FGF1,KIT,ST13,HRAS,FN1,MET,SPTA1,JAK2,HGF
Erlotinib	DB00530	Non-Small Cell Lung Carcinoma	C0007131	0.7272	Thymoma	C0040100	0.000109213	0.000132895	CSF2,NRAS,IRS1,ATM,IL2,PIK3CB,FGF23,TTN,PIK3CA,KRAS,IL2RA,EGFR,IRS2,KIT,HRAS,MET
Erlotinib	DB00530	Non-Small Cell Lung Carcinoma	C0007131	0.7314	Pleural Neoplasms	C0032229	0.000162213	1	ABCG2,CYP1B1,EGFR,CYP1A1,CYP1A2
Erlotinib	DB00530	Non-Small Cell Lung Carcinoma	C0007131	0.6913	Pleural Effusion, Malignant	C0080032	0.000185283	0.000192833	APOE,IL2,FGF2,RET,ERBB2,IL2RA,EGFR,KIT
Erlotinib	DB00530	Non-Small Cell Lung Carcinoma	C0007131	0.8695	Neoplasm of the respiratory system	C0035244	0.000194919	0.000268175	PDGFRB,PIK3CA,KRAS,ERBB2,EGFR,DICER1
Erlotinib	DB00530	Adenocarcinoma of pancreas	C0281361	1	Pancreatic adenocarcinoma	C0281361	9.43e-05	0.000136803	CSF2,ANGPT1,TTR,SRC,TEK,KL,PTK2,NCOA3,PIK3CB,UGT1A7,RET,SYT1,PIK3CA,KRAS,WNT5A,ERBB3,ERBB2,IL2RA,EGFR,IRS2,CYP1A1,FGF1,CYP1A2,GRAP2
Estradiol	DB00783	Prostatic Neoplasms	C0033578	0.6688	Head and Neck Neoplasms	C0018671	7.56e-05	0.000185896	ABCG2,CYP1A1,HP,NR1I2,CYP3A4,CYP1B1,CYP2C9,APOE,CYP2C8,CYP1A2,CYP3A5,ABCB1,ABCC10,BBC3,DICER1,UGT1A7
Estradiol	DB00783	Prostatic Neoplasms	C0033578	0.6632	Kidney Diseases	C0022658	7.83e-05	9.72e-05	ALB,ADRA1B,TTR,APOA4,APOA1,RYR2,SLC22A2,HP,CYP3A4,GSN,CYP2C9,APOE,CYP2C8,CST3,CTSL,CYP3A5,FABP2,ESR1,NPHS1,ABCB1,F7,ATM,APOC3,CFH,FN1,SLC22A8,AHSG
Estradiol	DB00783	breast neoplasms	C1458155	0.6519	Neoplasm of the liver	C0023903	5.36e-05	8.79e-05	ESR2,TIAM1,ALB,ST13,DERL1,TTR,APOC2,APOA4,APOA1,UGT1A,ABCG2,SERPING1,SHBG,CYP1A1,HP,NR1I2,CYP3A4,CYP1B1,SLCO1B3,CYP2C9,APOE,NCOA1,CYP1A2,CYP3A5,ESR1,UGT1A6,ABCB1,F7,UGT1A1,ATM,APOC3,BBC3,CYP2C19,SLC22A3,ITIH1,FN1,HPX,KRT5,AHSG,SLC25A13,GRAP2,UGT1A7,DCD,SLC1A5
Estradiol	DB00783	breast neoplasms	C1458155	0.708	Head and Neck Neoplasms	C0018671	7.56e-05	0.000185896	ABCG2,CYP1A1,HP,NR1I2,CYP3A4,CYP1B1,CYP2C9,APOE,CYP2C8,CYP1A2,CYP3A5,ABCB1,ABCC10,BBC3,DICER1,UGT1A7
Ethacrynic acid	DB00903	liver cirrhosis	C0023890	0.6726	Neoplasm of the liver	C0023903	5.46e-05	0.000140962	ATM,SLC1A5,HP,AHSG,TTR,ALB,HPX,FN1,APOE,SLC25A13,ST13,KRT5,GRAP2,ITIH1,APOA4,APOC3,DCD,APOC2,F7,DERL1,BBC3,SERPING1,TIAM1,APOA1
Etodolac	DB00749	arthritis	C0003864	0.6679	Myopathy, scapulohumeroperoneal	C0026848	7.77e-05	8.63e-05	TTN,SCN5A,PTGS2,RYR2,CHKB,LDB3,DMD,PPARG,TTR,CFH,TRAPPC11,OBSL1,ALB,GFAP,CYP2C9,APOE
Etodolac	DB00749	Degenerative polyarthritis	C0029408	0.7562	Abnormality of the skin	C0037268	6.23e-05	0.000125806	KRT1,APOC2,TTN,SCN5A,APOA1,CREBBP,NLRC4,KRT6A,TBL1XR1,SERPING1,ITGA2,CHKB,KRT13,LDB3,CRB1,TP53,GJC2,DMD,PPARG,KRT5,KRT14,UGT1A1,ATM,GSN,PALB2,KRT6B,DICER1,SIN3A,EP300,APOC1,KRT10,SETX,APOE,KRT9,KRT16
Etodolac	DB00749	Degenerative polyarthritis	C0029408	0.8025	Dermatosis NOS	C0037274	7.34e-05	9.81e-05	KRT1,PDE4B,PTGS2,KRT6A,GRAP2,TP53,PPARG,KRT5,KRT14,UGT1A1,DCD,CFH,GFAP,KRT10,F7,KRT9,PTGS1
Etodolac	DB00749	Degenerative polyarthritis	C0029408	0.7601	Skin Diseases, Genetic	C0037277	7.39e-05	0.000132759	KRT1,KRT5,KRT14,KRT10,KRT9
Etodolac	DB00749	Degenerative polyarthritis	C0029408	0.6616	Myopathy, scapulohumeroperoneal	C0026848	7.77e-05	8.63e-05	TTN,SCN5A,PTGS2,RYR2,CHKB,LDB3,DMD,PPARG,TTR,CFH,TRAPPC11,OBSL1,ALB,GFAP,CYP2C9,APOE
Felbamate	DB00949	Epilepsy	C0014544	0.7701	Epilepsy, Temporal Lobe	C0014556	1.34e-05	4.86e-05	GRIN1,CALM3,DLG4,FYN,GRIN2B,GRIN2A
Felbamate	DB00949	Epilepsy	C0014544	0.7701	Epilepsy, Temporal Lobe	C0014556	1.34e-05	4.86e-05	GRIN1,CALM3,DLG4,FYN,GRIN2B,GRIN2A
Felbamate	DB00949	Epilepsy	C0014544	1	Epilepsy	C0014544	2.85e-05	8e-05	GRIN1,SOS1,CAMK2D,EPHB2,CYP2C19,DLG4,CYP3A4,GRIN2C,GRIN2B,GRIN2A
Felbamate	DB00949	Epilepsy	C0014544	1	Epilepsy	C0014544	2.85e-05	8e-05	GRIN1,SOS1,CAMK2D,EPHB2,CYP2C19,DLG4,CYP3A4,GRIN2C,GRIN2B,GRIN2A
Felbamate	DB00949	Epilepsy	C0014544	0.9148	Hypsarrhythmia	C0037769	2.96e-05	0.000150928	GRIN1,SOS1,GRIN2B,GRIN2A
Felbamate	DB00949	Epilepsy	C0014544	0.9148	Hypsarrhythmia	C0037769	2.96e-05	0.000150928	GRIN1,SOS1,GRIN2B,GRIN2A
Felbamate	DB00949	Epilepsy	C0014544	0.7299	Drug Resistant Epilepsy	C1096063	3.36e-05	0.000149673	GRIN1,CYP2C19,GRIN2A
Felbamate	DB00949	Epilepsy	C0014544	0.7299	Drug Resistant Epilepsy	C1096063	3.36e-05	0.000149673	GRIN1,CYP2C19,GRIN2A
Felbamate	DB00949	Epilepsy	C0014544	0.8668	Epilepsy, focal, with speech disorder and with or without mental retardation	C0014547	3.47e-05	1	CYP2C19,GRIN2B,GRIN2A
Felbamate	DB00949	Epilepsy	C0014544	0.8668	Epilepsy, focal, with speech disorder and with or without mental retardation	C0014547	3.47e-05	1	CYP2C19,GRIN2B,GRIN2A
Felbamate	DB00949	Simple Partial Seizures	C0234974	0.7255	Epilepsy, Temporal Lobe	C0014556	1.34e-05	4.86e-05	GRIN1,CALM3,DLG4,FYN,GRIN2B,GRIN2A
Felbamate	DB00949	Simple Partial Seizures	C0234974	0.665	Epilepsy	C0014544	2.85e-05	8e-05	GRIN1,SOS1,CAMK2D,EPHB2,CYP2C19,DLG4,CYP3A4,GRIN2C,GRIN2B,GRIN2A
Felbamate	DB00949	Simple Partial Seizures	C0234974	0.7889	Epilepsy, focal, with speech disorder and with or without mental retardation	C0014547	3.47e-05	1	CYP2C19,GRIN2B,GRIN2A
Felbamate	DB00949	Lennox-Gastaut syndrome	C0238111	0.6982	Epilepsy	C0014544	2.85e-05	8e-05	GRIN1,SOS1,CAMK2D,EPHB2,CYP2C19,DLG4,CYP3A4,GRIN2C,GRIN2B,GRIN2A
Felbamate	DB00949	Lennox-Gastaut syndrome	C0238111	0.6555	Hypsarrhythmia	C0037769	2.96e-05	0.000150928	GRIN1,SOS1,GRIN2B,GRIN2A
Finasteride	DB01216	Prostatic Neoplasms	C0033578	0.8331	Malignant tumor of testis	C0153594	6.01e-05	0.000364265	SRD5A2,CYP3A4,SRD5A1,CYP3A5
Finasteride	DB01216	Prostatic Neoplasms	C0033578	0.9432	Prostatic Diseases	C0033575	7.05e-05	0.000209302	SRD5A2,SRD5A1
Fluocinonide	DB01047	Lymphoma, T-Cell, Cutaneous	C0079773	0.7459	Lymphoid leukemia	C0023448	0.000101243	0.00025248	SERPINA6,NR3C1
Fluocinonide	DB01047	Lymphoma, T-Cell, Cutaneous	C0079773	0.6706	Plasmacytoma	C0032131	0.000280639	0.00047255	CSNK1A1
Fluoxymesterone	DB01185	Cryptorchidism	C0010417	0.7546	Hyperandrogenism, nonclassic type, due to 21-hydroxylase deficiency, 201910 (3)	C0206081	2.07e-05	0.000123167	NR3C1,GH1,AR,SHBG
Fluoxymesterone	DB01185	Cryptorchidism	C0010417	0.7807	Ovarian Diseases	C0029928	3.66e-05	0.000169569	ESR1,NR3C1,AR,PRL,SHBG
Fluoxymesterone	DB01185	Cryptorchidism	C0010417	0.6875	Female pseudohermaphroditism	C0238394	4.91e-05	0.000112149	NR3C1,AR,JAK2
Fluoxymesterone	DB01185	Cryptorchidism	C0010417	0.6818	Ovarian epithelial cancer	C0677886	5.35e-05	6.75e-05	PRLR,ESR1,NR3C1,GH1,AR,PRL,PKN1,SHBG,CSH1,NCOA1,JAK2
Fluoxymesterone	DB01185	Cryptorchidism	C0010417	0.7937	46,XY gonadal dysgenesis, partial, with minifascicular neuropathy	C0041408	5.62e-05	0.00012704	NR3C1,GH1,AR,SHBG
Fluoxymesterone	DB01185	Cryptorchidism	C0010417	0.7715	Hypogonadotropic hypogonadism 7 with or without anosmia	C0022735	7.91e-05	0.000112567	GH1,AR,PRL,SHBG
Fluoxymesterone	DB01185	Cryptorchidism	C0010417	0.7509	Malignant tumor of testis	C0153594	0.000116203	0.000364265	ESR1,AR,SHBG,GH2
Fluoxymesterone	DB01185	Klinefelter Syndrome	C0022735	0.7942	Hyperandrogenism, nonclassic type, due to 21-hydroxylase deficiency, 201910 (3)	C0206081	2.07e-05	0.000123167	NR3C1,GH1,AR,SHBG
Fluoxymesterone	DB01185	Klinefelter Syndrome	C0022735	0.7586	Ovarian Diseases	C0029928	3.66e-05	0.000169569	ESR1,NR3C1,AR,PRL,SHBG
Fluoxymesterone	DB01185	Klinefelter Syndrome	C0022735	0.7251	Female pseudohermaphroditism	C0238394	4.91e-05	0.000112149	NR3C1,AR,JAK2
Fluoxymesterone	DB01185	Klinefelter Syndrome	C0022735	0.6649	Ovarian epithelial cancer	C0677886	5.35e-05	6.75e-05	PRLR,ESR1,NR3C1,GH1,AR,PRL,PKN1,SHBG,CSH1,NCOA1,JAK2
Fluoxymesterone	DB01185	Klinefelter Syndrome	C0022735	0.9365	46,XY gonadal dysgenesis, partial, with minifascicular neuropathy	C0041408	5.62e-05	0.00012704	NR3C1,GH1,AR,SHBG
Fluoxymesterone	DB01185	Klinefelter Syndrome	C0022735	1	Hypogonadotropic hypogonadism 7 with or without anosmia	C0022735	7.91e-05	0.000112567	GH1,AR,PRL,SHBG
Fluoxymesterone	DB01185	Noonan Syndrome	C0028326	0.6883	Russell-Silver syndrome	C0175693	4.75e-05	0.000300971	GH1,GH2,CSH1
Fluoxymesterone	DB01185	Noonan Syndrome	C0028326	0.6978	46,XY gonadal dysgenesis, partial, with minifascicular neuropathy	C0041408	5.62e-05	0.00012704	NR3C1,GH1,AR,SHBG
Fluoxymesterone	DB01185	Noonan Syndrome	C0028326	0.6615	Treacher Collins syndrome	C0242387	0.000411893	0.00051144	NR3C1
Fluoxymesterone	DB01185	Delayed Puberty	C0034012	0.7019	Ovarian Diseases	C0029928	3.66e-05	0.000169569	ESR1,NR3C1,AR,PRL,SHBG
Fluoxymesterone	DB01185	Testicular hypogonadism	C0151721	0.6742	Ovarian Diseases	C0029928	3.66e-05	0.000169569	ESR1,NR3C1,AR,PRL,SHBG
Fluoxymesterone	DB01185	Testicular hypogonadism	C0151721	0.8	Hypogonadotropic hypogonadism 7 with or without anosmia	C0022735	7.91e-05	0.000112567	GH1,AR,PRL,SHBG
Fluoxymesterone	DB01185	breast neoplasms	C1458155	0.6519	Neoplasm of the liver	C0023903	2.56e-05	0.000134504	PRLR,ESR1,NR3C1,GH1,AR,PRL,PKN1,KDM1A,SHBG,NCOA1
Fluoxymesterone	DB01185	breast neoplasms	C1458155	0.7898	Gynecomastia	C0018418	3.33e-05	0.000100609	ESR1,AR,PRL,SHBG
Fluoxymesterone	DB01185	breast neoplasms	C1458155	0.7263	Mammary Carcinoma, Human	C1257930	3.76e-05	0.000146448	ESR1,GH1,PRL
Fluoxymesterone	DB01185	breast neoplasms	C1458155	0.6503	Malignant tumor of prostate	C0376358	4.15e-05	6.7e-05	PRLR,ESR1,NR3C1,GH1,AR,PRL,PKN1,KDM1A,SHBG,CSH1,NCOA1,PIK3R3,JAK2
Fluoxymesterone	DB01185	breast neoplasms	C1458155	0.801	Carcinoma of Male Breast	C0238033	4.64e-05	0.000357997	ESR1,AR,PRL
Fluoxymesterone	DB01185	breast neoplasms	C1458155	0.7708	Carcinoma, Lobular	C0206692	5.13e-05	0.000313366	PRLR,ESR1,AR
Fluoxymesterone	DB01185	breast neoplasms	C1458155	0.7231	Familial cancer of breast	C0346153	0.000181669	0.000240691	ESR1,PRL,JAK2
Fluoxymesterone	DB01185	breast neoplasms	C1458155	0.7588	Breast Fibrocystic Disease	C0016034	0.000226405	0.000255878	ESR1,AR
Flutamide	DB00499	Prostatic Neoplasms	C0033578	0.6688	Head and Neck Neoplasms	C0018671	3.59e-05	0.000209718	CYP3A4,CYP1A2,AHR,AR,CYP3A5,CYP1A1,CYP1B1
Flutamide	DB00499	Prostatic Neoplasms	C0033578	0.6688	Head and Neck Neoplasms	C0018671	3.59e-05	0.000209718	CYP3A4,CYP1A2,AHR,AR,CYP3A5,CYP1A1,CYP1B1
Flutamide	DB00499	Prostatic Neoplasms	C0033578	0.8331	Malignant tumor of testis	C0153594	3.97e-05	0.000367231	CYP3A4,CYP1A2,AR,CYP3A5,CYP1A1,CYP1B1
Flutamide	DB00499	Prostatic Neoplasms	C0033578	0.8331	Malignant tumor of testis	C0153594	3.97e-05	0.000367231	CYP3A4,CYP1A2,AR,CYP3A5,CYP1A1,CYP1B1
Flutamide	DB00499	Prostatic Neoplasms	C0033578	0.7909	Testicular Germ Cell Tumor	C1336708	5.49e-05	0.000205777	CYP1A2,AR,CYP1A1,CYP1B1
Flutamide	DB00499	Prostatic Neoplasms	C0033578	0.7909	Testicular Germ Cell Tumor	C1336708	5.49e-05	0.000205777	CYP1A2,AR,CYP1A1,CYP1B1
Flutamide	DB00499	Prostatic Neoplasms	C0033578	0.8997	Testicular Neoplasms	C0039590	8.24e-05	0.000133754	CYP3A4,CYP1A2,AR,CYP1A1
Flutamide	DB00499	Prostatic Neoplasms	C0033578	0.8997	Testicular Neoplasms	C0039590	8.24e-05	0.000133754	CYP3A4,CYP1A2,AR,CYP1A1
Flutamide	DB00499	Prostatic Neoplasms	C0033578	0.8382	Uterine neoplasm	C0042138	8.54e-05	0.000269109	AR,CYP1A1,CYP1B1
Flutamide	DB00499	Prostatic Neoplasms	C0033578	0.8382	Uterine neoplasm	C0042138	8.54e-05	0.000269109	AR,CYP1A1,CYP1B1
Folic Acid	DB00158	anemia	C0002871	0.7496	Leukopenia	C0023530	3.49e-05	0.000211113	ABCC3,MTHFR,ABCC11,ABCC4,SLC46A1,ABCG2
Folic Acid	DB00158	anemia	C0002871	0.7684	Megaloblastic anemia, thiamine-responsive, with diabetes mellitus and sensorineural deafness	C0002888	5.73e-05	1	MTHFR,SLC46A1
Folic Acid	DB00158	Folic Acid Deficiency	C0016412	1	Folic Acid Deficiency	C0016412	1.88e-05	0.00016361	MTHFR,SLC46A1,ABCG2
Furosemide	DB00695	Hypertensive disease	C0020538	0.7929	Vascular Diseases	C0042373	6.06e-05	9.08e-05	DMD,ATM,APOE,HP,ALB,AHSG,CST3,APOC3,TTR,PF4V1,APOA1,ITGA2,F7
Furosemide	DB00695	Hypertensive disease	C0020538	0.6535	Cerebrovascular disease, occlusive (3)	C0007820	6.12e-05	0.000156473	APOE,APOA4,APOC3,APOA1,ITGA2,F7
Furosemide	DB00695	Hypertensive disease	C0020538	0.6615	Acute myocardial ischemia	C0151744	6.18e-05	8.85e-05	DMD,ATM,PDE4B,RYR2,APOE,SCN5A,CFH,APOA4,ALB,APOC3,TTN,APOA1,ITGA2,F7
Furosemide	DB00695	Hypertensive disease	C0020538	0.6722	Heart Diseases	C0018799	0.000112271	0.000151729	DMD,RYR2,APOE,SCN5A,ALB,APOC3,TTR,ABCC2,PF4V1,TTN
Furosemide	DB00695	kidney diseases	C0022658	1	Kidney Diseases	C0022658	4.4e-05	0.0001	ATM,CTSL,ADRA1B,SLC22A6,RYR2,NPHS1,APOE,GSN,HP,CFH,CA2,SLC22A8,APOA4,ALB,AHSG,CST3,APOC3,TTR,ABCC2,APOA1,FN1,F7
Furosemide	DB00695	kidney diseases	C0022658	0.8406	Kidney Failure, Chronic	C0022661	5.33e-05	9.63e-05	ATM,ADRA1B,NPHS1,KLK3,APOE,GSN,HP,CFH,ALB,AHSG,CST3,APOC3,TTR,ABCC2,APOA1,ITGA2,F7
Furosemide	DB00695	kidney diseases	C0022658	0.7378	Membranous nephropathy, susceptibility to	C0017665	6.97e-05	0.000104979	NPHS1,APOE,CFH,ALB,APOA1,FN1
Furosemide	DB00695	kidney diseases	C0022658	0.8104	Acute kidney injury	C0022660	7.05e-05	0.000117815	ATM,SLC22A6,APOE,HP,CFH,CFB,SLC22A8,ALB,CST3,FN1
Furosemide	DB00695	kidney diseases	C0022658	0.8616	Renal Insufficiency, Chronic	C0035078	7.73e-05	0.000127014	ATM,SLC22A6,NPHS1,KLK3,APOE,HP,SLC22A11,CFH,ALB,CST3,ABCC2
Furosemide	DB00695	kidney diseases	C0022658	0.7109	Mesangiocapillary glomerulonephritis, type II	C0017662	7.81e-05	0.000231362	CFH,ALB,KRT5,FN1
Furosemide	DB00695	kidney diseases	C0022658	0.8206	Nephrotic syndrome, type 5, with or without ocular abnormalities	C0027726	8.27e-05	0.000206765	CTSL,HPX,NPHS1,APOE,GSN,APOA4,ALB,APOA1,FN1
Furosemide	DB00695	kidney diseases	C0022658	0.7458	Proteinuria, low molecular weight, with hypercalciuria and nephrocalcinosis	C0033687	8.41e-05	0.000161147	CTSL,NPHS1,APOE,HP,CFH,ALB,APOA1,FN1
Furosemide	DB00695	kidney diseases	C0022658	0.811	Diabetic Nephropathies	C0011881	8.49e-05	8.84e-05	SLC22A6,NPHS1,APOE,HP,CFH,APOC1,KRT16,SLC22A8,ALB,AHSG,CST3,TSC22D1,APOC3,FN1
Furosemide	DB00695	kidney diseases	C0022658	0.7029	Hematuria	C0018965	9e-05	0.000161266	NPHS1,CFH,APOA1,FN1,F7
Furosemide	DB00695	kidney diseases	C0022658	0.7507	Focal segmental glomerulosclerosis	C0017668	9.17e-05	0.000196696	ATM,NPHS1,APOE,CFH,ALB,FN1
Furosemide	DB00695	kidney diseases	C0022658	0.8307	Nephrosis	C0027720	9.93e-05	0.00019721	NPHS1,CFH,ALB,APOA1
Furosemide	DB00695	kidney diseases	C0022658	0.8486	Chronic Kidney Insufficiency	C0403447	0.000106065	0.00020714	ATM,APOE,HP,APOA4,ALB,AHSG,CST3
Furosemide	DB00695	kidney diseases	C0022658	0.6919	Oncocytoma, renal	C0346255	0.000111425	0.00018578	KLK3,PLAG1,DERL1
Furosemide	DB00695	kidney diseases	C0022658	0.7433	Renal tubular acidosis, distal, autosomal dominant	C0001126	0.000140762	1	KCNMA1,CA2,FN1
Furosemide	DB00695	kidney diseases	C0022658	0.6846	Albuminuria	C0001925	0.000154584	0.000166983	CTSL,NPHS1,APOE,HP,ALB,CST3
Furosemide	DB00695	liver cirrhosis	C0023890	0.6726	Neoplasm of the liver	C0023903	5.16e-05	0.000103768	SLC1A5,ATM,HPX,TIAM1,SLC25A13,APOE,HP,BBC3,DERL1,SERPING1,APOC2,APOA4,PGD,ST13,ALB,AHSG,ITIH1,GRAP2,APOC3,TTR,ABCC2,KRT5,APOA1,FN1,DCD,F7
Gabapentin	DB00996	Epilepsy	C0014544	0.7969	Status epilepticus	C0038220	2.41e-05	2.64e-05	SSTR3,HRH3,CNR1,SST,CXCL12,CCR10,CCR5,CCR7,CCR3,NPY,SSTR2,SSTR1,CCR8,CXCL1,CCR2,SSTR5,SSTR4,CCR9
Gabapentin	DB00996	Epilepsy	C0014544	0.7701	Epilepsy, Temporal Lobe	C0014556	3.58e-05	7.98e-05	NPY2R,BDKRB2,GRM4,CNR1,SST,CXCL3,GABBR2,NPY,SSTR2,HTR1B,BDKRB1,NPY1R,GAL,PDYN,AGTR2,HTR1A,C3,GABBR1,AGT,GRM2
Gabapentin	DB00996	Epilepsy	C0014544	1	Epilepsy	C0014544	5.05e-05	8.12e-05	NPY2R,BDKRB2,GRM4,ADRA2B,GRM8,NPY,CXCR6,SSTR2,BDKRB1,NPY1R,GAL,SSTR1,PDYN,OPRD1,CACNA2D1,POMC,ACKR3,GABBR1,LPAR2,CASR,GRM2,ADORA1,SSTR4,ADRA2A
Gabapentin	DB00996	Epilepsy	C0014544	0.7155	CNS disorder	C0007682	7.28e-05	7.63e-05	HRH3,SST,CXCL12,C5AR1,CCR5,C5,CNR2,CXCR3,POMC
Gabapentin	DB00996	Epilepsy	C0014544	0.7686	Brain Diseases	C0006111	0.000151353	0.000153374	SST,CXCL12,CCR3,CXCR4,ANXA1,APP,ACKR3,AGT
Gabapentin	DB00996	Epilepsy	C0014544	0.7377	Febrile seizures, familial, 4	C0009952	0.000176078	0.000195365	CNR1,NPY,APP,CXCL8,C3
Gabapentin	DB00996	Postherpetic neuralgia	C0032768	0.7256	Pain	C0030193	2.74e-05	4.7e-05	PENK,BDKRB2,DRD3,CCR1,CNR1,SST,KNG1,CXCL12,HTR1B,BDKRB1,OPRL1,CNR2,PDYN,CCR6,OPRD1,CCL5,PNOC,MTNR1B,ADRA2C,CACNA2D1,CCR2,POMC,HTR1A,NPBWR1,GABBR1,DRD4,P2RY12,SAA1,CASR,ADRA2A,OPRK1
Gabapentin	DB00996	Postherpetic neuralgia	C0032768	0.9259	Neuralgia	C0027796	3.64e-05	4.34e-05	PENK,CXCR4,CNR2,GAL,ADRA2C,CACNA2D1,CCR2,POMC,NPBWR1,GABBR1,P2RY12,GRM2,ADRA2A
Gabapentin	DB00996	Postherpetic neuralgia	C0032768	0.6615	Sciatic Neuropathy	C0149940	6.75e-05	9.01e-05	BDKRB2,HRH3,BDKRB1,OPRL1,CNR2,CCL5,C3,AGT
Gabapentin	DB00996	Postherpetic neuralgia	C0032768	0.8669	Chronic sciatica	C0036396	0.000113598	0.000131519	CNR1,ADRA2C,HTR1A,ADRA2A
Gabapentin	DB00996	Postherpetic neuralgia	C0032768	0.6921	Type 1 diabetic neuropathy	C0011882	0.00013164	0.000133678	ADRA2B,CNR1,NPY,BDKRB1,GAL,AGT
Gabapentin	DB00996	Postherpetic neuralgia	C0032768	0.6516	Headache	C0018681	0.000221183	0.000237167	CCR1,ADRA2B,HTR1B,APP,HTR1A,DRD4,ADORA1
Gabapentin	DB00996	Restless Legs Syndrome	C0035258	0.6579	Mental disorders	C0004936	2.44e-05	3.07e-05	MCHR2,LPAR3,BDKRB2,DRD3,CORT,CNR1,HTR5A,GRM8,CHRM4,NPY,HTR1B,BDKRB1,CNR2,PDYN,MTNR1B,ADRA2C,OXER1,POMC,HTR1A,SSTR5,GRM7,GABBR1,DRD4,GALR1,OPRK1,GALR3
Gefitinib	DB00317	adenocarcinoma	C0001418	0.7168	Astrocytoma	C0004114	5.7e-05	7.22e-05	SHC3,CALM3,ATM,FGFR2,GDNF,PDGFA,KIT,NEFL,TEK,FGF2,CSF2,PIK3CB,CYP2D6,SCARB2,MATK,NCOA3,MET,EGF,APOE,FGFR1,GSN,FGFR4,FN1,PIK3CA,PTPN11,GFAP,ERBB3,SRC,PTK2,TFRC,ANGPT1,CST3,JAK2,KRAS,PDGFB,ARTN,PDGFRA,HGF,PDGFRB,PIK3R1,ERBB2,DNM2,MYL4,HRAS,EGFR,TSC22D1,GRAP2,NCAM1
Gefitinib	DB00317	adenocarcinoma	C0001418	0.6709	Squamous cell carcinoma of the head and neck	C1168401	5.85e-05	8.55e-05	HBEGF,CYP2C19,ATM,FGFR2,GDNF,KRT5,CYP1A1,ABCB1,IL2RA,FGF2,CSF2,PIK3CB,CYP2D6,SH3GL2,SYT1,MET,EGF,IL2,CTTN,FGFR1,ERBB4,JAK1,BBC3,CYP2C9,ARPC5,FGFR4,FN1,PIK3CA,LAT,ERBB3,SOS1,DICER1,VAMP7,PTK2,TFRC,AVP,CST3,JAK2,IGF2R,KRAS,PDGFRA,FGFR3,HGF,MGST1,GAB1,ERBB2,FGF3,HP,ABCG2,HRAS,EGFR,GRAP2,NCAM1
Gefitinib	DB00317	adenocarcinoma	C0001418	0.6926	Sarcoma, Ewing	C1261473	5.86e-05	7.23e-05	ATM,FGFR2,GDNF,PDGFA,KIT,NEFL,FGF5,TEK,ABCB1,FGF2,CSF2,PIK3CB,SYT1,MET,EGF,CSF2RB,FGFR1,KLK3,HSP90AA1,DMD,IL2RG,FGFR4,FN1,PIK3CA,IRS2,PTPN11,SRC,SOS1,GPNMB,DICER1,CAMTA1,FGF4,SPRY2,TFRC,ANGPT1,CYP3A4,NRAS,IGF2R,KRAS,IL5,PDGFB,APOA2,PDGFRA,FGFR3,HGF,PDGFRB,ERBB2,FGF3,IL3RA,FGF1,FYN,HRAS,CSF2RA,EGFR,NCAM1
Gefitinib	DB00317	adenocarcinoma	C0001418	0.7651	Squamous cell carcinoma	C0007137	6.08e-05	7.39e-05	HBEGF,FZD4,CYP2C19,CALM3,KRT1,FGF9,ATM,PICALM,FGFR2,PDGFA,KRT5,CYP1A1,KIT,SLC1A5,AP2A1,ABCB1,IL2RA,FGF2,CD4,KRT10,CSF2,PIK3CB,CYP2D6,ST13,KRT6B,SYT1,EREG,PTK6,CLCA2,NCOA3,MET,EGF,IL2,CTTN,APOE,FGFR1,ERBB4,TRIP10,AP2M1,HSP90AA1,GSN,PLCG1,BBC3,FGFR4,FN1,CDCP1,PIK3CA,IRS2,PTPN11,LAT,KRT13,CTSL,GRIN2B,GFAP,ERBB3,SRC,WNT5A,SOS1,KRT14,PTK2,FGF4,TFRC,KITLG,PIK3C2A,CYP3A4,CAMK2A,JAK2,NRAS,KRT9,IGF2R,KRAS…
Gefitinib	DB00317	adenocarcinoma	C0001418	0.6942	Glioblastoma	C0017636	6.26e-05	6.29e-05	SPAST,HBEGF,FZD4,SHC3,CALM3,FGF9,ATM,RASGRP3,FGFR2,GDNF,DVL2,PDGFA,APOA1,KIT,NEFL,FGF5,ABCB1,IL2RA,FGF2,CSF2,PIK3CB,SHC1,ST13,SH3GL2,TF,SYT1,EREG,MATK,MET,EGF,IL2,APOE,FGFR1,ERBB4,HSP90AA1,ACTR3,GSN,BBC3,FGFR4,FN1,PIK3CA,IRS2,PTPN11,LAT,CTSL,GFAP,ERBB3,SRC,WNT5A,SOS1,RANBP2,CAMTA1,PTK2,AHSG,ANGPT1,CST3,JAK2,CNOT1,NRAS,KRAS,PDGFB,ARTN,PDGFRA,FGFR3,HGF,ARRB1,PDGFRB,PIK3R1,RASGRF1,GAB1,ERBB2,HP,DNM2…
Gefitinib	DB00317	adenocarcinoma	C0001418	0.6984	Leukemia, Lymphocytic, Chronic, B-Cell	C0023418	6.33e-05	8.32e-05	CYP2C19,CALM3,CBL,ATM,EPS15,PICALM,CYP1A1,KIT,ALB,RET,PACSIN2,TEK,FGF6,ABCB1,IL2RA,FGF2,GRB2,CSF2,PIK3CB,CYP2D6,TF,SYT1,PPBP,CD3D,F7,FNBP1,IL2RB,MATK,NCOA3,MET,IL2,APOE,CSF2RB,FGFR1,PLAG1,JAK1,HSP90AA1,GSN,PLCG1,IL2RG,FGFR4,FN1,CDCP1,PIK3CA,PTPN11,DERL1,CTSL,FGF23,SRC,WNT5A,SOS1,GPNMB,DICER1,DIAPH1,FGF4,TFRC,KITLG,ANGPT1,CYP3A4,JAK2,NRAS,KRAS,IL5,CD3G,PDGFB,IL3,REPS1,CYP3A5,ARTN,PDGFRA,FGFR3,HGF,…
Gefitinib	DB00317	adenocarcinoma	C0001418	0.7372	Hepatocellular carcinoma	C2239176	6.36e-05	6.87e-05	FGF20,HBEGF,CYP2C19,CALM3,GFRA2,RAB5A,ATM,RASGRP3,FGFR2,GDNF,FGF17,THRAP3,PDGFA,APOA1,KRT5,CYP1A1,KIT,BIN1,SLC1A5,ALB,RET,SPRY1,TEK,ABCB1,IL2RA,FGF2,GRB2,KRT10,CSF2,PIK3CB,CYP2D6,SHC1,ST13,TF,SYT1,STAM,F7,EREG,IL2RB,NCOA3,MET,GFRA1,BTC,APOC3,EGF,IL2,CTTN,APOE,SERPING1,FGF19,TTR,FGFR1,RPS27A,PLAG1,KLB,PIK3R2,APOA4,JAK1,HSP90AA1,GSN,UBC,BBC3,CYP2C9,FGFR4,FN1,TIAM1,PIK3CA,IRS2,PTPN11,CTSL,FGF8,GFAP,…
Gefitinib	DB00317	adenocarcinoma	C0001418	1	Adenocarcinoma, ovarian, somatic, 167000 (3)	C0001418	6.46e-05	9.68e-05	HBEGF,CALM3,FGF9,ATM,FGFR2,PDGFA,APOA1,KRT5,CYP1A1,KIT,FGF5,SLC1A5,ALB,RET,ABCB1,FGF2,CSF2,PIK3CB,CYP2D6,ST13,SYT1,EREG,PTK6,CLCA2,NCOA3,MET,EGF,IL2,CTTN,APOE,FGFR1,ERBB4,PLAG1,KLK3,TRIP10,HSP90AA1,GSN,PLCG1,UBC,BBC3,FGFR4,FN1,CDCP1,PIK3CA,IRS2,PTPN11,KRT13,ERBB3,WNT5A,SOS1,GPNMB,KRT14,DICER1,PTK2,SPRY2,APOC2,ANGPT1,AVP,ITGA2,CYP3A4,NRAS,IGF2R,KRAS,IL5,ARRB2,PDGFRA,FGFR3,HGF,NRG1,PDGFRB,ERBB2,FGF…
Gefitinib	DB00317	adenocarcinoma	C0001418	0.7582	Glioma	C0017638	6.54e-05	6.9e-05	HBEGF,FZD4,CAMK2B,SHC3,CALM3,FGF9,ATM,ITSN1,RASGRP3,FGFR2,GDNF,DVL2,PDGFA,CYP1A1,KIT,TEK,ABCB1,IL2RA,FGF2,GRB2,CSF2,PIK3CB,ST13,KCNMA1,SYT1,F7,EREG,IL2RB,WASL,MET,GFRA1,RAPGEF2,EGF,IL2,TTR,FGFR1,ERBB4,HSP90AA1,DMD,ACTR3,GSN,PLCG1,BBC3,FN1,PIK3CA,PTPN11,CTSL,GRIN2B,GFAP,ERBB3,SRC,WNT5A,SOS1,GPNMB,DICER1,VAMP7,RANBP2,CAMTA1,PTK2,PEG3,SPRY2,TFRC,APOC2,ANGPT1,JAK2,CNOT1,KRAS,PDGFB,IL3,ARTN,PDGFRA,FGF…
Gefitinib	DB00317	adenocarcinoma	C0001418	0.7869	Adenocarcinoma of lung	C0152013	6.6e-05	9.35e-05	RAB5A,FGF9,ATM,FGFR2,APOA1,CYP1A1,KIT,ALB,RET,ABCB1,FGF2,PIK3CB,KCNMA1,TF,SYT1,EREG,CLCA2,NCOA3,MET,EGF,IL2,APOE,FGFR1,KLK3,TRIP10,HSP90AA1,GSN,FGFR4,FN1,PIK3CA,LAT,ERBB3,SRC,DICER1,PTK2,KITLG,APOC2,ANGPT1,NRAS,KRAS,FGFR3,HGF,NRG1,ERBB2,CFH,ABCG2,EGFR,GRAP2,NCAM1,ADRB2
Gefitinib	DB00317	adenocarcinoma	C0001418	0.7166	Neoplasms	C0027651	6.67e-05	7.36e-05	CBL,KRT1,ATM,FGFR2,GDNF,KRT5,KIT,AP2S1,KRT16,RET,TEK,FCHO1,CYP2D6,KRT6B,MET,FGFR1,PLAG1,OCRL,NRTN,IL2RG,FN1,PIK3CA,PTPN11,SRC,SOS1,KRT14,DICER1,VAMP7,JAK2,NRAS,KRT9,IGF2R,KRAS,PDGFB,PDGFRA,FGFR3,PDGFRB,PIK3R1,ERBB2,HRAS,EGFR,PALB2,SLC25A13
Gefitinib	DB00317	adenocarcinoma	C0001418	0.6926	Papillary thyroid carcinoma	C0238463	6.98e-05	9.17e-05	CALM3,ATM,KIT,RET,TEK,IL2RA,FGF2,PIK3CB,CYP2D6,MET,EGF,IL2,ERBB4,HSP90AA1,FN1,PIK3CA,CTSL,WNT5A,SOS1,DICER1,SPRY2,NRAS,KRAS,PDGFRA,HGF,NRG1,PDGFRB,ERBB2,CROT,ABCG2,HRAS,EGFR,GRAP2,NCAM1
Gefitinib	DB00317	adenocarcinoma	C0001418	0.6846	Carcinoma, Papillary	C0007133	7.23e-05	0.000128154	ATM,FGFR2,CYP1A1,KIT,RET,CSF2,MET,EGF,TTR,HSP90AA1,AKAP9,FN1,PIK3CA,DERL1,CTSL,NRAS,KRAS,FGFR3,HGF,ERBB2,HRAS,EGFR,NCAM1
Gefitinib	DB00317	adenocarcinoma	C0001418	0.6818	Papilloma	C0030354	7.26e-05	0.000116894	KRT1,KRT5,KIT,KRT16,IL2RA,PIK3CB,EGF,APOE,TTR,PIK3CA,KRT14,FGF10,PEG3,NRAS,KRT9,FGFR3,PIK3R1,ERBB2,FGF3,HRAS,EGFR
Gefitinib	DB00317	adenocarcinoma	C0001418	0.7675	Papillary adenocarcinoma	C0001420	7.7e-05	0.000101372	RET,CYP2D6,PIK3CA,NRAS,KRAS,ERBB2,HRAS,EGFR
Gefitinib	DB00317	adenocarcinoma	C0001418	0.6778	Medulloblastoma	C0025149	7.98e-05	9.51e-05	CALM3,DVL2,KIT,RET,FGF6,ABCB1,GCN1L1,FGF2,GRB2,CSF2,PIK3CB,SYT1,IL2RB,MET,TTR,ERBB4,GSN,PIK3CA,IRS2,GFAP,WNT5A,SOS1,DICER1,TFRC,ITGA2,PDGFB,ARTN,PDGFRA,HGF,PDGFRB,ERBB2,DNM2,EGFR,IRS1,PALB2
Gefitinib	DB00317	adenocarcinoma	C0001418	0.686	Mesothelioma, malignant	C0025500	8.22e-05	9.52e-05	CYP2C19,CALM3,FGFR2,PDGFA,KRT5,CYP1A1,KIT,ABCB1,FGF2,PIK3CB,MET,EGF,FGFR1,GSN,PIK3CA,SRC,SOS1,KITLG,CYP3A4,KRAS,PDGFB,HGF,FGF18,FGF1,ABCG2,FYN,EGFR,IRS1
Gefitinib	DB00317	adenocarcinoma	C0001418	0.6526	Esophageal Squamous Cell Carcinoma	C0279626	8.29e-05	0.000109939	CYP2C19,ATM,PRSS3,FGFR2,CYP1A1,KRT16,ABCB1,IL2RA,FGF2,GRB2,PIK3CB,ST13,SYT1,IL2RB,PTK6,MET,EGF,CTTN,FGF19,FGFR1,ERBB4,CYP2C9,FN1,CDCP1,TIAM1,PIK3CA,KRT13,GRIN2B,SOS1,KRT14,PTK2,FGF4,TFRC,SPTBN1,AVP,JAK2,KRAS,IL5,CYP3A5,HGF,PDGFRB,ERBB2,FGF3,ABCG2,EGFR,IRS1,PTPN12
Gefitinib	DB00317	adenocarcinoma	C0001418	0.8583	Renal cell carcinoma, nonpapillary	C0007134	8.51e-05	8.56e-05	CALM3,RAB5A,PDGFA,CYP1A1,KIT,FGF5,LRRK2,ALB,APOC1,TEK,ABCB1,GCN1L1,IL2RA,FGF2,CSF2,PIK3CB,CYP2D6,KCNMA1,PPBP,VAMP8,MET,EGF,IL2,SPTBN4,APOE,TTR,ERBB4,KLK3,HSP90AA1,BBC3,FGFR4,FN1,CDCP1,TIAM1,PIK3CA,M6PR,LAT,ERBB3,SRC,SOS1,GPNMB,DICER1,PTK2,TFRC,KITLG,ANGPT1,CYP3A4,JAK2,NRAS,KRAS,CYP3A5,FGFR3,HGF,PDGFRB,PIK3R1,LRP2,ERBB2,HP,KL,CFH,ABCG2,CLTC,EGFR,GRAP2
Gefitinib	DB00317	adenocarcinoma	C0001418	0.6997	Neuroectodermal neoplasm	C0206093	9.16e-05	0.000111987	GDNF,RET,MET,PIK3CA,PTPN11,SRC,DICER1,KRAS,HGF,ERBB2,HRAS,EGFR,PALB2
Gefitinib	DB00317	adenocarcinoma	C0001418	0.7244	Primitive neuroectodermal tumor	C0206663	9.22e-05	0.000135192	GDNF,KIT,RET,ABCB1,SYT1,IL2RB,FGFR4,PIK3CA,PTPN11,DICER1,KRAS,PDGFRA,HRAS,EGFR,PALB2,NCAM1
Gefitinib	DB00317	adenocarcinoma	C0001418	0.6957	Carcinoma, Small Cell	C0262584	9.5e-05	0.000143063	CYP1A1,KIT,PIK3CB,CYP2D6,KLK3,PIK3CA,CTSL,ERBB3,PDGFRA,NRG1,ERBB2,EGFR,NCAM1
Gefitinib	DB00317	adenocarcinoma	C0001418	0.8061	Noninfiltrating Intraductal Carcinoma	C0007124	9.67e-05	0.000113876	MEMO1,KRT5,KIT,IL2RA,PIK3CB,NCOA3,MET,ERBB4,GSN,PIK3CA,IRS2,HPX,ERBB3,WNT5A,SOS1,AVP,NRAS,HGF,NRG1,ERBB2,EGFR,IRS1
Gefitinib	DB00317	adenocarcinoma	C0001418	0.6508	Glioblastoma multiforme	C1621958	0.000106759	0.000117331	CALM3,ATM,PDGFA,FGF5,ABCB1,CSF2,PIK3CB,TF,MET,EGF,IL2,FGFR1,HSP90AA1,FGFR4,FN1,PIK3CA,PTPN11,GFAP,RANBP2,ANGPT1,JAK2,PDGFRA,HGF,PDGFRB,ERBB2,ABCG2,EGFR
Gefitinib	DB00317	adenocarcinoma	C0001418	0.7218	Prostatic Intraepithelial Neoplasias	C0282612	0.000108673	0.000179085	PIK3CB,SYT1,CLCA2,PLAG1,KLK3,HSP90AA1,PIK3CA,IRS2,KRT14,PTK2,ARRB2,ERBB2,FYN,EGFR
Gefitinib	DB00317	adenocarcinoma	C0001418	0.8229	Choriocarcinoma	C0008497	0.000114416	0.000118392	FGFR2,PDGFA,FGF2,PIK3CB,EGF,FGFR1,ERBB4,BBC3,PIK3CA,FGF8,ERBB3,FGF4,PEG3,JAK2,DAB2,PDGFRB,ERBB2,ABCG2,EGFR,FGF7
Gefitinib	DB00317	adenocarcinoma	C0001418	0.7073	Neoplasms, Germ Cell and Embryonal	C0027658	0.000118686	0.000303817	CYP2C19,CYP1A1,KIT,GFRA1,CYP2C9,KITLG,CYP3A4,KRAS,CYP3A5
Gefitinib	DB00317	adenocarcinoma	C0001418	0.7054	Nervous tissue neoplasm	C0027665	0.000121337	0.00019539	GDNF,RET,PIK3CA,PTPN11,DICER1,KRAS,ERBB2,PALB2
Gefitinib	DB00317	adenocarcinoma	C0001418	0.7374	Squamous Cell Neoplasms	C0206720	0.000124577	0.00025381	CYP1A1,EGF,CYP3A4,CYP3A5,ABCG2,EGFR
Gefitinib	DB00317	adenocarcinoma	C0001418	0.8816	Carcinoma, Neuroendocrine	C0206695	0.000126344	0.000259959	KIT,EGF,FN1,PDGFRA,ERBB2,ABCG2,EGFR,NCAM1
Gefitinib	DB00317	adenocarcinoma	C0001418	0.6791	Mastocytosis	C0024899	0.000132528	0.000198234	KIT,IL2RA,PIK3CB,RASGRP4,PIK3CA,KRT14,JAK2,PDGFRA
Gefitinib	DB00317	adenocarcinoma	C0001418	0.7122	Mixed Salivary Gland Tumor	C0026277	0.000134884	0.000159879	FGFR2,PDGFA,PLAG1,PIK3CA,KRT13,GFAP,SRC,KRAS,PDGFRA,ERBB2,EGFR
Gefitinib	DB00317	adenocarcinoma	C0001418	0.7092	Peripheral neuroepithelioma	C0684337	0.000141216	0.000204073	GDNF,RET,PIK3CA,PTPN11,KRAS,PALB2
Gefitinib	DB00317	adenocarcinoma	C0001418	0.7877	Neuroepithelial neoplasm	C0206715	0.000152702	0.000216522	GDNF,RET,PIK3CA,PTPN11,DICER1,KRAS,ERBB2,PALB2
Gefitinib	DB00317	adenocarcinoma	C0001418	0.8317	Alveolar cell carcinoma	C0007120	0.000161832	0.000174302	ATM,ABCB1,MET,FGFR1,PIK3CA,KRAS,HGF,ERBB2,EGFR
Gefitinib	DB00317	adenocarcinoma	C0001418	0.7527	High grade serous carcinoma	C0206701	0.000163452	0.000191848	APOA1,CYP1A1,PIK3CB,PTK6,EGF,PIK3CA,KRAS,DAB2,ERBB2,EGFR
Gefitinib	DB00317	adenocarcinoma	C0001418	0.7652	Medullary carcinoma	C0206693	0.000171992	0.000184785	ATM,RET,EGF,HSP90AA1,KRAS,NRG1,ERBB2
Gefitinib	DB00317	adenocarcinoma	C0001418	0.7656	Carcinoma, Lobular	C0206692	0.000184214	0.000298365	KRT5,ABCB1,FGFR1,PIK3CA,ERBB3,WNT5A,ERBB2
Gefitinib	DB00317	adenocarcinoma	C0001418	0.6925	Basal cell carcinoma	C0007117	0.000188779	0.000218466	FGFR2,KRT5,CYP1A1,CYP2D6,FGFR4,PIK3CA,DICER1,NRAS,KRAS,HRAS,EGFR
Gefitinib	DB00317	adenocarcinoma	C0001418	0.7095	Pleomorphic adenoma of salivary gland	C1519176	0.000192902	0.000377028	IL2RA,FGF2,PLAG1,KLK3,ERBB2
Gefitinib	DB00317	adenocarcinoma	C0001418	0.7117	Cervical intraepithelial neoplasia (Cervical dysplasia)	C0206708	0.000199676	0.000209147	ATM,FGFR2,CYP1A1,FGF2,CYP2D6,PPBP,MET,IL2,PIK3CA,KRT14,PEG3,ERBB2,HRAS,EGFR
Gefitinib	DB00317	Non-Small Cell Lung Carcinoma	C0007131	0.8778	Lung Neoplasms	C0024121	6.2e-05	7.25e-05	CYP2C19,FGF9,ATM,EPS15,FGFR2,DVL2,APOA1,CYP1A1,KIT,RET,ABCB1,CSF2,PIK3CB,CYP2D6,TF,EREG,MET,APOC3,EGF,IL2,APOE,TTR,FGFR1,ERBB4,KLK3,JAK1,HSP90AA1,GSN,CYP2C9,FGFR4,FN1,CDCP1,PIK3CA,LAT,CTSL,AMPH,ERBB3,WNT5A,DICER1,PTK2,SPRY2,TFRC,KITLG,ANGPT1,AVP,ITGA2,CYP3A4,JAK2,NRAS,IGF2R,KRAS,PDGFB,DAB2,CYP3A5,PDGFRA,HGF,ARRB1,NRG1,MGST1,PDGFRB,ERBB2,HP,FGF1,ABCG2,HRAS,EGFR,GRAP2,RASGRF2,NCAM1,ADRB2
Gefitinib	DB00317	Non-Small Cell Lung Carcinoma	C0007131	0.7297	Adenocarcinoma of lung	C0152013	6.6e-05	9.35e-05	RAB5A,FGF9,ATM,FGFR2,APOA1,CYP1A1,KIT,ALB,RET,ABCB1,FGF2,PIK3CB,KCNMA1,TF,SYT1,EREG,CLCA2,NCOA3,MET,EGF,IL2,APOE,FGFR1,KLK3,TRIP10,HSP90AA1,GSN,FGFR4,FN1,PIK3CA,LAT,ERBB3,SRC,DICER1,PTK2,KITLG,APOC2,ANGPT1,NRAS,KRAS,FGFR3,HGF,NRG1,ERBB2,CFH,ABCG2,EGFR,GRAP2,NCAM1,ADRB2
Gefitinib	DB00317	Non-Small Cell Lung Carcinoma	C0007131	1	Non-small cell lung carcinoma	C0007131	6.77e-05	8.24e-05	CYP2C19,CALM3,RAB5A,FGF9,ATM,EPS15,PRSS3,FGFR2,GDNF,GFRA3,KRT5,CYP1A1,KIT,SLC1A5,RET,TEK,ABCB1,IL2RA,FGF2,REPS2,CSF2,PIK3CB,CYP2D6,SH3GL2,TF,KRT6B,SYT1,EREG,NCOA3,MET,EGF,IL2,FGFR1,ERBB4,TRIP10,PIK3R2,AGFG1,JAK1,HSP90AA1,GSN,FRS3,FGFR4,FN1,PIK3CA,PTPN11,DERL1,LAT,CTSL,GRIN2B,ERBB3,SRC,WNT5A,SOS1,KRT14,DICER1,PTK2,SPRY2,KITLG,ANGPT1,AVP,CYP3A4,JAK2,NRAS,IGF2R,KRAS,DAB2,REPS1,CYP3A5,ARTN,PDGFRA,FGF…
Gefitinib	DB00317	Non-Small Cell Lung Carcinoma	C0007131	0.922	Small cell lung cancer	C0149925	8.28e-05	9.6e-05	CALM3,ATM,CYP1A1,KIT,RET,ABCB1,IL2RA,FGF2,CSF2,PIK3CB,CYP2D6,ST13,MET,EGF,IL2,FGFR1,HSP90AA1,FN1,PIK3CA,SRC,RLF,SOS1,AVP,CYP3A4,JAK2,CYP3A5,PDGFRA,GABBR1,HGF,ERBB2,SPTA1,FGF1,KL,CFH,ABCG2,HRAS,EGFR,NCAM1
Gefitinib	DB00317	Non-Small Cell Lung Carcinoma	C0007131	0.7272	Thymoma	C0040100	0.000104845	0.000107611	ATM,KIT,IL2RA,CSF2,PIK3CB,MET,IL2,PIK3CA,IRS2,FGF23,NRAS,KRAS,TTN,HRAS,EGFR,IRS1
Gefitinib	DB00317	Non-Small Cell Lung Carcinoma	C0007131	0.6913	Pleural Effusion, Malignant	C0080032	0.000176115	0.000201237	KIT,RET,IL2RA,FGF2,IL2,APOE,ERBB2,EGFR
Gefitinib	DB00317	Non-Small Cell Lung Carcinoma	C0007131	0.8695	Neoplasm of the respiratory system	C0035244	0.000192608	0.00025652	PIK3CA,DICER1,KRAS,PDGFRB,ERBB2,EGFR
Gefitinib	DB00317	Non-Small Cell Lung Carcinoma	C0007131	0.7314	Pleural Neoplasms	C0032229	0.000235753	1	CYP2C19,CYP1A1,ABCG2,EGFR
Gefitinib	DB00317	neoplasms	C0027651	0.7367	Sarcoma, Ewing	C1261473	5.86e-05	7.23e-05	ATM,FGFR2,GDNF,PDGFA,KIT,NEFL,FGF5,TEK,ABCB1,FGF2,CSF2,PIK3CB,SYT1,MET,EGF,CSF2RB,FGFR1,KLK3,HSP90AA1,DMD,IL2RG,FGFR4,FN1,PIK3CA,IRS2,PTPN11,SRC,SOS1,GPNMB,DICER1,CAMTA1,FGF4,SPRY2,TFRC,ANGPT1,CYP3A4,NRAS,IGF2R,KRAS,IL5,PDGFB,APOA2,PDGFRA,FGFR3,HGF,PDGFRB,ERBB2,FGF3,IL3RA,FGF1,FYN,HRAS,CSF2RA,EGFR,NCAM1
Gefitinib	DB00317	neoplasms	C0027651	0.6781	Brain neoplasm	C0006118	5.96e-05	8.5e-05	FGF9,ATM,GDNF,KRT5,CYP1A1,KIT,FGF5,ALB,RET,TEK,ABCB1,FGF2,CSF2,PIK3CB,CYP2D6,TF,SYT1,MATK,MET,EGF,IL2,APOE,FGFR1,ERBB4,KLK3,TRIP10,DMD,IL2RG,CYP2C9,FN1,PIK3CA,CTSL,GFAP,ERBB3,SRC,WNT5A,GPNMB,TFRC,ANGPT1,CST3,JAK2,NRAS,IGF2R,KRAS,PDGFRA,HGF,PDGFRB,ERBB2,ABCG2,HRAS,EGFR,TSC22D1,NCAM1
Gefitinib	DB00317	neoplasms	C0027651	0.6925	Lung Neoplasms	C0024121	6.2e-05	7.25e-05	CYP2C19,FGF9,ATM,EPS15,FGFR2,DVL2,APOA1,CYP1A1,KIT,RET,ABCB1,CSF2,PIK3CB,CYP2D6,TF,EREG,MET,APOC3,EGF,IL2,APOE,TTR,FGFR1,ERBB4,KLK3,JAK1,HSP90AA1,GSN,CYP2C9,FGFR4,FN1,CDCP1,PIK3CA,LAT,CTSL,AMPH,ERBB3,WNT5A,DICER1,PTK2,SPRY2,TFRC,KITLG,ANGPT1,AVP,ITGA2,CYP3A4,JAK2,NRAS,IGF2R,KRAS,PDGFB,DAB2,CYP3A5,PDGFRA,HGF,ARRB1,NRG1,MGST1,PDGFRB,ERBB2,HP,FGF1,ABCG2,HRAS,EGFR,GRAP2,RASGRF2,NCAM1,ADRB2
Gefitinib	DB00317	neoplasms	C0027651	0.7447	Leukemia, Lymphocytic, Chronic, B-Cell	C0023418	6.33e-05	8.32e-05	CYP2C19,CALM3,CBL,ATM,EPS15,PICALM,CYP1A1,KIT,ALB,RET,PACSIN2,TEK,FGF6,ABCB1,IL2RA,FGF2,GRB2,CSF2,PIK3CB,CYP2D6,TF,SYT1,PPBP,CD3D,F7,FNBP1,IL2RB,MATK,NCOA3,MET,IL2,APOE,CSF2RB,FGFR1,PLAG1,JAK1,HSP90AA1,GSN,PLCG1,IL2RG,FGFR4,FN1,CDCP1,PIK3CA,PTPN11,DERL1,CTSL,FGF23,SRC,WNT5A,SOS1,GPNMB,DICER1,DIAPH1,FGF4,TFRC,KITLG,ANGPT1,CYP3A4,JAK2,NRAS,KRAS,IL5,CD3G,PDGFB,IL3,REPS1,CYP3A5,ARTN,PDGFRA,FGFR3,HGF,…
Gefitinib	DB00317	neoplasms	C0027651	0.6517	Ovarian Neoplasms	C0919267	6.35e-05	8.33e-05	HBEGF,CYP2C19,ATM,FGFR2,CYP1A1,KIT,ACTR2,ABCB1,FGF2,GRB2,CSF2,PIK3CB,EREG,PTK6,NCOA3,MET,EGF,IL2,CTTN,APOE,ERBB4,PLAG1,KLK3,ACTR3,FGF16,CABLES1,CYP2C9,FGFR4,FN1,CDCP1,PIK3CA,FGF8,ERBB3,SRC,SOS1,DICER1,VAMP7,PTK2,PEG3,KITLG,CYP3A4,JAK2,NRAS,IGF2R,KRAS,PDGFB,DAB2,CYP3A5,PDGFRA,HGF,NRG1,PDGFRB,PIK3R1,SCAF1,RASGRF1,ERBB2,FGF1,ABCG2,HRAS,EGFR,IRS1,PALB2,FGF7
Gefitinib	DB00317	neoplasms	C0027651	0.6513	T-cell lymphoma	C0079772	6.42e-05	0.000140933	CYP2C19,ATM,CYP1A1,KIT,RASGRP1,ABCB1,IL2RA,CSF2,CYP2D6,IL2RB,MET,IL2,FGFR1,JAK1,IL2RG,CYP2C9,TIAM1,SOS1,JAK2,KRAS,IL5,IL3,PDGFRA,PTPRA,JAK3,RASGRF1,RASGRF2,NCAM1
Gefitinib	DB00317	neoplasms	C0027651	0.6547	Myeloid leukemia	C0023470	6.45e-05	0.000125316	CYP2C19,CALM3,CBL,ATM,EPS15,PICALM,CYP1A1,KIT,TEK,ABCB1,IL2RA,CSF2,PIK3CB,CYP2D6,IL2RB,IL2,JAK1,HSP90AA1,FN1,PIK3CA,PTPN11,WNT5A,SOS1,PEG3,TFRC,PIK3C2A,ANGPT1,JAK2,NRAS,KRAS,IL5,PDGFB,IL3,CYP3A5,PDGFRA,PDGFRB,JAK3,RASGRF1,CAMK2G,ABCG2,NCAM1
Gefitinib	DB00317	neoplasms	C0027651	0.7166	Adenocarcinoma, ovarian, somatic, 167000 (3)	C0001418	6.46e-05	9.68e-05	HBEGF,CALM3,FGF9,ATM,FGFR2,PDGFA,APOA1,KRT5,CYP1A1,KIT,FGF5,SLC1A5,ALB,RET,ABCB1,FGF2,CSF2,PIK3CB,CYP2D6,ST13,SYT1,EREG,PTK6,CLCA2,NCOA3,MET,EGF,IL2,CTTN,APOE,FGFR1,ERBB4,PLAG1,KLK3,TRIP10,HSP90AA1,GSN,PLCG1,UBC,BBC3,FGFR4,FN1,CDCP1,PIK3CA,IRS2,PTPN11,KRT13,ERBB3,WNT5A,SOS1,GPNMB,KRT14,DICER1,PTK2,SPRY2,APOC2,ANGPT1,AVP,ITGA2,CYP3A4,NRAS,IGF2R,KRAS,IL5,ARRB2,PDGFRA,FGFR3,HGF,NRG1,PDGFRB,ERBB2,FGF…
Gefitinib	DB00317	neoplasms	C0027651	0.6728	Glioma	C0017638	6.54e-05	6.9e-05	HBEGF,FZD4,CAMK2B,SHC3,CALM3,FGF9,ATM,ITSN1,RASGRP3,FGFR2,GDNF,DVL2,PDGFA,CYP1A1,KIT,TEK,ABCB1,IL2RA,FGF2,GRB2,CSF2,PIK3CB,ST13,KCNMA1,SYT1,F7,EREG,IL2RB,WASL,MET,GFRA1,RAPGEF2,EGF,IL2,TTR,FGFR1,ERBB4,HSP90AA1,DMD,ACTR3,GSN,PLCG1,BBC3,FN1,PIK3CA,PTPN11,CTSL,GRIN2B,GFAP,ERBB3,SRC,WNT5A,SOS1,GPNMB,DICER1,VAMP7,RANBP2,CAMTA1,PTK2,PEG3,SPRY2,TFRC,APOC2,ANGPT1,JAK2,CNOT1,KRAS,PDGFB,IL3,ARTN,PDGFRA,FGF…
Gefitinib	DB00317	neoplasms	C0027651	0.7302	Genitourinary neoplasm	C0042065	6.57e-05	0.00018459	FGFR2,KIT,ABCB1,MET,HSP90AA1,FN1,PIK3CA,SRC,DICER1,VAMP7,CYP3A4,NRAS,KRAS,CYP3A5,FGFR3,HIP1,ABCG2,HRAS,PALB2
Gefitinib	DB00317	neoplasms	C0027651	1	Neoplasms	C0027651	6.67e-05	7.36e-05	CBL,KRT1,ATM,FGFR2,GDNF,KRT5,KIT,AP2S1,KRT16,RET,TEK,FCHO1,CYP2D6,KRT6B,MET,FGFR1,PLAG1,OCRL,NRTN,IL2RG,FN1,PIK3CA,PTPN11,SRC,SOS1,KRT14,DICER1,VAMP7,JAK2,NRAS,KRT9,IGF2R,KRAS,PDGFB,PDGFRA,FGFR3,PDGFRB,PIK3R1,ERBB2,HRAS,EGFR,PALB2,SLC25A13
Gefitinib	DB00317	neoplasms	C0027651	0.7564	Neoplasm of the nervous system	C0027766	7.55e-05	8.81e-05	GDNF,KIT,RET,EGF,FGFR1,OCRL,PIK3CA,PTPN11,DICER1,NRAS,KRAS,PDGFB,PDGFRA,PDGFRB,ERBB2,HRAS,PALB2
Gefitinib	DB00317	neoplasms	C0027651	0.7436	Neoplasm of the central nervous system	C0085136	7.77e-05	0.000110328	GDNF,RET,FGFR1,OCRL,PIK3CA,PTPN11,GFAP,SOS1,DICER1,NRAS,KRAS,PDGFB,HGF,PDGFRB,ERBB2,EGFR,PALB2
Gefitinib	DB00317	neoplasms	C0027651	0.7096	Colorectal Neoplasms	C0009404	8.13e-05	9.41e-05	FGF20,ATM,FGFR2,CYP1A1,KIT,FABP6,ACTR2,RET,ABCB1,FGF2,ZNF292,CSF2,PIK3CB,CYP2D6,ST13,MET,EGF,CTTN,APOE,FGFR1,ERBB4,JAK1,HSP90AA1,GSN,PLCG1,CABLES1,BBC3,CYP2C9,TIAM1,PIK3CA,CTSL,ERBB3,SRC,SOS1,GPNMB,DICER1,PTK2,TFRC,KITLG,CYP3A4,NRAS,KRAS,PDGFB,CYP3A5,PDGFRA,GRIN2A,FGFR3,HGF,PDGFRB,RASGRF1,ERBB2,ABCG2,HRAS,EGFR,IRS1,FGF7,CDC45
Gefitinib	DB00317	neoplasms	C0027651	0.7465	Neuroectodermal neoplasm	C0206093	9.16e-05	0.000111987	GDNF,RET,MET,PIK3CA,PTPN11,SRC,DICER1,KRAS,HGF,ERBB2,HRAS,EGFR,PALB2
Gefitinib	DB00317	neoplasms	C0027651	0.6621	Urinary tract neoplasm	C0042076	0.000101311	0.000236471	ABCB1,MET,FN1,PIK3CA,SRC,DICER1,VAMP7,NRAS,KRAS,CYP3A5,FGFR3,HRAS,PALB2
Gefitinib	DB00317	neoplasms	C0027651	0.716	Head and Neck Neoplasms	C0018671	0.000105728	0.000209414	FZD4,FGF9,CYP1A1,FGF5,RET,ABCB1,IL2RA,FGF2,CD4,CYP2D6,EGF,APOE,BBC3,CYP2C9,FGFR4,DICER1,CYP3A4,KRAS,CYP3A5,ERBB2,HP,ABCG2,EGFR
Gefitinib	DB00317	neoplasms	C0027651	0.6628	Neoplasm of the peripheral nervous system	C0031118	0.000111618	0.000137765	GDNF,KIT,RET,PDGFRA,HGF,HRAS,EGFR
Gefitinib	DB00317	neoplasms	C0027651	0.757	Neoplasms, Germ Cell and Embryonal	C0027658	0.000118686	0.000303817	CYP2C19,CYP1A1,KIT,GFRA1,CYP2C9,KITLG,CYP3A4,KRAS,CYP3A5
Gefitinib	DB00317	neoplasms	C0027651	0.7544	Nervous tissue neoplasm	C0027665	0.000121337	0.00019539	GDNF,RET,PIK3CA,PTPN11,DICER1,KRAS,ERBB2,PALB2
Gefitinib	DB00317	neoplasms	C0027651	0.7465	Cyst	C0010709	0.000129436	0.000168205	GDNF,RET,CSF2,EGF,OCRL,FN1,SOS1,GPNMB,NPHS1,KRAS,HGF,KRT6A,MYL4,FGF7,NCAM1
Gefitinib	DB00317	neoplasms	C0027651	0.7182	Mastocytosis	C0024899	0.000132528	0.000198234	KIT,IL2RA,PIK3CB,RASGRP4,PIK3CA,KRT14,JAK2,PDGFRA
Gefitinib	DB00317	neoplasms	C0027651	0.7062	Neuroepithelial neoplasm	C0206715	0.000152702	0.000216522	GDNF,RET,PIK3CA,PTPN11,DICER1,KRAS,ERBB2,PALB2
Gefitinib	DB00317	neoplasms	C0027651	0.8172	Hereditary cancer-predisposing syndrome	C0027672	0.000175526	0.000241745	ATM,RET,PIK3CB,MET,PIK3CA,KRAS,PALB2
Gefitinib	DB00317	neoplasms	C0027651	0.7002	Neoplasm of the respiratory system	C0035244	0.000192608	0.00025652	PIK3CA,DICER1,KRAS,PDGFRB,ERBB2,EGFR
Gliclazide	DB01120	Diabetes Mellitus	C0011849	0.9024	Diabetes mellitus type 2	C0011860	4.11e-05	6.05e-05	CAMTA1,TTR,PIK3CA,ITGA2,ALB,KRT16,BCAR1,SRC,CRK,CFH,CST3,APOC3,RHOA,CYP2C9,CRB1,APOC1,AHSG,HP,THRAP3,CFB,GSN,PIK3CB,F7,TSC22D1,ELMO1,APOA2,PIK3R1,FN1,ITGB3,SCN5A,KDR,HPX,APOE,NPHS1,VEGFA,DCD,DICER1,ROCK1,APOA4,DMD,DGKG,TOMM40,PTK2B,CYP2C19,ST13,ABCC8,APOA1,PEG3,ATM,GRAP2,CTSL,APOC2,ELMO2,FABP6
Gliclazide	DB01120	Diabetes Mellitus	C0011849	0.741	Diabetic Nephropathies	C0011881	4.16e-05	9.94e-05	PIK3CA,ALB,KRT16,CFH,CST3,AXL,APOC3,APOC1,AHSG,HP,PIK3CB,TSC22D1,ELMO1,PIK3R2,PIK3R1,CDC42,FN1,NCK1,ITGB3,KDR,APOE,NPHS1,VEGFA,ROCK1,ABCC8
Gliclazide	DB01120	Diabetes Mellitus	C0011849	1	Diabetes Mellitus, Type 1	C0011849	4.55e-05	5.09e-05	PIK3CA,ALB,KRT16,ADRA1B,CRK,CFH,GABBR1,CST3,APOC3,RHOA,HSP90AA1,CYP2C9,CRB1,AHSG,HP,CFB,GSN,RYR2,PIK3CB,F7,ELMO1,APOA2,PIK3R1,FN1,ITGB3,KDR,APOE,GFAP,VEGFA,CFD,DICER1,ROCK1,APOA4,DMD,PALB2,TOMM40,PTK2B,KCNMA1,CYP2C19,ST13,ABCC8,APOA1,TTN,ATM,GRAP2,CTSL,EXOC6
Gliclazide	DB01120	Diabetes Mellitus	C0011849	0.7642	Hyperglycemia	C0020456	4.59e-05	8.03e-05	PIK3CA,ALB,CRK,APOC3,HSP90AA1,THRAP3,PIK3CB,APOA2,PIK3R1,FN1,NCK1,KDR,APOE,NPHS1,GFAP,VEGFA,ROCK1,PTK2B,ABCC8,GRAP2
Gliclazide	DB01120	Diabetes Mellitus	C0011849	0.6893	Ovarian Neoplasms	C0919267	4.75e-05	7.85e-05	PLAG1,PIK3CA,BCAR1,SRC,AXL,PTK2,RHOA,CYP2C9,PIK3CB,CABLES1,PIK3R1,FN1,ITGB3,KDR,APOE,PXN,VEGFA,CDCP1,DICER1,ROCK1,PAK2,PALB2,KLK3,CYP2C19,NCOA3,ITGAV,PEG3,ATM,SCAF1
Gliclazide	DB01120	Diabetes Mellitus	C0011849	0.6911	Glucose intolerance	C0271650	5.1e-05	0.000120936	PIK3CA,ALB,HP,RYR2,PIK3CB,PIK3R1,FN1,APOE,VEGFA,PTK2B,ABCC8,APOA1,ATM,CTSL,APOC2
Gliclazide	DB01120	Diabetes Mellitus	C0011849	0.8454	Diabetic Angiopathies	C0011875	5.69e-05	0.000247242	ALB,HP,F7,FN1,APOE,VEGFA,APOA4,PTK2B
Gliclazide	DB01120	Diabetes Mellitus	C0011849	0.6847	Pancreatic Neoplasms	C0030297	6.36e-05	0.000100566	PIK3CA,ITGA2,BCAR1,SRC,CRK,GABBR1,AXL,HSP90AA1,APOC1,HP,GSN,PIK3CB,PIK3R1,KDR,APOE,TIAM1,VEGFA,ROCK1,PALB2,NCOA3,ATM,GRAP2
Gliclazide	DB01120	Diabetes Mellitus	C0011849	0.8611	Complications of Diabetes Mellitus	C0342257	6.38e-05	0.000245703	ALB,HP,F7,ITGB3,APOE,VEGFA,CYP2C19
Gliclazide	DB01120	Diabetes Mellitus	C0011849	0.7812	Insulin Resistance	C0021655	8.15e-05	0.000124013	APOC3,HSP90AA1,RYR2,PIK3CB,F7,TSC22D1,APOA2,PIK3R1,APOE,PTK2B,ABCC8,APOA1,ATM
Gliclazide	DB01120	Diabetes Mellitus	C0011849	0.6515	BREAST-OVARIAN CANCER, FAMILIAL, SUSCEPTIBILITY TO, 4	C1140680	8.4e-05	9.79e-05	SERPING1,PLAG1,PIK3CA,ALB,BCAR1,SRC,CRK,PTK2,HSP90AA1,KRT9,RANBP3,PIK3CB,F7,PRSS3,CABLES1,PIK3R2,CDC42,FN1,ITGB3,KDR,APOE,PXN,VEGFA,CDCP1,DICER1,ROCK1,PAK2,PALB2,KLK3,NCOA3,APOA1,ITGAV,PEG3,ATM,GRAP2,SCAF1,CTSL,APOC2
Gliclazide	DB01120	Diabetes Mellitus	C0011849	0.8402	Diabetic Retinopathy	C0011884	9.62e-05	0.00015198	ITGA2,ALB,CFH,HP,FN1,ITGB3,KDR,APOE,VEGFA,CYP2C19,APOA1
Gliclazide	DB01120	Diabetes Mellitus	C0011849	0.6645	Hypothyroidism	C0020676	0.000137971	0.000163937	TTR,PIK3CA,APOC3,GSN,F7,APOE,NPHS1,VEGFA,KRT6A,SACS,NCOA3
Gliclazide	DB01120	Diabetes Mellitus, Non-Insulin-Dependent	C0011860	1	Diabetes mellitus type 2	C0011860	4.11e-05	6.05e-05	CAMTA1,TTR,PIK3CA,ITGA2,ALB,KRT16,BCAR1,SRC,CRK,CFH,CST3,APOC3,RHOA,CYP2C9,CRB1,APOC1,AHSG,HP,THRAP3,CFB,GSN,PIK3CB,F7,TSC22D1,ELMO1,APOA2,PIK3R1,FN1,ITGB3,SCN5A,KDR,HPX,APOE,NPHS1,VEGFA,DCD,DICER1,ROCK1,APOA4,DMD,DGKG,TOMM40,PTK2B,CYP2C19,ST13,ABCC8,APOA1,PEG3,ATM,GRAP2,CTSL,APOC2,ELMO2,FABP6
Gliclazide	DB01120	Diabetes Mellitus, Non-Insulin-Dependent	C0011860	1	Diabetes mellitus type 2	C0011860	4.11e-05	6.05e-05	CAMTA1,TTR,PIK3CA,ITGA2,ALB,KRT16,BCAR1,SRC,CRK,CFH,CST3,APOC3,RHOA,CYP2C9,CRB1,APOC1,AHSG,HP,THRAP3,CFB,GSN,PIK3CB,F7,TSC22D1,ELMO1,APOA2,PIK3R1,FN1,ITGB3,SCN5A,KDR,HPX,APOE,NPHS1,VEGFA,DCD,DICER1,ROCK1,APOA4,DMD,DGKG,TOMM40,PTK2B,CYP2C19,ST13,ABCC8,APOA1,PEG3,ATM,GRAP2,CTSL,APOC2,ELMO2,FABP6
Gliclazide	DB01120	Diabetes Mellitus, Non-Insulin-Dependent	C0011860	0.6861	Diabetic Nephropathies	C0011881	4.16e-05	9.94e-05	PIK3CA,ALB,KRT16,CFH,CST3,AXL,APOC3,APOC1,AHSG,HP,PIK3CB,TSC22D1,ELMO1,PIK3R2,PIK3R1,CDC42,FN1,NCK1,ITGB3,KDR,APOE,NPHS1,VEGFA,ROCK1,ABCC8
Gliclazide	DB01120	Diabetes Mellitus, Non-Insulin-Dependent	C0011860	0.6861	Diabetic Nephropathies	C0011881	4.16e-05	9.94e-05	PIK3CA,ALB,KRT16,CFH,CST3,AXL,APOC3,APOC1,AHSG,HP,PIK3CB,TSC22D1,ELMO1,PIK3R2,PIK3R1,CDC42,FN1,NCK1,ITGB3,KDR,APOE,NPHS1,VEGFA,ROCK1,ABCC8
Gliclazide	DB01120	Diabetes Mellitus, Non-Insulin-Dependent	C0011860	0.9024	Diabetes Mellitus, Type 1	C0011849	4.55e-05	5.09e-05	PIK3CA,ALB,KRT16,ADRA1B,CRK,CFH,GABBR1,CST3,APOC3,RHOA,HSP90AA1,CYP2C9,CRB1,AHSG,HP,CFB,GSN,RYR2,PIK3CB,F7,ELMO1,APOA2,PIK3R1,FN1,ITGB3,KDR,APOE,GFAP,VEGFA,CFD,DICER1,ROCK1,APOA4,DMD,PALB2,TOMM40,PTK2B,KCNMA1,CYP2C19,ST13,ABCC8,APOA1,TTN,ATM,GRAP2,CTSL,EXOC6
Gliclazide	DB01120	Diabetes Mellitus, Non-Insulin-Dependent	C0011860	0.9024	Diabetes Mellitus, Type 1	C0011849	4.55e-05	5.09e-05	PIK3CA,ALB,KRT16,ADRA1B,CRK,CFH,GABBR1,CST3,APOC3,RHOA,HSP90AA1,CYP2C9,CRB1,AHSG,HP,CFB,GSN,RYR2,PIK3CB,F7,ELMO1,APOA2,PIK3R1,FN1,ITGB3,KDR,APOE,GFAP,VEGFA,CFD,DICER1,ROCK1,APOA4,DMD,PALB2,TOMM40,PTK2B,KCNMA1,CYP2C19,ST13,ABCC8,APOA1,TTN,ATM,GRAP2,CTSL,EXOC6
Gliclazide	DB01120	Diabetes Mellitus, Non-Insulin-Dependent	C0011860	0.7053	Hyperglycemia	C0020456	4.59e-05	8.03e-05	PIK3CA,ALB,CRK,APOC3,HSP90AA1,THRAP3,PIK3CB,APOA2,PIK3R1,FN1,NCK1,KDR,APOE,NPHS1,GFAP,VEGFA,ROCK1,PTK2B,ABCC8,GRAP2
Gliclazide	DB01120	Diabetes Mellitus, Non-Insulin-Dependent	C0011860	0.7053	Hyperglycemia	C0020456	4.59e-05	8.03e-05	PIK3CA,ALB,CRK,APOC3,HSP90AA1,THRAP3,PIK3CB,APOA2,PIK3R1,FN1,NCK1,KDR,APOE,NPHS1,GFAP,VEGFA,ROCK1,PTK2B,ABCC8,GRAP2
Gliclazide	DB01120	Diabetes Mellitus, Non-Insulin-Dependent	C0011860	0.7746	Diabetic Angiopathies	C0011875	5.69e-05	0.000247242	ALB,HP,F7,FN1,APOE,VEGFA,APOA4,PTK2B
Gliclazide	DB01120	Diabetes Mellitus, Non-Insulin-Dependent	C0011860	0.7746	Diabetic Angiopathies	C0011875	5.69e-05	0.000247242	ALB,HP,F7,FN1,APOE,VEGFA,APOA4,PTK2B
Gliclazide	DB01120	Diabetes Mellitus, Non-Insulin-Dependent	C0011860	0.7878	Complications of Diabetes Mellitus	C0342257	6.38e-05	0.000245703	ALB,HP,F7,ITGB3,APOE,VEGFA,CYP2C19
Gliclazide	DB01120	Diabetes Mellitus, Non-Insulin-Dependent	C0011860	0.7878	Complications of Diabetes Mellitus	C0342257	6.38e-05	0.000245703	ALB,HP,F7,ITGB3,APOE,VEGFA,CYP2C19
Gliclazide	DB01120	Diabetes Mellitus, Non-Insulin-Dependent	C0011860	0.7197	Insulin Resistance	C0021655	8.15e-05	0.000124013	APOC3,HSP90AA1,RYR2,PIK3CB,F7,TSC22D1,APOA2,PIK3R1,APOE,PTK2B,ABCC8,APOA1,ATM
Gliclazide	DB01120	Diabetes Mellitus, Non-Insulin-Dependent	C0011860	0.7197	Insulin Resistance	C0021655	8.15e-05	0.000124013	APOC3,HSP90AA1,RYR2,PIK3CB,F7,TSC22D1,APOA2,PIK3R1,APOE,PTK2B,ABCC8,APOA1,ATM
Gliclazide	DB01120	Diabetes Mellitus, Non-Insulin-Dependent	C0011860	0.7703	Diabetic Retinopathy	C0011884	9.62e-05	0.00015198	ITGA2,ALB,CFH,HP,FN1,ITGB3,KDR,APOE,VEGFA,CYP2C19,APOA1
Gliclazide	DB01120	Diabetes Mellitus, Non-Insulin-Dependent	C0011860	0.7703	Diabetic Retinopathy	C0011884	9.62e-05	0.00015198	ITGA2,ALB,CFH,HP,FN1,ITGB3,KDR,APOE,VEGFA,CYP2C19,APOA1
Glyburide	DB01016	Diabetes Mellitus	C0011849	0.9024	Diabetes mellitus type 2	C0011860	4.51e-05	6.04e-05	CTSL,CST3,ADRB2,ARRB2,AVP,ATM,CPT1A,ITGA2,THRAP3,GSN,APOB,APOA1,GRAP2,CBL,SCN5A,HPX,CFB,TSC22D1,SLCO1A2,DCD,PEG3,APOE,OS9,ALB,APOC2,CRB1,EGF,NPHS1,APOC1,EGFR,FZD4,FABP6,FN1,PIK3C2A,IGF2R,HP,ST13,ABCC2,CD4,DMD,GRB2,AHSG,APOA2,ABCA1,TFRC,CYP2C9,F7,APOA4,TTR,TF,DICER1,CYP3A4,ABCB1,MGST3,ABCG2,CFTR,VAMP2,SEL1L,DGKG,CAMTA1,TOMM40,KRT16,CYP2C19,APOC3,VAMP3,CFH
Glyburide	DB01016	Diabetes Mellitus	C0011849	0.8611	Complications of Diabetes Mellitus	C0342257	5.87e-05	0.00018866	APOB,APOE,ALB,HP,ABCA1,F7,CFTR,CYP2C19
Glyburide	DB01016	Diabetes Mellitus, Non-Insulin-Dependent	C0011860	1	Diabetes mellitus type 2	C0011860	4.51e-05	6.04e-05	CTSL,CST3,ADRB2,ARRB2,AVP,ATM,CPT1A,ITGA2,THRAP3,GSN,APOB,APOA1,GRAP2,CBL,SCN5A,HPX,CFB,TSC22D1,SLCO1A2,DCD,PEG3,APOE,OS9,ALB,APOC2,CRB1,EGF,NPHS1,APOC1,EGFR,FZD4,FABP6,FN1,PIK3C2A,IGF2R,HP,ST13,ABCC2,CD4,DMD,GRB2,AHSG,APOA2,ABCA1,TFRC,CYP2C9,F7,APOA4,TTR,TF,DICER1,CYP3A4,ABCB1,MGST3,ABCG2,CFTR,VAMP2,SEL1L,DGKG,CAMTA1,TOMM40,KRT16,CYP2C19,APOC3,VAMP3,CFH
Glyburide	DB01016	Diabetes Mellitus, Non-Insulin-Dependent	C0011860	1	Diabetes mellitus type 2	C0011860	4.51e-05	6.04e-05	CTSL,CST3,ADRB2,ARRB2,AVP,ATM,CPT1A,ITGA2,THRAP3,GSN,APOB,APOA1,GRAP2,CBL,SCN5A,HPX,CFB,TSC22D1,SLCO1A2,DCD,PEG3,APOE,OS9,ALB,APOC2,CRB1,EGF,NPHS1,APOC1,EGFR,FZD4,FABP6,FN1,PIK3C2A,IGF2R,HP,ST13,ABCC2,CD4,DMD,GRB2,AHSG,APOA2,ABCA1,TFRC,CYP2C9,F7,APOA4,TTR,TF,DICER1,CYP3A4,ABCB1,MGST3,ABCG2,CFTR,VAMP2,SEL1L,DGKG,CAMTA1,TOMM40,KRT16,CYP2C19,APOC3,VAMP3,CFH
Glyburide	DB01016	Diabetes Mellitus, Non-Insulin-Dependent	C0011860	0.7878	Complications of Diabetes Mellitus	C0342257	5.87e-05	0.00018866	APOB,APOE,ALB,HP,ABCA1,F7,CFTR,CYP2C19
Glyburide	DB01016	Diabetes Mellitus, Non-Insulin-Dependent	C0011860	0.7878	Complications of Diabetes Mellitus	C0342257	5.87e-05	0.00018866	APOB,APOE,ALB,HP,ABCA1,F7,CFTR,CYP2C19
Goserelin	DB00014	Endometriosis	C0014175	1	Endometriosis	C0014175	7.81e-05	8e-05	F2RL1,GHRH,PTGFR,TRH,GNRH1,BDKRB1,PTGER4,RXFP1,UTS2,LHB,LPAR3,FSHR,CRHR1,GHRHR,PROK1,CRH,F2R,TACR1,KNG1,GNRHR,TAC1,F2,PTGER2
Goserelin	DB00014	Prostatic Neoplasms	C0033578	0.6522	Impotence	C0242350	3.02e-05	0.000227316	AGT,PROK2,KISS1,GNRH1,P2RY1,EDNRA,P2RY2,VIP,PTAFR,FSHR,EDN1,KISS1R,GNRHR,TACR3,TAC3,PROKR2
Goserelin	DB00014	Prostatic Neoplasms	C0033578	1	Prostatic Neoplasms	C0033578	3.34e-05	5.96e-05	GRPR,GPR68,AGT,MC2R,NTS,F2RL1,PTHLH,CALCR,CALCA,GHRH,ADCYAP1R1,GNAS,GNRH1,VIPR1,CGA,CYSLTR1,PTGER4,EDNRA,NTSR1,LPAR1,LHB,VIP,EDNRB,LPAR3,ADCYAP1,EDN1,GHRHR,PROK1,F2RL3,ADM,GNRH2,GHSR,F2R,KNG1,CASR,ADRA1A,GNRHR,RLN2,LPAR2,GHRL,PTGER2
Goserelin	DB00014	Prostatic Neoplasms	C0033578	0.7643	Ovarian epithelial cancer	C0677886	3.8e-05	7.11e-05	GAST,LHCGR,OXTR,GRPR,GPR68,AGT,XCR1,GRP,XCL1,F2RL1,ADRB1,PTHLH,CALCR,CALCA,GHRH,CCK,KISS1,ADCYAP1R1,GNAS,CALCRL,GNRH1,CGA,CYSLTR1,ADRA1D,EDNRA,CYSLTR2,OXT,LPAR1,PTAFR,LPAR3,LTB4R,FSHR,EDN1,CRHR1,PTGER1,PROK1,FSHB,ADM,GNRH2,CRH,F2R,KNG1,PTGDR,CASR,ADRA1A,GNRHR,F2,XCL2,GPR4,LPAR2
Goserelin	DB00014	Prostatic Neoplasms	C0033578	0.6526	Lung Neoplasms	C0024121	3.99e-05	8.13e-05	GAST,OXTR,GRPR,RAMP2,POMC,NTS,GRP,F2RL1,TSHR,PTHLH,CALCA,CCK,CCKBR,ADCYAP1R1,P2RY6,PTGER4,EDNRA,CYSLTR2,NMU,NTSR1,P2RY2,EDNRB,ADCYAP1,EDN1,PTGER1,F2RL3,ADM,GHSR,F2R,PTGDR,ADRA1A,LPAR2,GHRL,PTGER2
Goserelin	DB00014	Prostatic Neoplasms	C0033578	0.8501	Ovarian Neoplasms	C0919267	6.95e-05	7.84e-05	GAST,LHCGR,GRPR,POMC,NTS,GRP,CALCR,CALCA,GHRH,KISS1,INSL3,GNRH1,CGA,EDNRA,PTAFR,LPAR3,GPR150,LTB4R,LTB4R2,FSHR,EDN1,CRHR1,ADM,GNRH2,CRH,GNRHR,LPAR2,PTGER2
Goserelin	DB00014	Prostatic Neoplasms	C0033578	0.7621	Endometrial carcinoma	C0476089	7.06e-05	0.000147911	HCRT,LHCGR,AGT,GRP,GHRH,KISS1,GNRH1,CGA,ADRB3,RXFP1,P2RY2,EDNRB,EDN1,GHRHR,PROK1,F2RL3,ADM,GHSR,CRH,GNA11,F2R,KISS1R,GNRHR,LPAR2
Goserelin	DB00014	Prostatic Neoplasms	C0033578	0.7039	Neoplasm of the endocrine system	C0014132	0.000172098	0.000251542	GAST,EDN3,CALCA,GNAS,EDNRB,SCTR
Goserelin	DB00014	breast neoplasms	C1458155	0.6658	Prostatic Neoplasms	C0033578	3.34e-05	5.96e-05	GRPR,GPR68,AGT,MC2R,NTS,F2RL1,PTHLH,CALCR,CALCA,GHRH,ADCYAP1R1,GNAS,GNRH1,VIPR1,CGA,CYSLTR1,PTGER4,EDNRA,NTSR1,LPAR1,LHB,VIP,EDNRB,LPAR3,ADCYAP1,EDN1,GHRHR,PROK1,F2RL3,ADM,GNRH2,GHSR,F2R,KNG1,CASR,ADRA1A,GNRHR,RLN2,LPAR2,GHRL,PTGER2
Goserelin	DB00014	breast neoplasms	C1458155	0.6899	Lung Neoplasms	C0024121	3.99e-05	8.13e-05	GAST,OXTR,GRPR,RAMP2,POMC,NTS,GRP,F2RL1,TSHR,PTHLH,CALCA,CCK,CCKBR,ADCYAP1R1,P2RY6,PTGER4,EDNRA,CYSLTR2,NMU,NTSR1,P2RY2,EDNRB,ADCYAP1,EDN1,PTGER1,F2RL3,ADM,GHSR,F2R,PTGDR,ADRA1A,LPAR2,GHRL,PTGER2
Goserelin	DB00014	breast neoplasms	C1458155	0.7898	Gynecomastia	C0018418	5.98e-05	0.000167521	LHCGR,PROK2,KISS1,GNRH1,CGA,LHB,KISS1R,GNRHR,TACR3,TAC3,PROKR2
Goserelin	DB00014	breast neoplasms	C1458155	0.9716	Breast-ovarian cancer, familial 1	C0006142	6.11e-05	6.74e-05	GAST,GCG,LHCGR,OXTR,GRPR,POMC,AGT,MC2R,EDN3,NTS,GRP,XCL1,F2RL1,ADRB1,PTHLH,PTH1R,CALCR,CALCA,GHRH,KISS1,GNAS,TRH,GNRH1,VIPR1,FFAR1,OPN4,CGA,ADRB3,BDKRB1,ADRA1D,PTGER4,EDNRA,CYSLTR2,NMU,NTSR1,MLN,UTS2,P2RY2,OXT,LPAR1,LHB,VIP,EDNRB,IAPP,LPAR3,LTB4R2,FSHR,GRM1,EDN1,PTGIR,CRHR1,GHRHR,F2RL3,MC3R,FSHB,ADM,GHSR,CRH,GNA11,F2R,TACR1,KNG1,F2RL2,CASR,KISS1R,MC1R,ADRA1A,APP,GNRHR,TAC1,F2,RLN2,LPAR2,GHRL,NMBR…
Goserelin	DB00014	breast neoplasms	C1458155	0.6577	Ovarian Neoplasms	C0919267	6.95e-05	7.84e-05	GAST,LHCGR,GRPR,POMC,NTS,GRP,CALCR,CALCA,GHRH,KISS1,INSL3,GNRH1,CGA,EDNRA,PTAFR,LPAR3,GPR150,LTB4R,LTB4R2,FSHR,EDN1,CRHR1,ADM,GNRH2,CRH,GNRHR,LPAR2,PTGER2
Goserelin	DB00014	breast neoplasms	C1458155	0.6536	Retinoblastoma	C0035335	0.000168327	0.000186543	CHRM3,ADCYAP1R1,CGA,ADRA1D,EDNRA,CYSLTR2,ADCYAP1,CRHR1,CRH,TACR1,ADRA1A,CHRM5,LPAR2
Goserelin	DB00014	breast neoplasms	C1458155	0.7475	Neoplasm of the endocrine system	C0014132	0.000172098	0.000251542	GAST,EDN3,CALCA,GNAS,EDNRB,SCTR
Histamine	DB05381	Hypersensitivity	C0020517	0.9309	Asthma	C0004096	3.61318e-05	3.99002e-05	ADORA1,CCR4,EDNRA,EDN1,HNMT,CYP2D6,GABBR2,APP,CXCL6,PMCH,CXCL9,SSTR4,CXCL2,TACR2,UTS2,LTB4R2,BDKRB2,SLC22A1,FPR2,CYP2C9,OXTR,CCR1,PTGER3,NPW,GHRH,CALCA,C5AR1,CCR9,CYSLTR2,PTGIR,ADRA1B,CXCL16,POMC,ADORA2B,LPAR2,CHRM1,CCR8,CXCR6,NPSR1,PTGER2,BDKRB1,GNB1,HRH1,GNAS,GHRL,AGT,PTGDR,CCL16,TAC1,GPR65,CCR5,CXCL8,CCL27,ADRA1D,PF4,CXCL3,CCL28,GRM1,CYSLTR1,ADM,CCL19,TAC3,CXCR1,PPBP,CXCL12,RAMP1,CHRM3,PTGER1,…
Histamine	DB05381	Hypersensitivity	C0020517	0.9664	Immediate hypersensitivity	C0020523	4.56961e-05	8.11413e-05	EDNRA,EDN1,HNMT,CYSLTR2,NPSR1,PTGDR,CCR5,CXCL8,CYSLTR1,CXCL12,CHRM3,CRHR1,PTGDR2,C3,CCL5,CCR3,C3AR1,HRH3,C5
Histamine	DB05381	Hypersensitivity	C0020517	1	Hypersensitivity	C0020517	6.46121e-05	7.04026e-05	CXCL9,CCR1,CCR9,NPSR1,TAC1,PF4,CYSLTR1,CCL19,PPBP,CXCL5,CCR6,CRHR1,C3,CCL20,CCL5,VIP,CXCL1,HTR2B,CXCR3,KNG1,PTGER4,CCR2,F2RL1
Histamine	DB05381	Hypersensitivity	C0020517	0.793	Dermatitis, Atopic	C0011615	6.75877e-05	7.35114e-05	GRM4,CCR4,HNMT,CXCL9,CXCL2,CALCA,PDYN,CCR8,NPSR1,VIPR2,PTGDR,TAC1,CCR5,CXCL8,CCL27,CYSLTR1,ADM2,HTR1A,CCR6,PTGDR2,C3,CCL23,CCL20,CRH,NPY,CCL5,CCR3,VIP,CXCL1,OXT,CXCR2,CXCR3,NTS,F2RL1,HRH4,NTSR1,CXCL10
Histamine	DB05381	Hypersensitivity	C0020517	0.8287	Drug Allergy	C0013182	7.97024e-05	0.000170354	ADORA1,HNMT,CYP2D6,CYP2C9,PTGER3,CYSLTR2,ADORA2B,MLN,TAC1,CYSLTR1,ADORA3,CYP3A4
Histamine	DB05381	Hypersensitivity	C0020517	0.8225	Urticaria	C0042109	0.000109458	0.000168181	HNMT,CYP2D6,FPR2,CALCA,C5AR1,HRH1,CYSLTR1,ADORA3,CRHR1,HRH2,SST,PTGDR2
Histamine	DB05381	Hypersensitivity	C0020517	0.7587	Dermatitis, Allergic Contact	C0162820	0.000114346	9.50254e-05	CXCL2,POMC,CCR5,CCL27,CCL19,GRP,CCR10,CALCRL,CXCR3,CCR2,CXCL10
Histamine	DB05381	Hypersensitivity	C0020517	0.746	Erythema nodosum	C0014743	0.000137513	0.000108696	CCR5,CXCL5,C3,CCL5,PTGER4,CCR2,C5
Histamine	DB05381	Hypersensitivity	C0020517	0.8818	Henoch-Schoenlein Purpura	C0034152	0.000141339	0.000154537	AGT,CXCL8,CXCL5,C3,CCL5,PTHLH,F2
Histamine	DB05381	Hypersensitivity	C0020517	0.8142	Anaphylactic shock NOS	C0002792	0.000143889	0.000176805	C5AR1,CYSLTR2,AGT,ADRB1,LTB4R,KNG1
Histamine	DB05381	Hypersensitivity	C0020517	0.8174	Allergic rhinitis	C2607914	0.000155579	0.000141546	EDN1,HNMT,HRH1,AGT,CXCL8,CXCR1,TACR1,CXCR4,CCL5,CXCR2,KNG1,F2RL1
Histamine	DB05381	Hypersensitivity	C0020517	0.7692	Hay fever	C0018621	0.00017067	0.000165583	EDN1,CXCL9,CYSLTR2,PTGDR,CYSLTR1,PTGDR2,CXCL11,F2RL1,CXCL10
Histamine	DB05381	Osteoarthritis	C0029408	1	Osteoarthritis	C0029408	5.22848e-05	6.1029e-05	CCR4,EDN1,CYP2D6,APP,CXCL6,CXCL2,UTS2,LTB4R2,FPR2,CYP2C9,CALCA,PDYN,LPAR2,PTH1R,CXCR5,VIPR2,PTGER2,GNAS,CNR1,TAC1,CCR5,CXCL8,ADRA1D,APLN,ADM,CXCR1,LPAR1,CXCL12,TACR1,GPBAR1,CCR6,CRHR1,SAA1,F2R,CXCR4,GNAQ,GRP,C3,CCL20,GPRC6A,CRH,TAS2R13,CCL5,PTHLH,CNR2,LPAR3,CCR3,LTB4R,PTH,VIP,CALCRL,OPRK1,CXCL1,OXER1,CCL21,CXCR3,PTGER4,CXCL13,CCR2,PTH2R,F2RL1,EDNRB,CXCL10
Histamine	DB05381	Osteoarthritis	C0029408	0.9862	Arthritis, Rheumatoid	C0003864	6.84378e-05	6.07275e-05	CYP2D6,P2RY12,CXCL6,UTS2,LTB4R2,FPR2,CYP2C9,CCR1,CALCA,C5AR1,CCR9,ADRA1B,POMC,VIPR1,CXCR5,CXCR6,NPSR1,VIPR2,TAC1,CCR5,CXCL8,PF4,CCL28,CXCR1,LPAR1,CXCL12,CCR6,CRHR1,SAA1,S1PR1,CXCR4,C3,CRH,IAPP,ANXA1,CCL5,CNR2,LTB4R,CCR10,F2,VIP,CXCL1,CXCR2,CCL21,KNG1,PTGER4,CCR2,NTS,C5,F2RL1,HRH4,CXCL10
Histamine	DB05381	Osteoarthritis	C0029408	0.8025	Dermatosis NOS	C0037274	8.71413e-05	9.13766e-05	EDN1,CYP2D6,CXCL9,CXCL2,PTGER3,POMC,PTGFR,PTGER2,TSHR,GNAS,CXCL8,CCL27,CXCL3,CCL28,CCL19,CXCR1,EDN2,CRHR1,CCL20,CRH,MC1R,CCR10,F2,VIP,CXCL11,CXCL1,OXT,CXCR3,CXCL10
Histamine	DB05381	Osteoarthritis	C0029408	0.9757	Musculoskeletal Diseases	C0026857	0.000114984	0.000145915	CYP2D6,PTGER3,POMC,PTGFR,PTGER2,TSHR,CXCL8,CXCR1,EDN2,CRHR1,CRH,F2
Histamine	DB05381	Osteoarthritis	C0029408	0.9766	Connective Tissue Diseases	C0009782	0.000129012	0.000143457	CYP2D6,PTGER3,POMC,PTGFR,PTGER2,TSHR,AGT,CXCL8,ADM,CXCR1,EDN2,CRHR1,CRH,F2
Histamine	DB05381	Osteoarthritis	C0029408	0.6979	Bone Diseases	C0005940	0.00017577	0.000163371	CCR1,HTR1B,GNAS,CCR5,CXCL8,CXCL12,CXCR4,GRP,CCL5,PTHLH,PTH
Histamine	DB05381	Osteoarthritis	C0029408	0.9855	Arthropathy	C0022408	0.000178746	0.000179426	POMC,CCR5,CXCL8,CCL28,CRH,CCL5,CCR10,VIP,CXCL1,F2RL1
Hydrochlorothiazide	DB00999	kidney diseases	C0022658	0.6669	Chromophobe Renal Cell Carcinoma	C1266042	4.38e-05	5.18e-05	KLK3,CA9,PLAG1
Hydrochlorothiazide	DB00999	kidney diseases	C0022658	1	Kidney Diseases	C0022658	7.36e-05	0.0001	ALB,CST3,SLC22A6,AHSG,HP,CTSL,APOE,SLC12A3,CA1,CA2,GSN
Hydrochlorothiazide	DB00999	kidney diseases	C0022658	0.6846	Albuminuria	C0001925	7.64e-05	0.000166983	ALB,CST3,HP,CTSL,APOE
Hydrochlorothiazide	DB00999	kidney diseases	C0022658	0.8616	Renal Insufficiency, Chronic	C0035078	0.000106645	0.000127014	ALB,CST3,KLK3,SLC22A6,HP,APOE,SLC12A3
Hydrochlorothiazide	DB00999	kidney diseases	C0022658	0.8486	Chronic Kidney Insufficiency	C0403447	0.000107043	0.00020714	ALB,CST3,AHSG,HP,APOE
Hydrocortisone	DB00741	Addison Disease	C0001403	0.6559	Autoimmune disease 1	C0004364	3.23e-05	5.01e-05	S1PR1,EDNRA,ACKR3,C3,HRH3,C5,CXCR3,CCR6,CCR3,CXCR6,CXCL5,CCL21,HRH4,CNR2,CCR2,C5AR1,NR3C1,CCR7,F2R,ADRA2B,SSTR4,ANXA1,CXCL8,ABCB1,POMC,CXCL10,CYSLTR2,CCL5,PF4,LPAR2,GPR132,ADRA1A,HRH1,CXCL12,CCR4,P2RY11,CXCL1,C3AR1,CASR,CXCR2,CXCR4
Hydrocortisone	DB00741	Addison Disease	C0001403	0.6624	Neoplasm of the adrenal gland	C0001624	8.15e-05	9.1e-05	GNRHR,GNAI2,AGTR1,AGTR2,ADRA1D,NR3C1,CYP11B2,AGT,POMC,SST,PMCH
Hydrocortisone	DB00741	Addison Disease	C0001403	0.7101	Adrenal Gland Hyperfunction	C0001622	8.46e-05	0.000131137	SSTR2,NR3C1,CYP11B2,SSTR5,POMC,SST
Hydrocortisone	DB00741	Cooley's anemia	C0002875	0.6873	Hemolytic uremic syndrome	C0019061	7.71e-05	9.35e-05	ACKR3,C3,MCHR2,AGTR1,AGT,BDKRB2,SAA1,CXCL12,CXCR4
Hydrocortisone	DB00741	Autoimmune hemolytic anemia	C0002880	0.7433	Autoimmune disease 1	C0004364	3.23e-05	5.01e-05	S1PR1,EDNRA,ACKR3,C3,HRH3,C5,CXCR3,CCR6,CCR3,CXCR6,CXCL5,CCL21,HRH4,CNR2,CCR2,C5AR1,NR3C1,CCR7,F2R,ADRA2B,SSTR4,ANXA1,CXCL8,ABCB1,POMC,CXCL10,CYSLTR2,CCL5,PF4,LPAR2,GPR132,ADRA1A,HRH1,CXCL12,CCR4,P2RY11,CXCL1,C3AR1,CASR,CXCR2,CXCR4
Hydrocortisone	DB00741	Autoimmune hemolytic anemia	C0002880	0.6518	Multiple Sclerosis	C0026769	5.42e-05	5.7e-05	CXCL2,S1PR1,CCL20,C3,BDKRB1,ABCG2,GRM1,CXCR3,CCR5,CCL21,CXCR5,CXCL13,CCR1,GPR65,CNR2,CNR1,CCR2,GABBR1,PTAFR,GRM4,NR3C1,CCR7,AGT,DRD2,DRD3,CXCL8,ABCB1,POMC,GRM8,CXCL10,GPER1,CXCL16,CCL19,CCL5,F2RL1,CHRM2,GRM5,CHRM3,CXCL12,CCR4,CXCL1,C3AR1,CXCR2,GNA11,CXCR4
Hydrocortisone	DB00741	Autoimmune hemolytic anemia	C0002880	0.7709	Hemolytic uremic syndrome	C0019061	7.71e-05	9.35e-05	ACKR3,C3,MCHR2,AGTR1,AGT,BDKRB2,SAA1,CXCL12,CXCR4
Hydrocortisone	DB00741	Autoimmune hemolytic anemia	C0002880	0.6983	Myasthenia Gravis	C0026896	0.00012653	0.000141497	CXCR3,CCL21,CXCR5,CXCL13,CXCL9,ADRA1D,NR3C1,ABCB1,POMC,CXCL10,CCL5,CCR4
Hydrocortisone	DB00741	Angioedema	C0002994	0.8106	Immediate hypersensitivity	C0020523	3.33e-05	8.72e-05	EDNRA,C3,HRH3,C5,CCR5,CCR3,NPSR1,CXCL8,CYSLTR2,CCL5,PTGDR2,CYSLTR1,CHRM3,CXCL12,C3AR1
Hydrocortisone	DB00741	Angioedema	C0002994	0.7871	Asthma	C0004096	3.62e-05	4.45e-05	EDNRB,APP,PTGER1,CXCL2,S1PR1,EDNRA,ACKR3,CCL20,C3,CCL27,FPR2,BDKRB1,HRH3,GRM1,C5,TACR2,TACR3,CXCR3,CCR5,CCR6,GPRC6A,NPW,CCR3,CXCR6,CCR8,CXCL5,CCL21,CXCL13,CCR1,NPSR1,PPBP,GPR65,CXCL9,CXCL3,CCR2,C5AR1,AGTR1,AGTR2,ADRA1D,NR3C1,LTB4R,ADORA1,CHRM1,CCR7,F2R,KNG1,AGT,OXER1,ADRA2B,SSTR4,ANXA1,TACR1,CXCL8,PTGER3,CCR9,ABCB1,POMC,CXCL10,CYSLTR2,CXCL16,GNB1,CCL19,CCL5,PF4,CXCL6,BDKRB2,F2RL1,TAS2R1,LPAR2,PTG…
Hydrocortisone	DB00741	Angioedema	C0002994	0.7784	Hypersensitivity	C0020517	5.29e-05	7.01e-05	CCL20,C3,CXCR3,CCR6,CXCL5,CCR1,NPSR1,PPBP,CXCL9,CCR2,KNG1,HTR2B,CCR9,CCL19,CCL5,PF4,F2RL1,CYSLTR1,CXCL1
Hydrocortisone	DB00741	Angioedema	C0002994	0.692	Dermatitis, Atopic	C0011615	6.4e-05	7.25e-05	CXCL2,CCL20,C3,CCL27,CXCR3,CCR5,CCR6,CCR3,OPRM1,CCR8,HRH4,NPSR1,PDYN,CXCL9,GRM4,CXCL8,CXCL10,CCL5,F2RL1,PTGDR2,CYSLTR1,HTR1A,CCL23,CCR4,CXCL1,NPY,NTSR1,CXCR2
Hydrocortisone	DB00741	Angioedema	C0002994	0.6705	Drug Allergy	C0013182	8.7e-05	0.000190371	CYP3A5,ADORA1,PTGER3,ABCB1,CYSLTR2,CYP2C8,CYSLTR1,CYP3A4,ADORA3
Hydrocortisone	DB00741	Angioedema	C0002994	0.707	Anaphylactic shock NOS	C0002792	0.000151783	0.000167001	C5AR1,LTB4R,KNG1,AGT,CYSLTR2
Hydrocortisone	DB00741	Angioedema	C0002994	0.7973	Respiratory Hypersensitivity	C0035228	0.000168966	0.000212411	CCR3,NPSR1,HRH1,CXCL1
Hydrocortisone	DB00741	arthritis	C0003864	0.9862	Osteoarthritis	C0029408	4.45e-05	6.92e-05	EDNRB,APP,CXCL2,CCL20,C3,FPR2,CXCR3,APLN,CCR5,CCR6,GPRC6A,CCR3,CCL21,CXCR5,CXCL13,PDYN,CNR2,CNR1,CCR2,ADRA1D,NR3C1,LTB4R,F2R,GNAQ,OXER1,TACR1,CXCL8,CXCL10,CCL5,CXCL6,F2RL1,LPAR2,LPAR1,SAA1,LPAR3,CXCL12,CCR4,CXCL1,TAS2R13,LTB4R2,CXCR1,OPRK1,CXCR4
Hydrocortisone	DB00741	arthritis	C0003864	1	Arthritis, Rheumatoid	C0003864	4.63e-05	8.79e-05	S1PR1,C3,FPR2,ABCG2,C5,CCR5,CCR6,OPRM1,CXCR6,CCL21,CXCR5,HRH4,CCR1,NPSR1,CNR2,CCR10,CCR2,P2RY12,C5AR1,NR3C1,LTB4R,KNG1,DRD2,ANXA1,CXCL8,CCR9,ABCB1,POMC,CXCL10,CCL5,PF4,CXCL6,F2RL1,LPAR1,SAA1,CXCL12,CXCL1,CCL28,ADRA1B,LTB4R2,CXCR2,CXCR1,CXCR4
Hydrocortisone	DB00741	Arthritis, Psoriatic	C0003872	0.8881	Psoriasis	C0033860	8.88e-05	0.000105355	APP,CCL20,C3,CCL27,ABCG2,CCR5,CCR6,OPRM1,CCL21,HRH4,NPSR1,CXCL9,CCR10,CCR2,MGST2,HCAR2,CCR7,CXCL8,ABCB1,POMC,CXCL10,CCL19,CCL5,F2RL1,SAA1,OPN4,CCR4,ADRA1B,MCHR1,NTSR1,CXCR2,CXCR1
Hydrocortisone	DB00741	Rheumatoid Arthritis	C0003873	0.8325	Autoimmune disease 1	C0004364	3.23e-05	5.01e-05	S1PR1,EDNRA,ACKR3,C3,HRH3,C5,CXCR3,CCR6,CCR3,CXCR6,CXCL5,CCL21,HRH4,CNR2,CCR2,C5AR1,NR3C1,CCR7,F2R,ADRA2B,SSTR4,ANXA1,CXCL8,ABCB1,POMC,CXCL10,CYSLTR2,CCL5,PF4,LPAR2,GPR132,ADRA1A,HRH1,CXCL12,CCR4,P2RY11,CXCL1,C3AR1,CASR,CXCR2,CXCR4
Hydrocortisone	DB00741	Rheumatoid Arthritis	C0003873	1	Rheumatoid arthritis	C0003873	3.7e-05	5.73e-05	S1PR2,EDNRB,APP,CXCL2,S1PR1,EDNRA,ACKR3,CCL20,C3,CCL27,FPR2,ABCG2,C5,TACR3,CXCR3,CCR5,CCR6,CCR3,CXCR6,CXCL5,CCL21,CXCR5,HRH4,CXCL13,CCR1,NPSR1,CYP3A5,CXCL9,CNR2,CCR10,CNR1,CCR2,C5AR1,MTNR1B,ADRA1D,NR3C1,LTB4R,CYP11B2,F2R,ADRA2B,SSTR4,ANXA1,TACR1,MTNR1A,CXCL8,CCR9,ABCB1,POMC,GHSR,SST,CXCL10,CYSLTR2,CXCL16,CCL5,CXCL6,BDKRB2,F2RL1,LPAR2,LPAR1,SAA1,ADRA1A,S1PR3,CCL25,SHBG,LPAR3,CCL23,CXCL12,CCR4,CXCL…
Hydrocortisone	DB00741	Rheumatoid Arthritis	C0003873	0.7194	Multiple Sclerosis	C0026769	5.42e-05	5.7e-05	CXCL2,S1PR1,CCL20,C3,BDKRB1,ABCG2,GRM1,CXCR3,CCR5,CCL21,CXCR5,CXCL13,CCR1,GPR65,CNR2,CNR1,CCR2,GABBR1,PTAFR,GRM4,NR3C1,CCR7,AGT,DRD2,DRD3,CXCL8,ABCB1,POMC,GRM8,CXCL10,GPER1,CXCL16,CCL19,CCL5,F2RL1,CHRM2,GRM5,CHRM3,CXCL12,CCR4,CXCL1,C3AR1,CXCR2,GNA11,CXCR4
Hydrocortisone	DB00741	Rheumatoid Arthritis	C0003873	0.7764	Myasthenia Gravis	C0026896	0.00012653	0.000141497	CXCR3,CCL21,CXCR5,CXCL13,CXCL9,ADRA1D,NR3C1,ABCB1,POMC,CXCL10,CCL5,CCR4
Hydrocortisone	DB00741	Asthma	C0004096	0.8459	Pulmonary Disease, Chronic Obstructive	C0024115	2.92e-05	5.97e-05	EDNRB,CXCL2,EDNRA,ACKR3,CXCR3,CCR5,CCR3,CXCR6,CXCL5,CCR1,NPSR1,C5AR1,NR3C1,ADORA1,LPAR6,F2R,ADRA2B,SSTR4,ANXA1,CXCL8,CXCL10,CYSLTR2,CCL5,BDKRB2,F2RL1,LPAR2,ADRA1A,CXCL1,C3AR1,CXCR2,CXCR1,CXCR4
Hydrocortisone	DB00741	Asthma	C0004096	0.8459	Pulmonary Disease, Chronic Obstructive	C0024115	2.92e-05	5.97e-05	EDNRB,CXCL2,EDNRA,ACKR3,CXCR3,CCR5,CCR3,CXCR6,CXCL5,CCR1,NPSR1,C5AR1,NR3C1,ADORA1,LPAR6,F2R,ADRA2B,SSTR4,ANXA1,CXCL8,CXCL10,CYSLTR2,CCL5,BDKRB2,F2RL1,LPAR2,ADRA1A,CXCL1,C3AR1,CXCR2,CXCR1,CXCR4
Hydrocortisone	DB00741	Asthma	C0004096	0.9644	Immediate hypersensitivity	C0020523	3.33e-05	8.72e-05	EDNRA,C3,HRH3,C5,CCR5,CCR3,NPSR1,CXCL8,CYSLTR2,CCL5,PTGDR2,CYSLTR1,CHRM3,CXCL12,C3AR1
Hydrocortisone	DB00741	Asthma	C0004096	0.9644	Immediate hypersensitivity	C0020523	3.33e-05	8.72e-05	EDNRA,C3,HRH3,C5,CCR5,CCR3,NPSR1,CXCL8,CYSLTR2,CCL5,PTGDR2,CYSLTR1,CHRM3,CXCL12,C3AR1
Hydrocortisone	DB00741	Asthma	C0004096	1	Asthma	C0004096	3.62e-05	4.45e-05	EDNRB,APP,PTGER1,CXCL2,S1PR1,EDNRA,ACKR3,CCL20,C3,CCL27,FPR2,BDKRB1,HRH3,GRM1,C5,TACR2,TACR3,CXCR3,CCR5,CCR6,GPRC6A,NPW,CCR3,CXCR6,CCR8,CXCL5,CCL21,CXCL13,CCR1,NPSR1,PPBP,GPR65,CXCL9,CXCL3,CCR2,C5AR1,AGTR1,AGTR2,ADRA1D,NR3C1,LTB4R,ADORA1,CHRM1,CCR7,F2R,KNG1,AGT,OXER1,ADRA2B,SSTR4,ANXA1,TACR1,CXCL8,PTGER3,CCR9,ABCB1,POMC,CXCL10,CYSLTR2,CXCL16,GNB1,CCL19,CCL5,PF4,CXCL6,BDKRB2,F2RL1,TAS2R1,LPAR2,PTG…
Hydrocortisone	DB00741	Asthma	C0004096	1	Asthma	C0004096	3.62e-05	4.45e-05	EDNRB,APP,PTGER1,CXCL2,S1PR1,EDNRA,ACKR3,CCL20,C3,CCL27,FPR2,BDKRB1,HRH3,GRM1,C5,TACR2,TACR3,CXCR3,CCR5,CCR6,GPRC6A,NPW,CCR3,CXCR6,CCR8,CXCL5,CCL21,CXCL13,CCR1,NPSR1,PPBP,GPR65,CXCL9,CXCL3,CCR2,C5AR1,AGTR1,AGTR2,ADRA1D,NR3C1,LTB4R,ADORA1,CHRM1,CCR7,F2R,KNG1,AGT,OXER1,ADRA2B,SSTR4,ANXA1,TACR1,CXCL8,PTGER3,CCR9,ABCB1,POMC,CXCL10,CYSLTR2,CXCL16,GNB1,CCL19,CCL5,PF4,CXCL6,BDKRB2,F2RL1,TAS2R1,LPAR2,PTG…
Hydrocortisone	DB00741	Asthma	C0004096	0.712	Bronchiolitis, Viral	C0006274	3.72e-05	5.03e-05	CXCL2,C3,CCL27,C5,TACR2,TACR3,CXCR3,CCR5,CCR3,CXCL5,CXCL13,NPSR1,PPBP,CXCL9,CXCL3,CCR2,NR3C1,CXCL8,CXCL10,CXCL16,CCL19,CCL5,PF4,CXCL6,CCL16,CCL25,CYSLTR1,CCL23,CXCL1,CCL28,CXCR2
Hydrocortisone	DB00741	Asthma	C0004096	0.712	Bronchiolitis, Viral	C0006274	3.72e-05	5.03e-05	CXCL2,C3,CCL27,C5,TACR2,TACR3,CXCR3,CCR5,CCR3,CXCL5,CXCL13,NPSR1,PPBP,CXCL9,CXCL3,CCR2,NR3C1,CXCL8,CXCL10,CXCL16,CCL19,CCL5,PF4,CXCL6,CCL16,CCL25,CYSLTR1,CCL23,CXCL1,CCL28,CXCR2
Hydrocortisone	DB00741	Asthma	C0004096	0.7395	Pneumonia	C0032285	4.37e-05	5.59e-05	CXCL2,CCL20,C3,CXCR3,CCR6,NPW,CCR3,CCR8,CXCL5,CXCL13,CCR1,CXCL9,CCR2,C5AR1,PTAFR,NR3C1,LTB4R,F2R,KNG1,CXCL8,CCR9,POMC,CCL19,CCL5,PF4,F2RL1,LPAR2,LPAR1,PTGDR2,CYSLTR1,CXCL12,CXCL1,C3AR1,CXCR2,ADORA3,CXCR4
Hydrocortisone	DB00741	Asthma	C0004096	0.7395	Pneumonia	C0032285	4.37e-05	5.59e-05	CXCL2,CCL20,C3,CXCR3,CCR6,NPW,CCR3,CCR8,CXCL5,CXCL13,CCR1,CXCL9,CCR2,C5AR1,PTAFR,NR3C1,LTB4R,F2R,KNG1,CXCL8,CCR9,POMC,CCL19,CCL5,PF4,F2RL1,LPAR2,LPAR1,PTGDR2,CYSLTR1,CXCL12,CXCL1,C3AR1,CXCR2,ADORA3,CXCR4
Hydrocortisone	DB00741	Asthma	C0004096	0.7798	Bronchial Hyperreactivity	C0085129	4.84e-05	7.36e-05	EDNRA,C3,C5,CCR5,CCR3,NPSR1,CCR2,TACR1,CXCL8,CYSLTR2,CCL5,F2RL1,PTGDR2,ADRA1A,CYSLTR1,CHRM3,CXCL12,CXCL1,C3AR1
Hydrocortisone	DB00741	Asthma	C0004096	0.7798	Bronchial Hyperreactivity	C0085129	4.84e-05	7.36e-05	EDNRA,C3,C5,CCR5,CCR3,NPSR1,CCR2,TACR1,CXCL8,CYSLTR2,CCL5,F2RL1,PTGDR2,ADRA1A,CYSLTR1,CHRM3,CXCL12,CXCL1,C3AR1
Hydrocortisone	DB00741	Asthma	C0004096	0.9034	Chronic obstructive pulmonary disease	C0024117	5.23e-05	8.46e-05	EDNRB,EDNRA,CCL20,TACR2,CXCR3,CCR5,CCR6,CCR3,OPRM1,CXCR6,OPRD1,CXCL13,GPR65,CYP3A5,CCR2,C5AR1,AGTR1,NR3C1,HTR1D,DRD4,F2R,KNG1,AGT,DRD2,CXCL8,ABCB1,CXCL10,HTR1B,CCL5,BDKRB2,F2RL1,CXCL11,SSTR3,SHBG,CHRM3,C3AR1,CASR,CXCR2,CXCR1
Hydrocortisone	DB00741	Asthma	C0004096	0.9034	Chronic obstructive pulmonary disease	C0024117	5.23e-05	8.46e-05	EDNRB,EDNRA,CCL20,TACR2,CXCR3,CCR5,CCR6,CCR3,OPRM1,CXCR6,OPRD1,CXCL13,GPR65,CYP3A5,CCR2,C5AR1,AGTR1,NR3C1,HTR1D,DRD4,F2R,KNG1,AGT,DRD2,CXCL8,ABCB1,CXCL10,HTR1B,CCL5,BDKRB2,F2RL1,CXCL11,SSTR3,SHBG,CHRM3,C3AR1,CASR,CXCR2,CXCR1
Hydrocortisone	DB00741	Asthma	C0004096	0.9309	Hypersensitivity	C0020517	5.29e-05	7.01e-05	CCL20,C3,CXCR3,CCR6,CXCL5,CCR1,NPSR1,PPBP,CXCL9,CCR2,KNG1,HTR2B,CCR9,CCL19,CCL5,PF4,F2RL1,CYSLTR1,CXCL1
Hydrocortisone	DB00741	Asthma	C0004096	0.9309	Hypersensitivity	C0020517	5.29e-05	7.01e-05	CCL20,C3,CXCR3,CCR6,CXCL5,CCR1,NPSR1,PPBP,CXCL9,CCR2,KNG1,HTR2B,CCR9,CCL19,CCL5,PF4,F2RL1,CYSLTR1,CXCL1
Hydrocortisone	DB00741	Asthma	C0004096	0.801	Dermatitis, Atopic	C0011615	6.4e-05	7.25e-05	CXCL2,CCL20,C3,CCL27,CXCR3,CCR5,CCR6,CCR3,OPRM1,CCR8,HRH4,NPSR1,PDYN,CXCL9,GRM4,CXCL8,CXCL10,CCL5,F2RL1,PTGDR2,CYSLTR1,HTR1A,CCL23,CCR4,CXCL1,NPY,NTSR1,CXCR2
Hydrocortisone	DB00741	Asthma	C0004096	0.801	Dermatitis, Atopic	C0011615	6.4e-05	7.25e-05	CXCL2,CCL20,C3,CCL27,CXCR3,CCR5,CCR6,CCR3,OPRM1,CCR8,HRH4,NPSR1,PDYN,CXCL9,GRM4,CXCL8,CXCL10,CCL5,F2RL1,PTGDR2,CYSLTR1,HTR1A,CCL23,CCR4,CXCL1,NPY,NTSR1,CXCR2
Hydrocortisone	DB00741	Asthma	C0004096	0.7355	Lung Neoplasms	C0024121	7.16e-05	7.25e-05	EDNRB,PTGER1,GRPR,P2RY2,EDNRA,ACKR3,ABCG2,CCR6,CXCR6,CXCL5,CXCR5,CYP3A5,SSTR2,AGTR2,NR3C1,CCR7,F2R,ADRA2B,SSTR4,ANXA1,CXCL8,ABCB1,POMC,GHSR,SST,CYSLTR2,CXCL16,CCL5,CCKBR,F2RL1,LPAR2,ADRA1A,CYP3A4,P2RY6,CXCL12,NTSR1,MGST1,NMU,CXCR2,CXCR4,OXTR
Hydrocortisone	DB00741	Asthma	C0004096	0.7355	Lung Neoplasms	C0024121	7.16e-05	7.25e-05	EDNRB,PTGER1,GRPR,P2RY2,EDNRA,ACKR3,ABCG2,CCR6,CXCR6,CXCL5,CXCR5,CYP3A5,SSTR2,AGTR2,NR3C1,CCR7,F2R,ADRA2B,SSTR4,ANXA1,CXCL8,ABCB1,POMC,GHSR,SST,CYSLTR2,CXCL16,CCL5,CCKBR,F2RL1,LPAR2,ADRA1A,CYP3A4,P2RY6,CXCL12,NTSR1,MGST1,NMU,CXCR2,CXCR4,OXTR
Hydrocortisone	DB00741	Asthma	C0004096	0.6662	Pulmonary hypertension, neonatal, susceptibility to	C0020542	7.19e-05	0.000114295	EDNRB,EDNRA,TACR2,AGTR1,CYP11B2,CCR7,AGT,TACR1,CXCL8,HTR2B,HTR1B,CCL5,APLNR,BDKRB2,F2RL1,CYSLTR1,NPY,CASR,CXCR2,CXCR1
Hydrocortisone	DB00741	Asthma	C0004096	0.6662	Pulmonary hypertension, neonatal, susceptibility to	C0020542	7.19e-05	0.000114295	EDNRB,EDNRA,TACR2,AGTR1,CYP11B2,CCR7,AGT,TACR1,CXCL8,HTR2B,HTR1B,CCL5,APLNR,BDKRB2,F2RL1,CYSLTR1,NPY,CASR,CXCR2,CXCR1
Hydrocortisone	DB00741	Asthma	C0004096	0.823	Bronchiolitis Obliterans	C0006272	7.34e-05	8.56e-05	CXCR3,CXCL9,CCR2,LTB4R,CXCL8,CXCL10,CCL5,CXCL12,CXCR4
Hydrocortisone	DB00741	Asthma	C0004096	0.823	Bronchiolitis Obliterans	C0006272	7.34e-05	8.56e-05	CXCR3,CXCL9,CCR2,LTB4R,CXCL8,CXCL10,CCL5,CXCL12,CXCR4
Hydrocortisone	DB00741	Asthma	C0004096	0.8026	Small cell lung cancer	C0149925	7.58e-05	9.6e-05	EDNRB,GRPR,GALR2,ABCG2,CXCR5,CYP3A5,SSTR2,GABBR1,NR3C1,SSTR5,GAL,ANXA1,CXCL8,ABCB1,POMC,GRM8,SST,AVPR1B,CCKBR,AVPR1A,SSTR1,CYP3A4,CXCL12,CXCR2,CXCR1,NMBR,CXCR4,OXTR
Hydrocortisone	DB00741	Asthma	C0004096	0.8026	Small cell lung cancer	C0149925	7.58e-05	9.6e-05	EDNRB,GRPR,GALR2,ABCG2,CXCR5,CYP3A5,SSTR2,GABBR1,NR3C1,SSTR5,GAL,ANXA1,CXCL8,ABCB1,POMC,GRM8,SST,AVPR1B,CCKBR,AVPR1A,SSTR1,CYP3A4,CXCL12,CXCR2,CXCR1,NMBR,CXCR4,OXTR
Hydrocortisone	DB00741	Asthma	C0004096	0.7806	Drug Allergy	C0013182	8.7e-05	0.000190371	CYP3A5,ADORA1,PTGER3,ABCB1,CYSLTR2,CYP2C8,CYSLTR1,CYP3A4,ADORA3
Hydrocortisone	DB00741	Asthma	C0004096	0.7806	Drug Allergy	C0013182	8.7e-05	0.000190371	CYP3A5,ADORA1,PTGER3,ABCB1,CYSLTR2,CYP2C8,CYSLTR1,CYP3A4,ADORA3
Hydrocortisone	DB00741	Asthma	C0004096	0.8452	Bronchiolitis	C0006271	9.79e-05	0.000117079	C3,CCR5,NPW,NR3C1,CXCL8,CCL5,PMCH,CXCR2
Hydrocortisone	DB00741	Asthma	C0004096	0.8452	Bronchiolitis	C0006271	9.79e-05	0.000117079	C3,CCR5,NPW,NR3C1,CXCL8,CCL5,PMCH,CXCR2
Hydrocortisone	DB00741	Asthma	C0004096	0.6943	Cystic Fibrosis	C0010674	0.000105441	0.000142614	EDNRB,P2RY2,EDNRA,ABCG2,GRM1,CCR5,AGTR2,ADRA1D,NR3C1,ANXA1,CXCL8,ABCB1,CXCL6,F2RL1,HCAR3,CYP3A4,TAS2R38,P2RY11,CXCR2,CXCR1
Hydrocortisone	DB00741	Asthma	C0004096	0.6943	Cystic Fibrosis	C0010674	0.000105441	0.000142614	EDNRB,P2RY2,EDNRA,ABCG2,GRM1,CCR5,AGTR2,ADRA1D,NR3C1,ANXA1,CXCL8,ABCB1,CXCL6,F2RL1,HCAR3,CYP3A4,TAS2R38,P2RY11,CXCR2,CXCR1
Hydrocortisone	DB00741	Asthma	C0004096	0.6678	Tuberculosis, Pulmonary	C0041327	0.000110388	0.000131913	P2RY2,CCR5,CCR1,CXCL9,CCR2,AGTR1,P2RY1,AGTR2,CXCL8,ABCB1,CXCL10,CCL5,CXCR4
Hydrocortisone	DB00741	Asthma	C0004096	0.6678	Tuberculosis, Pulmonary	C0041327	0.000110388	0.000131913	P2RY2,CCR5,CCR1,CXCL9,CCR2,AGTR1,P2RY1,AGTR2,CXCL8,ABCB1,CXCL10,CCL5,CXCR4
Hydrocortisone	DB00741	Asthma	C0004096	0.8276	Henoch-Schoenlein Purpura	C0034152	0.00014215	0.000143075	C3,CXCL5,AGTR1,AGT,CXCL8,CCL5
Hydrocortisone	DB00741	Asthma	C0004096	0.8276	Henoch-Schoenlein Purpura	C0034152	0.00014215	0.000143075	C3,CXCL5,AGTR1,AGT,CXCL8,CCL5
Hydrocortisone	DB00741	Asthma	C0004096	0.8212	Anaphylactic shock NOS	C0002792	0.000151783	0.000167001	C5AR1,LTB4R,KNG1,AGT,CYSLTR2
Hydrocortisone	DB00741	Asthma	C0004096	0.8212	Anaphylactic shock NOS	C0002792	0.000151783	0.000167001	C5AR1,LTB4R,KNG1,AGT,CYSLTR2
Hydrocortisone	DB00741	Asthma	C0004096	0.9846	Respiratory Hypersensitivity	C0035228	0.000168966	0.000212411	CCR3,NPSR1,HRH1,CXCL1
Hydrocortisone	DB00741	Asthma	C0004096	0.9846	Respiratory Hypersensitivity	C0035228	0.000168966	0.000212411	CCR3,NPSR1,HRH1,CXCL1
Hydrocortisone	DB00741	Autoimmune Diseases	C0004364	1	Autoimmune disease 1	C0004364	3.23e-05	5.01e-05	S1PR1,EDNRA,ACKR3,C3,HRH3,C5,CXCR3,CCR6,CCR3,CXCR6,CXCL5,CCL21,HRH4,CNR2,CCR2,C5AR1,NR3C1,CCR7,F2R,ADRA2B,SSTR4,ANXA1,CXCL8,ABCB1,POMC,CXCL10,CYSLTR2,CCL5,PF4,LPAR2,GPR132,ADRA1A,HRH1,CXCL12,CCR4,P2RY11,CXCL1,C3AR1,CASR,CXCR2,CXCR4
Hydrocortisone	DB00741	Autoimmune Diseases	C0004364	0.6861	Experimental Autoimmune Encephalomyelitis	C0014072	3.54e-05	5.61e-05	S1PR1,C3,ABCG2,HRH3,GRM1,C5,CXCR3,CCR5,CXCL13,CCR1,CNR2,CNR1,CCR2,C5AR1,ADRA1D,HCAR2,CCR7,ANXA1,CXCL10,CCL5,F2RL1,HRH1,GRM5,CXCL12,C3AR1,CXCR2,CXCR4
Hydrocortisone	DB00741	Autoimmune Diseases	C0004364	0.8325	Rheumatoid arthritis	C0003873	3.7e-05	5.73e-05	S1PR2,EDNRB,APP,CXCL2,S1PR1,EDNRA,ACKR3,CCL20,C3,CCL27,FPR2,ABCG2,C5,TACR3,CXCR3,CCR5,CCR6,CCR3,CXCR6,CXCL5,CCL21,CXCR5,HRH4,CXCL13,CCR1,NPSR1,CYP3A5,CXCL9,CNR2,CCR10,CNR1,CCR2,C5AR1,MTNR1B,ADRA1D,NR3C1,LTB4R,CYP11B2,F2R,ADRA2B,SSTR4,ANXA1,TACR1,MTNR1A,CXCL8,CCR9,ABCB1,POMC,GHSR,SST,CXCL10,CYSLTR2,CXCL16,CCL5,CXCL6,BDKRB2,F2RL1,LPAR2,LPAR1,SAA1,ADRA1A,S1PR3,CCL25,SHBG,LPAR3,CCL23,CXCL12,CCR4,CXCL…
Hydrocortisone	DB00741	Autoimmune Diseases	C0004364	0.8411	Multiple Sclerosis	C0026769	5.42e-05	5.7e-05	CXCL2,S1PR1,CCL20,C3,BDKRB1,ABCG2,GRM1,CXCR3,CCR5,CCL21,CXCR5,CXCL13,CCR1,GPR65,CNR2,CNR1,CCR2,GABBR1,PTAFR,GRM4,NR3C1,CCR7,AGT,DRD2,DRD3,CXCL8,ABCB1,POMC,GRM8,CXCL10,GPER1,CXCL16,CCL19,CCL5,F2RL1,CHRM2,GRM5,CHRM3,CXCL12,CCR4,CXCL1,C3AR1,CXCR2,GNA11,CXCR4
Hydrocortisone	DB00741	Autoimmune Diseases	C0004364	0.6677	Lupus Nephritis	C0024143	5.94e-05	0.000100363	C5,CXCR3,CCR5,CXCL13,CCR1,CYP3A5,CCR2,C5AR1,AGTR1,NR3C1,AGT,CXCL8,ABCB1,CXCL10,CCL5,CYP3A4,HTR1A,C3AR1
Hydrocortisone	DB00741	Autoimmune Diseases	C0004364	0.9202	Myasthenia Gravis	C0026896	0.00012653	0.000141497	CXCR3,CCL21,CXCR5,CXCL13,CXCL9,ADRA1D,NR3C1,ABCB1,POMC,CXCL10,CCL5,CCR4
Hydrocortisone	DB00741	Berylliosis	C0005138	0.6542	Sarcoidosis, Pulmonary	C0036205	7.26e-05	8.39e-05	CXCR3,CCR5,CCR8,CXCL5,AGTR1,CXCL10,CCL19,CCL5,CCR4
Hydrocortisone	DB00741	Berylliosis	C0005138	0.6768	Idiopathic Pulmonary Fibrosis	C1800706	7.42e-05	0.000102912	FPR2,CXCL5,CCL21,CXCL13,CCR2,AGTR1,AGTR2,CCR7,F2R,AGT,ANXA1,CXCL8,CXCL10,F2RL1,LPAR1,CXCL11,CXCL12,CXCR2,CXCR1,CXCR4
Hydrocortisone	DB00741	Ulcerative Colitis	C0009324	1	Ulcerative colitis	C0009324	3.98e-05	7.63e-05	CCL20,BDKRB1,ABCG2,TACR2,CXCR3,CCR5,CCR6,CCR3,CXCR6,CXCL5,CCL21,CXCL13,NPSR1,CYP3A5,ADRA2A,CXCL9,CNR1,SLCO1A2,ADRA1D,NR3C1,LPAR6,CCR7,KNG1,DRD2,ANXA1,TACR1,CXCL8,CCR9,ABCB1,GHSR,SST,CXCL10,CXCL16,CCL5,CXCL6,F2RL1,SAA1,CYP3A4,CXCL12,CXCL1,P2RY13,P2RY14,CXCR2,CXCR1,ADORA3,CXCR4
Hydrocortisone	DB00741	Ulcerative Colitis	C0009324	0.9315	Inflammatory Bowel Diseases	C0021390	4.71e-05	7.87e-05	CCL20,C3,FPR2,BDKRB1,ABCG2,TACR2,CXCR3,CCR5,CCR6,CCR3,OPRM1,CXCL5,CXCR5,NPSR1,GPR65,CXCL9,CNR2,CNR1,CCR2,GNAI2,NR3C1,F2R,KNG1,AGT,DRD2,ANXA1,TACR1,CXCL8,ABCB1,GHSR,CXCL16,CCL5,BDKRB2,F2RL1,CXCL11,CYP3A4,CXCL12,ADRA1B,CASR,NTSR1,CXCR2,CXCR1,ADORA3,GPR18,CXCR4
Hydrocortisone	DB00741	Ulcerative Colitis	C0009324	0.9028	Crohn Disease	C0010346	5.83e-05	7.32e-05	CCL20,C3,CCL27,FPR2,ABCG2,TACR2,CXCR3,CCR5,CCR6,CCR3,OPRM1,CXCL5,CCL21,NPSR1,GPR65,CXCL9,CNR1,NR3C1,CCR7,KNG1,AGT,DRD2,ANXA1,TACR1,CXCL8,CCR9,ABCB1,GHSR,CXCL16,CCL19,CCL5,CXCL6,CCL25,CYP3A4,CXCL12,CXCL1,ADRA1B,P2RY14,CXCR2,GPR18
Hydrocortisone	DB00741	Ulcerative Colitis	C0009324	0.7594	Irritable bowel syndrome with diarrhea	C0022104	6.35e-05	7.33e-05	OPRM1,NPSR1,ADRA2A,CNR1,CXCL8,HTR2B,ABCB1,POMC,ADRA2C,SST,HTR1B,F2RL1,CXCL12,CCL28,OXTR
Hydrocortisone	DB00741	Ulcerative Colitis	C0009324	0.7508	Gastritis	C0017152	0.000151263	0.000180975	CCL20,CCR6,CXCR5,AGTR1,F2R,CXCL8,ABCB1,CXCL10,CCL5,CCKBR,PTGDR2,CXCL1
Hydrocortisone	DB00741	Allergic Conjunctivitis	C0009766	0.753	Immediate hypersensitivity	C0020523	3.33e-05	8.72e-05	EDNRA,C3,HRH3,C5,CCR5,CCR3,NPSR1,CXCL8,CYSLTR2,CCL5,PTGDR2,CYSLTR1,CHRM3,CXCL12,C3AR1
Hydrocortisone	DB00741	Allergic Conjunctivitis	C0009766	0.7326	Asthma	C0004096	3.62e-05	4.45e-05	EDNRB,APP,PTGER1,CXCL2,S1PR1,EDNRA,ACKR3,CCL20,C3,CCL27,FPR2,BDKRB1,HRH3,GRM1,C5,TACR2,TACR3,CXCR3,CCR5,CCR6,GPRC6A,NPW,CCR3,CXCR6,CCR8,CXCL5,CCL21,CXCL13,CCR1,NPSR1,PPBP,GPR65,CXCL9,CXCL3,CCR2,C5AR1,AGTR1,AGTR2,ADRA1D,NR3C1,LTB4R,ADORA1,CHRM1,CCR7,F2R,KNG1,AGT,OXER1,ADRA2B,SSTR4,ANXA1,TACR1,CXCL8,PTGER3,CCR9,ABCB1,POMC,CXCL10,CYSLTR2,CXCL16,GNB1,CCL19,CCL5,PF4,CXCL6,BDKRB2,F2RL1,TAS2R1,LPAR2,PTG…
Hydrocortisone	DB00741	Allergic Conjunctivitis	C0009766	0.7217	Hypersensitivity	C0020517	5.29e-05	7.01e-05	CCL20,C3,CXCR3,CCR6,CXCL5,CCR1,NPSR1,PPBP,CXCL9,CCR2,KNG1,HTR2B,CCR9,CCL19,CCL5,PF4,F2RL1,CYSLTR1,CXCL1
Hydrocortisone	DB00741	Allergic Conjunctivitis	C0009766	0.658	Henoch-Schoenlein Purpura	C0034152	0.00014215	0.000143075	C3,CXCL5,AGTR1,AGT,CXCL8,CCL5
Hydrocortisone	DB00741	Allergic Conjunctivitis	C0009766	0.6628	Anaphylactic shock NOS	C0002792	0.000151783	0.000167001	C5AR1,LTB4R,KNG1,AGT,CYSLTR2
Hydrocortisone	DB00741	Allergic Conjunctivitis	C0009766	0.7415	Respiratory Hypersensitivity	C0035228	0.000168966	0.000212411	CCR3,NPSR1,HRH1,CXCL1
Hydrocortisone	DB00741	Crohn Disease	C0010346	0.9028	Ulcerative colitis	C0009324	3.98e-05	7.63e-05	CCL20,BDKRB1,ABCG2,TACR2,CXCR3,CCR5,CCR6,CCR3,CXCR6,CXCL5,CCL21,CXCL13,NPSR1,CYP3A5,ADRA2A,CXCL9,CNR1,SLCO1A2,ADRA1D,NR3C1,LPAR6,CCR7,KNG1,DRD2,ANXA1,TACR1,CXCL8,CCR9,ABCB1,GHSR,SST,CXCL10,CXCL16,CCL5,CXCL6,F2RL1,SAA1,CYP3A4,CXCL12,CXCL1,P2RY13,P2RY14,CXCR2,CXCR1,ADORA3,CXCR4
Hydrocortisone	DB00741	Crohn Disease	C0010346	0.9671	Inflammatory Bowel Diseases	C0021390	4.71e-05	7.87e-05	CCL20,C3,FPR2,BDKRB1,ABCG2,TACR2,CXCR3,CCR5,CCR6,CCR3,OPRM1,CXCL5,CXCR5,NPSR1,GPR65,CXCL9,CNR2,CNR1,CCR2,GNAI2,NR3C1,F2R,KNG1,AGT,DRD2,ANXA1,TACR1,CXCL8,ABCB1,GHSR,CXCL16,CCL5,BDKRB2,F2RL1,CXCL11,CYP3A4,CXCL12,ADRA1B,CASR,NTSR1,CXCR2,CXCR1,ADORA3,GPR18,CXCR4
Hydrocortisone	DB00741	Crohn Disease	C0010346	1	Crohn Disease	C0010346	5.83e-05	7.32e-05	CCL20,C3,CCL27,FPR2,ABCG2,TACR2,CXCR3,CCR5,CCR6,CCR3,OPRM1,CXCL5,CCL21,NPSR1,GPR65,CXCL9,CNR1,NR3C1,CCR7,KNG1,AGT,DRD2,ANXA1,TACR1,CXCL8,CCR9,ABCB1,GHSR,CXCL16,CCL19,CCL5,CXCL6,CCL25,CYP3A4,CXCL12,CXCL1,ADRA1B,P2RY14,CXCR2,GPR18
Hydrocortisone	DB00741	Crohn Disease	C0010346	0.6766	Irritable bowel syndrome with diarrhea	C0022104	6.35e-05	7.33e-05	OPRM1,NPSR1,ADRA2A,CNR1,CXCL8,HTR2B,ABCB1,POMC,ADRA2C,SST,HTR1B,F2RL1,CXCL12,CCL28,OXTR
Hydrocortisone	DB00741	Crohn Disease	C0010346	0.7781	Gastritis	C0017152	0.000151263	0.000180975	CCL20,CCR6,CXCR5,AGTR1,F2R,CXCL8,ABCB1,CXCL10,CCL5,CCKBR,PTGDR2,CXCL1
Hydrocortisone	DB00741	Exfoliative dermatitis	C0011606	0.8007	Eczema	C0013595	6.07e-05	8.7e-05	CXCL2,CCL20,CCL27,C5,CXCR3,CCR6,CCR3,OPRM1,CCR8,HRH4,NPSR1,CXCL9,CXCL8,CXCL10,CCL5,F2RL1,PTGDR2,CYSLTR1,CCL23,CCR4,CXCL1,CASR,NTSR1,CXCR2,GNA11,CXCR4
Hydrocortisone	DB00741	Exfoliative dermatitis	C0011606	0.7428	Dermatitis, Atopic	C0011615	6.4e-05	7.25e-05	CXCL2,CCL20,C3,CCL27,CXCR3,CCR5,CCR6,CCR3,OPRM1,CCR8,HRH4,NPSR1,PDYN,CXCL9,GRM4,CXCL8,CXCL10,CCL5,F2RL1,PTGDR2,CYSLTR1,HTR1A,CCL23,CCR4,CXCL1,NPY,NTSR1,CXCR2
Hydrocortisone	DB00741	Dermatitis Herpetiformis	C0011608	0.7693	Eczema	C0013595	6.07e-05	8.7e-05	CXCL2,CCL20,CCL27,C5,CXCR3,CCR6,CCR3,OPRM1,CCR8,HRH4,NPSR1,CXCL9,CXCL8,CXCL10,CCL5,F2RL1,PTGDR2,CYSLTR1,CCL23,CCR4,CXCL1,CASR,NTSR1,CXCR2,GNA11,CXCR4
Hydrocortisone	DB00741	Dermatitis Herpetiformis	C0011608	0.7123	Dermatitis, Atopic	C0011615	6.4e-05	7.25e-05	CXCL2,CCL20,C3,CCL27,CXCR3,CCR5,CCR6,CCR3,OPRM1,CCR8,HRH4,NPSR1,PDYN,CXCL9,GRM4,CXCL8,CXCL10,CCL5,F2RL1,PTGDR2,CYSLTR1,HTR1A,CCL23,CCR4,CXCL1,NPY,NTSR1,CXCR2
Hydrocortisone	DB00741	Dermatitis, Atopic	C0011615	0.8254	Immediate hypersensitivity	C0020523	3.33e-05	8.72e-05	EDNRA,C3,HRH3,C5,CCR5,CCR3,NPSR1,CXCL8,CYSLTR2,CCL5,PTGDR2,CYSLTR1,CHRM3,CXCL12,C3AR1
Hydrocortisone	DB00741	Dermatitis, Atopic	C0011615	0.801	Asthma	C0004096	3.62e-05	4.45e-05	EDNRB,APP,PTGER1,CXCL2,S1PR1,EDNRA,ACKR3,CCL20,C3,CCL27,FPR2,BDKRB1,HRH3,GRM1,C5,TACR2,TACR3,CXCR3,CCR5,CCR6,GPRC6A,NPW,CCR3,CXCR6,CCR8,CXCL5,CCL21,CXCL13,CCR1,NPSR1,PPBP,GPR65,CXCL9,CXCL3,CCR2,C5AR1,AGTR1,AGTR2,ADRA1D,NR3C1,LTB4R,ADORA1,CHRM1,CCR7,F2R,KNG1,AGT,OXER1,ADRA2B,SSTR4,ANXA1,TACR1,CXCL8,PTGER3,CCR9,ABCB1,POMC,CXCL10,CYSLTR2,CXCL16,GNB1,CCL19,CCL5,PF4,CXCL6,BDKRB2,F2RL1,TAS2R1,LPAR2,PTG…
Hydrocortisone	DB00741	Dermatitis, Atopic	C0011615	0.793	Hypersensitivity	C0020517	5.29e-05	7.01e-05	CCL20,C3,CXCR3,CCR6,CXCL5,CCR1,NPSR1,PPBP,CXCL9,CCR2,KNG1,HTR2B,CCR9,CCL19,CCL5,PF4,F2RL1,CYSLTR1,CXCL1
Hydrocortisone	DB00741	Dermatitis, Atopic	C0011615	0.8746	Eczema	C0013595	6.07e-05	8.7e-05	CXCL2,CCL20,CCL27,C5,CXCR3,CCR6,CCR3,OPRM1,CCR8,HRH4,NPSR1,CXCL9,CXCL8,CXCL10,CCL5,F2RL1,PTGDR2,CYSLTR1,CCL23,CCR4,CXCL1,CASR,NTSR1,CXCR2,GNA11,CXCR4
Hydrocortisone	DB00741	Dermatitis, Atopic	C0011615	1	Dermatitis, Atopic	C0011615	6.4e-05	7.25e-05	CXCL2,CCL20,C3,CCL27,CXCR3,CCR5,CCR6,CCR3,OPRM1,CCR8,HRH4,NPSR1,PDYN,CXCL9,GRM4,CXCL8,CXCL10,CCL5,F2RL1,PTGDR2,CYSLTR1,HTR1A,CCL23,CCR4,CXCL1,NPY,NTSR1,CXCR2
Hydrocortisone	DB00741	Dermatitis, Atopic	C0011615	0.6813	Drug Allergy	C0013182	8.7e-05	0.000190371	CYP3A5,ADORA1,PTGER3,ABCB1,CYSLTR2,CYP2C8,CYSLTR1,CYP3A4,ADORA3
Hydrocortisone	DB00741	Dermatitis, Atopic	C0011615	0.7168	Henoch-Schoenlein Purpura	C0034152	0.00014215	0.000143075	C3,CXCL5,AGTR1,AGT,CXCL8,CCL5
Hydrocortisone	DB00741	Dermatitis, Atopic	C0011615	0.7182	Anaphylactic shock NOS	C0002792	0.000151783	0.000167001	C5AR1,LTB4R,KNG1,AGT,CYSLTR2
Hydrocortisone	DB00741	Dermatitis, Atopic	C0011615	0.8116	Respiratory Hypersensitivity	C0035228	0.000168966	0.000212411	CCR3,NPSR1,HRH1,CXCL1
Hydrocortisone	DB00741	Contact Dermatitis	C0011616	0.9048	Eczema	C0013595	6.07e-05	8.7e-05	CXCL2,CCL20,CCL27,C5,CXCR3,CCR6,CCR3,OPRM1,CCR8,HRH4,NPSR1,CXCL9,CXCL8,CXCL10,CCL5,F2RL1,PTGDR2,CYSLTR1,CCL23,CCR4,CXCL1,CASR,NTSR1,CXCR2,GNA11,CXCR4
Hydrocortisone	DB00741	Contact Dermatitis	C0011616	0.8316	Dermatitis, Atopic	C0011615	6.4e-05	7.25e-05	CXCL2,CCL20,C3,CCL27,CXCR3,CCR5,CCR6,CCR3,OPRM1,CCR8,HRH4,NPSR1,PDYN,CXCL9,GRM4,CXCL8,CXCL10,CCL5,F2RL1,PTGDR2,CYSLTR1,HTR1A,CCL23,CCR4,CXCL1,NPY,NTSR1,CXCR2
Hydrocortisone	DB00741	endocrine system diseases	C0014130	0.8563	Abnormality of the pituitary gland	C0032002	3.02e-05	3.82e-05	SERPINA6,EDNRA,ACKR3,ABCG2,TRHR,TACR3,OPRM1,CXCR6,MCHR2,GNRHR,KISS1R,SSTR2,ADRA1D,NR3C1,CYP11B2,SSTR5,GAL,DRD4,AGT,DRD2,ADRA2B,SSTR4,ANXA1,CXCL8,PROKR2,POMC,GHSR,SST,CYSLTR2,AVPR1B,APLNR,LPAR2,HCAR3,ADRA1A,SSTR3,SSTR1,SHBG,PMCH,CXCL12,MCHR1,PENK,NPY,GNA11,CXCR4
Hydrocortisone	DB00741	endocrine system diseases	C0014130	0.9181	Diabetes Mellitus, Type 1	C0011849	3.12e-05	5.41e-05	GRM2,S1PR2,APP,EDNRA,UTS2R,CCL20,BDKRB1,ABCG2,CCKAR,APLN,CCR5,NPY1R,OPRM1,CXCL5,CCL21,CYP3A5,ADRA2A,PDYN,S1PR4,CNR1,CCR2,NPY2R,SSTR2,P2RY12,GCGR,GNAT3,GABBR1,AGTR1,P2RY1,MTNR1B,AGTR2,ADRA1D,HCAR2,NR3C1,CYP11B2,ADORA1,S1PR5,SSTR5,GAL,CCR7,KNG1,AGT,DRD2,ADRA2B,NPY5R,ANXA1,CXCL8,PROKR2,ABCB1,POMC,GHSR,SST,CXCL10,GPR55,CCL5,APLNR,CCKBR,BDKRB2,HCAR3,AVPR1A,ADRA1A,SSTR3,CHRM2,SSTR1,SHBG,CYP3A4,HRH1,CHR…
Hydrocortisone	DB00741	endocrine system diseases	C0014130	0.6701	Pancreatic Carcinoma	C0235974	3.64e-05	5.2e-05	PYY,P2RY2,CCL20,C3,FPR2,ABCG2,CCKAR,CCR5,CCR6,GPRC6A,CXCR6,MCHR2,CXCL5,CXCR5,HCAR1,CCR2,NPY2R,SSTR2,GABBR1,AGTR1,AGTR2,ADRA1D,LTB4R,HTR1D,SSTR5,CCR7,F2R,AGT,OXER1,ANXA1,TACR1,CXCL8,ABCB1,POMC,SST,CXCL10,HTR1B,CXCL16,CCL5,CCKBR,F2RL1,LPAR2,GNA15,LPAR1,CCL16,SSTR3,SSTR1,LPAR3,P2RY6,CXCL12,LTB4R2,PENK,NPY,CASR,NTSR1,NMU,CXCR2,CXCR1,CXCR4
Hydrocortisone	DB00741	endocrine system diseases	C0014130	0.7517	Disorders of parathyroid gland	C0030517	4.04e-05	7.13e-05	EDNRA,ACKR3,CXCR6,ADRA2B,SSTR4,CYSLTR2,LPAR2,ADRA1A,CASR
Hydrocortisone	DB00741	endocrine system diseases	C0014130	0.8219	Diabetes mellitus type 2	C0011860	5.05e-05	5.96e-05	PYY,EDNRB,EDNRA,ACKR3,UTS2R,C3,ABCG2,CCKAR,C5,TACR3,APLN,CCR5,NPY1R,GPRC6A,OPRM1,CXCR6,CXCL5,CCR1,CYP3A5,ADRA2A,CNR2,CNR1,CCR2,MGST3,NPY2R,GNAI2,GCGR,PPY,AGTR1,SLCO1A2,MTNR1B,AGTR2,HCAR2,NR3C1,CYP11B2,KNG1,AGT,OXER1,DRD2,ADRA2B,NPY5R,SSTR4,ANXA1,MTNR1A,CXCL8,ABCB1,POMC,ADRA2C,GHSR,SST,CXCL10,CYSLTR2,GPR55,CCL5,APLNR,CCKBR,BDKRB2,LPAR2,LPAR1,AVPR1A,ADRA1A,CYP2C8,SHBG,LPAR3,CYP3A4,CHRM3,CXCL12,FFAR…
Hydrocortisone	DB00741	endocrine system diseases	C0014130	0.7045	Pituitary Neoplasms	C0032019	5.75e-05	0.000109346	TRHR,GALR1,GNRHR,KISS1R,SSTR2,GNAI2,AGTR1,ADRA1D,NR3C1,SSTR5,GAL,DRD2,CXCL8,ABCB1,POMC,GHSR,SST,HCAR3,SSTR1,GALR3,CXCL12,CXCR4
Hydrocortisone	DB00741	endocrine system diseases	C0014130	0.657	Neoplasm of the adrenal gland	C0001624	8.15e-05	9.1e-05	GNRHR,GNAI2,AGTR1,AGTR2,ADRA1D,NR3C1,CYP11B2,AGT,POMC,SST,PMCH
Hydrocortisone	DB00741	endocrine system diseases	C0014130	0.7259	Adrenal Gland Hyperfunction	C0001622	8.46e-05	0.000131137	SSTR2,NR3C1,CYP11B2,SSTR5,POMC,SST
Hydrocortisone	DB00741	endocrine system diseases	C0014130	0.6701	Pituitary corticotropic cell adenoma	C1306214	8.85e-05	0.000122769	GNAI2,NR3C1,SSTR5,DRD2,POMC,GHSR,SST
Hydrocortisone	DB00741	endocrine system diseases	C0014130	0.6625	Type 1 diabetic neuropathy	C0011882	9.74e-05	0.000141685	BDKRB1,CNR1,AGTR1,GAL,AGT,ADRA2B,CHRM2,GRM5,NPY
Hydrocortisone	DB00741	Disorder of eye	C0015397	0.7405	Age-related macular degeneration 2	C0242383	8.57e-05	0.000100015	APP,C3,ABCG2,C5,SUCNR1,CCR3,CCR1,CYP3A5,CCR2,C5AR1,AGTR1,FPR1,AGT,DRD3,CXCL8,SST,CXCL11,GABBR2,HTR1A,C3AR1,MGST1
Hydrocortisone	DB00741	Hodgkin Disease	C0019829	0.7093	Sarcoidosis	C0036202	6.69e-05	8.33e-05	C3,C5,CXCR3,CCR5,CXCL5,CXCL9,CCR2,AGTR1,AGTR2,NR3C1,AGT,TACR1,CXCL8,CXCL10,CCL19,CCL5,CXCL12,CXCR4
Hydrocortisone	DB00741	Hodgkin Disease	C0019829	0.78	Cutaneous T-cell lymphoma	C0079773	7.5e-05	9.61e-05	CCL20,CCL27,CXCR3,CCR6,OPRM1,CYP3A5,CXCL9,CCR10,CCR7,CXCL8,ABCB1,SST,CXCL10,CYP3A4,CCR4,NTSR1,CXCR4
Hydrocortisone	DB00741	Hodgkin Disease	C0019829	0.6617	Primary Effusion Lymphoma	C1292753	8.62e-05	0.00017912	EDNRA,ACKR3,ABCG2,CXCR6,ADRA1D,ADRA2B,SSTR4,POMC,CYSLTR2,LPAR2,ADRA1A
Hydrocortisone	DB00741	Hodgkin Disease	C0019829	0.8427	Non-Hodgkin lymphoma	C0024305	0.000116376	0.000119138	SERPINA6,C3,C5,CCR3,CXCR5,C5AR1,NR3C1,CYP11B2,CCR7,DRD2,DRD3,CXCL8,CCR9,ABCB1,POMC,SST,CCL5,GNA15,SHBG,C3AR1,NPY,CXCR4
Hydrocortisone	DB00741	Hodgkin Disease	C0019829	0.7263	Granuloma	C0018188	0.000117157	0.000136711	CXCR3,CCR6,CXCR6,CXCL10,F2RL1
Hydrocortisone	DB00741	Inflammatory Bowel Diseases	C0021390	0.9315	Ulcerative colitis	C0009324	3.98e-05	7.63e-05	CCL20,BDKRB1,ABCG2,TACR2,CXCR3,CCR5,CCR6,CCR3,CXCR6,CXCL5,CCL21,CXCL13,NPSR1,CYP3A5,ADRA2A,CXCL9,CNR1,SLCO1A2,ADRA1D,NR3C1,LPAR6,CCR7,KNG1,DRD2,ANXA1,TACR1,CXCL8,CCR9,ABCB1,GHSR,SST,CXCL10,CXCL16,CCL5,CXCL6,F2RL1,SAA1,CYP3A4,CXCL12,CXCL1,P2RY13,P2RY14,CXCR2,CXCR1,ADORA3,CXCR4
Hydrocortisone	DB00741	Inflammatory Bowel Diseases	C0021390	1	Inflammatory Bowel Diseases	C0021390	4.71e-05	7.87e-05	CCL20,C3,FPR2,BDKRB1,ABCG2,TACR2,CXCR3,CCR5,CCR6,CCR3,OPRM1,CXCL5,CXCR5,NPSR1,GPR65,CXCL9,CNR2,CNR1,CCR2,GNAI2,NR3C1,F2R,KNG1,AGT,DRD2,ANXA1,TACR1,CXCL8,ABCB1,GHSR,CXCL16,CCL5,BDKRB2,F2RL1,CXCL11,CYP3A4,CXCL12,ADRA1B,CASR,NTSR1,CXCR2,CXCR1,ADORA3,GPR18,CXCR4
Hydrocortisone	DB00741	Inflammatory Bowel Diseases	C0021390	0.9671	Crohn Disease	C0010346	5.83e-05	7.32e-05	CCL20,C3,CCL27,FPR2,ABCG2,TACR2,CXCR3,CCR5,CCR6,CCR3,OPRM1,CXCL5,CCL21,NPSR1,GPR65,CXCL9,CNR1,NR3C1,CCR7,KNG1,AGT,DRD2,ANXA1,TACR1,CXCL8,CCR9,ABCB1,GHSR,CXCL16,CCL19,CCL5,CXCL6,CCL25,CYP3A4,CXCL12,CXCL1,ADRA1B,P2RY14,CXCR2,GPR18
Hydrocortisone	DB00741	Inflammatory Bowel Diseases	C0021390	0.7016	Irritable bowel syndrome with diarrhea	C0022104	6.35e-05	7.33e-05	OPRM1,NPSR1,ADRA2A,CNR1,CXCL8,HTR2B,ABCB1,POMC,ADRA2C,SST,HTR1B,F2RL1,CXCL12,CCL28,OXTR
Hydrocortisone	DB00741	Inflammatory Bowel Diseases	C0021390	0.8032	Gastritis	C0017152	0.000151263	0.000180975	CCL20,CCR6,CXCR5,AGTR1,F2R,CXCL8,ABCB1,CXCL10,CCL5,CCKBR,PTGDR2,CXCL1
Hydrocortisone	DB00741	Inflammatory Bowel Diseases	C0021390	0.6539	Peptic ulcer	C0030920	0.000162978	0.000171683	PTGER1,CNR1,AGTR1,AGT,CXCL8,PTGER3,ABCB1,CYP2C8
Hydrocortisone	DB00741	insulin resistance	C0021655	0.7812	Diabetes Mellitus, Type 1	C0011849	3.12e-05	5.41e-05	GRM2,S1PR2,APP,EDNRA,UTS2R,CCL20,BDKRB1,ABCG2,CCKAR,APLN,CCR5,NPY1R,OPRM1,CXCL5,CCL21,CYP3A5,ADRA2A,PDYN,S1PR4,CNR1,CCR2,NPY2R,SSTR2,P2RY12,GCGR,GNAT3,GABBR1,AGTR1,P2RY1,MTNR1B,AGTR2,ADRA1D,HCAR2,NR3C1,CYP11B2,ADORA1,S1PR5,SSTR5,GAL,CCR7,KNG1,AGT,DRD2,ADRA2B,NPY5R,ANXA1,CXCL8,PROKR2,ABCB1,POMC,GHSR,SST,CXCL10,GPR55,CCL5,APLNR,CCKBR,BDKRB2,HCAR3,AVPR1A,ADRA1A,SSTR3,CHRM2,SSTR1,SHBG,CYP3A4,HRH1,CHR…
Hydrocortisone	DB00741	insulin resistance	C0021655	0.8967	Metabolic Syndrome X	C0524620	4.61e-05	7.09e-05	SERPINA6,PYY,APP,UTS2R,C3,ABCG2,CCR5,CXCR6,ADRA2A,CNR1,CCR2,GNAI2,P2RY12,GNAT3,AGTR1,MTNR1B,AGTR2,ADRA1D,NR3C1,CYP11B2,AGT,DRD2,ADRA2B,NPY5R,CXCL8,POMC,GHSR,GPER1,CXCL16,CCL5,ADRA1A,SHBG,CYP3A4,OPN4,NPY
Hydrocortisone	DB00741	insulin resistance	C0021655	0.7197	Diabetes mellitus type 2	C0011860	5.05e-05	5.96e-05	PYY,EDNRB,EDNRA,ACKR3,UTS2R,C3,ABCG2,CCKAR,C5,TACR3,APLN,CCR5,NPY1R,GPRC6A,OPRM1,CXCR6,CXCL5,CCR1,CYP3A5,ADRA2A,CNR2,CNR1,CCR2,MGST3,NPY2R,GNAI2,GCGR,PPY,AGTR1,SLCO1A2,MTNR1B,AGTR2,HCAR2,NR3C1,CYP11B2,KNG1,AGT,OXER1,DRD2,ADRA2B,NPY5R,SSTR4,ANXA1,MTNR1A,CXCL8,ABCB1,POMC,ADRA2C,GHSR,SST,CXCL10,CYSLTR2,GPR55,CCL5,APLNR,CCKBR,BDKRB2,LPAR2,LPAR1,AVPR1A,ADRA1A,CYP2C8,SHBG,LPAR3,CYP3A4,CHRM3,CXCL12,FFAR…
Hydrocortisone	DB00741	insulin resistance	C0021655	1	Insulin Resistance	C0021655	0.000142671	0.000148202	C3,BDKRB1,APLN,CNR1,SSTR2,AGTR1,MTNR1B,AGTR2,NR3C1,ADORA1,AGT,SHBG,PMCH,MCHR1,NPY
Hydrocortisone	DB00741	Lupus Erythematosus, Systemic	C0024141	0.802	Autoimmune disease 1	C0004364	3.23e-05	5.01e-05	S1PR1,EDNRA,ACKR3,C3,HRH3,C5,CXCR3,CCR6,CCR3,CXCR6,CXCL5,CCL21,HRH4,CNR2,CCR2,C5AR1,NR3C1,CCR7,F2R,ADRA2B,SSTR4,ANXA1,CXCL8,ABCB1,POMC,CXCL10,CYSLTR2,CCL5,PF4,LPAR2,GPR132,ADRA1A,HRH1,CXCL12,CCR4,P2RY11,CXCL1,C3AR1,CASR,CXCR2,CXCR4
Hydrocortisone	DB00741	Lupus Erythematosus, Systemic	C0024141	0.6905	Rheumatoid arthritis	C0003873	3.7e-05	5.73e-05	S1PR2,EDNRB,APP,CXCL2,S1PR1,EDNRA,ACKR3,CCL20,C3,CCL27,FPR2,ABCG2,C5,TACR3,CXCR3,CCR5,CCR6,CCR3,CXCR6,CXCL5,CCL21,CXCR5,HRH4,CXCL13,CCR1,NPSR1,CYP3A5,CXCL9,CNR2,CCR10,CNR1,CCR2,C5AR1,MTNR1B,ADRA1D,NR3C1,LTB4R,CYP11B2,F2R,ADRA2B,SSTR4,ANXA1,TACR1,MTNR1A,CXCL8,CCR9,ABCB1,POMC,GHSR,SST,CXCL10,CYSLTR2,CXCL16,CCL5,CXCL6,BDKRB2,F2RL1,LPAR2,LPAR1,SAA1,ADRA1A,S1PR3,CCL25,SHBG,LPAR3,CCL23,CXCL12,CCR4,CXCL…
Hydrocortisone	DB00741	Lupus Erythematosus, Systemic	C0024141	0.6965	Multiple Sclerosis	C0026769	5.42e-05	5.7e-05	CXCL2,S1PR1,CCL20,C3,BDKRB1,ABCG2,GRM1,CXCR3,CCR5,CCL21,CXCR5,CXCL13,CCR1,GPR65,CNR2,CNR1,CCR2,GABBR1,PTAFR,GRM4,NR3C1,CCR7,AGT,DRD2,DRD3,CXCL8,ABCB1,POMC,GRM8,CXCL10,GPER1,CXCL16,CCL19,CCL5,F2RL1,CHRM2,GRM5,CHRM3,CXCL12,CCR4,CXCL1,C3AR1,CXCR2,GNA11,CXCR4
Hydrocortisone	DB00741	Lupus Erythematosus, Systemic	C0024141	0.8562	Lupus Nephritis	C0024143	5.94e-05	0.000100363	C5,CXCR3,CCR5,CXCL13,CCR1,CYP3A5,CCR2,C5AR1,AGTR1,NR3C1,AGT,CXCL8,ABCB1,CXCL10,CCL5,CYP3A4,HTR1A,C3AR1
Hydrocortisone	DB00741	Lupus Erythematosus, Systemic	C0024141	0.7498	Myasthenia Gravis	C0026896	0.00012653	0.000141497	CXCR3,CCL21,CXCR5,CXCL13,CXCL9,ADRA1D,NR3C1,ABCB1,POMC,CXCL10,CCL5,CCR4
Hydrocortisone	DB00741	Lymphoma, Non-Hodgkin	C0024305	0.6716	Adenomas, multiple colorectal, 608456 (3)	C0001430	5.39e-05	6.24e-05	EDNRB,HCRTR2,EDNRA,ACKR3,UTS2R,BDKRB1,ABCG2,TRHR,MCHR2,CXCL5,CCL21,GNRHR,SSTR2,AGTR1,AGTR2,ADRA1D,NR3C1,CYP11B2,SSTR5,AGT,DRD2,SSTR4,CXCL8,ABCB1,POMC,GHSR,SST,CXCL10,CCL5,CCKBR,LPAR1,SSTR3,SSTR1,CYP2C8,HCRTR1,CXCL12,CXCL1,MCHR1,CASR,NTSR1,CXCR4
Hydrocortisone	DB00741	Lymphoma, Non-Hodgkin	C0024305	0.7672	Sarcoidosis	C0036202	6.69e-05	8.33e-05	C3,C5,CXCR3,CCR5,CXCL5,CXCL9,CCR2,AGTR1,AGTR2,NR3C1,AGT,TACR1,CXCL8,CXCL10,CCL19,CCL5,CXCL12,CXCR4
Hydrocortisone	DB00741	Lymphoma, Non-Hodgkin	C0024305	0.657	Sarcoidosis, Pulmonary	C0036205	7.26e-05	8.39e-05	CXCR3,CCR5,CCR8,CXCL5,AGTR1,CXCL10,CCL19,CCL5,CCR4
Hydrocortisone	DB00741	Lymphoma, Non-Hodgkin	C0024305	0.9193	Cutaneous T-cell lymphoma	C0079773	7.5e-05	9.61e-05	CCL20,CCL27,CXCR3,CCR6,OPRM1,CYP3A5,CXCL9,CCR10,CCR7,CXCL8,ABCB1,SST,CXCL10,CYP3A4,CCR4,NTSR1,CXCR4
Hydrocortisone	DB00741	Lymphoma, Non-Hodgkin	C0024305	0.7699	Primary Effusion Lymphoma	C1292753	8.62e-05	0.00017912	EDNRA,ACKR3,ABCG2,CXCR6,ADRA1D,ADRA2B,SSTR4,POMC,CYSLTR2,LPAR2,ADRA1A
Hydrocortisone	DB00741	Lymphoma, Non-Hodgkin	C0024305	1	Non-Hodgkin lymphoma	C0024305	0.000116376	0.000119138	SERPINA6,C3,C5,CCR3,CXCR5,C5AR1,NR3C1,CYP11B2,CCR7,DRD2,DRD3,CXCL8,CCR9,ABCB1,POMC,SST,CCL5,GNA15,SHBG,C3AR1,NPY,CXCR4
Hydrocortisone	DB00741	Lymphoma, Non-Hodgkin	C0024305	0.7871	Granuloma	C0018188	0.000117157	0.000136711	CXCR3,CCR6,CXCR6,CXCL10,F2RL1
Hydrocortisone	DB00741	Lymphoma, Non-Hodgkin	C0024305	0.6898	Lymphadenitis	C0024205	0.000124447	0.000161263	CXCL9,CXCL8,ABCB1,CXCL10,CCL19
Hydrocortisone	DB00741	Multiple Sclerosis	C0026769	0.8411	Autoimmune disease 1	C0004364	3.23e-05	5.01e-05	S1PR1,EDNRA,ACKR3,C3,HRH3,C5,CXCR3,CCR6,CCR3,CXCR6,CXCL5,CCL21,HRH4,CNR2,CCR2,C5AR1,NR3C1,CCR7,F2R,ADRA2B,SSTR4,ANXA1,CXCL8,ABCB1,POMC,CXCL10,CYSLTR2,CCL5,PF4,LPAR2,GPR132,ADRA1A,HRH1,CXCL12,CCR4,P2RY11,CXCL1,C3AR1,CASR,CXCR2,CXCR4
Hydrocortisone	DB00741	Multiple Sclerosis	C0026769	0.8312	Experimental Autoimmune Encephalomyelitis	C0014072	3.54e-05	5.61e-05	S1PR1,C3,ABCG2,HRH3,GRM1,C5,CXCR3,CCR5,CXCL13,CCR1,CNR2,CNR1,CCR2,C5AR1,ADRA1D,HCAR2,CCR7,ANXA1,CXCL10,CCL5,F2RL1,HRH1,GRM5,CXCL12,C3AR1,CXCR2,CXCR4
Hydrocortisone	DB00741	Multiple Sclerosis	C0026769	0.7194	Rheumatoid arthritis	C0003873	3.7e-05	5.73e-05	S1PR2,EDNRB,APP,CXCL2,S1PR1,EDNRA,ACKR3,CCL20,C3,CCL27,FPR2,ABCG2,C5,TACR3,CXCR3,CCR5,CCR6,CCR3,CXCR6,CXCL5,CCL21,CXCR5,HRH4,CXCL13,CCR1,NPSR1,CYP3A5,CXCL9,CNR2,CCR10,CNR1,CCR2,C5AR1,MTNR1B,ADRA1D,NR3C1,LTB4R,CYP11B2,F2R,ADRA2B,SSTR4,ANXA1,TACR1,MTNR1A,CXCL8,CCR9,ABCB1,POMC,GHSR,SST,CXCL10,CYSLTR2,CXCL16,CCL5,CXCL6,BDKRB2,F2RL1,LPAR2,LPAR1,SAA1,ADRA1A,S1PR3,CCL25,SHBG,LPAR3,CCL23,CXCL12,CCR4,CXCL…
Hydrocortisone	DB00741	Multiple Sclerosis	C0026769	1	Multiple Sclerosis	C0026769	5.42e-05	5.7e-05	CXCL2,S1PR1,CCL20,C3,BDKRB1,ABCG2,GRM1,CXCR3,CCR5,CCL21,CXCR5,CXCL13,CCR1,GPR65,CNR2,CNR1,CCR2,GABBR1,PTAFR,GRM4,NR3C1,CCR7,AGT,DRD2,DRD3,CXCL8,ABCB1,POMC,GRM8,CXCL10,GPER1,CXCL16,CCL19,CCL5,F2RL1,CHRM2,GRM5,CHRM3,CXCL12,CCR4,CXCL1,C3AR1,CXCR2,GNA11,CXCR4
Hydrocortisone	DB00741	Multiple Sclerosis	C0026769	0.6779	CNS disorder	C0007682	7.03e-05	9.58e-05	HRH3,C5,CXCR3,CCR5,CNR2,C5AR1,DRD2,POMC,SST,F2RL1,CXCL12,GRM3
Hydrocortisone	DB00741	Multiple Sclerosis	C0026769	0.8824	Myasthenia Gravis	C0026896	0.00012653	0.000141497	CXCR3,CCL21,CXCR5,CXCL13,CXCL9,ADRA1D,NR3C1,ABCB1,POMC,CXCL10,CCL5,CCR4
Hydrocortisone	DB00741	Musculoskeletal Diseases	C0026857	0.9757	Osteoarthritis	C0029408	4.45e-05	6.92e-05	EDNRB,APP,CXCL2,CCL20,C3,FPR2,CXCR3,APLN,CCR5,CCR6,GPRC6A,CCR3,CCL21,CXCR5,CXCL13,PDYN,CNR2,CNR1,CCR2,ADRA1D,NR3C1,LTB4R,F2R,GNAQ,OXER1,TACR1,CXCL8,CXCL10,CCL5,CXCL6,F2RL1,LPAR2,LPAR1,SAA1,LPAR3,CXCL12,CCR4,CXCL1,TAS2R13,LTB4R2,CXCR1,OPRK1,CXCR4
Hydrocortisone	DB00741	Musculoskeletal Diseases	C0026857	0.9894	Arthritis, Rheumatoid	C0003864	4.63e-05	8.79e-05	S1PR1,C3,FPR2,ABCG2,C5,CCR5,CCR6,OPRM1,CXCR6,CCL21,CXCR5,HRH4,CCR1,NPSR1,CNR2,CCR10,CCR2,P2RY12,C5AR1,NR3C1,LTB4R,KNG1,DRD2,ANXA1,CXCL8,CCR9,ABCB1,POMC,CXCL10,CCL5,PF4,CXCL6,F2RL1,LPAR1,SAA1,CXCL12,CXCL1,CCL28,ADRA1B,LTB4R2,CXCR2,CXCR1,CXCR4
Hydrocortisone	DB00741	Mycosis Fungoides	C0026948	0.7068	Sarcoidosis	C0036202	6.69e-05	8.33e-05	C3,C5,CXCR3,CCR5,CXCL5,CXCL9,CCR2,AGTR1,AGTR2,NR3C1,AGT,TACR1,CXCL8,CXCL10,CCL19,CCL5,CXCL12,CXCR4
Hydrocortisone	DB00741	Mycosis Fungoides	C0026948	0.9923	Cutaneous T-cell lymphoma	C0079773	7.5e-05	9.61e-05	CCL20,CCL27,CXCR3,CCR6,OPRM1,CYP3A5,CXCL9,CCR10,CCR7,CXCL8,ABCB1,SST,CXCL10,CYP3A4,CCR4,NTSR1,CXCR4
Hydrocortisone	DB00741	Mycosis Fungoides	C0026948	0.7165	Primary Effusion Lymphoma	C1292753	8.62e-05	0.00017912	EDNRA,ACKR3,ABCG2,CXCR6,ADRA1D,ADRA2B,SSTR4,POMC,CYSLTR2,LPAR2,ADRA1A
Hydrocortisone	DB00741	Mycosis Fungoides	C0026948	0.9117	Non-Hodgkin lymphoma	C0024305	0.000116376	0.000119138	SERPINA6,C3,C5,CCR3,CXCR5,C5AR1,NR3C1,CYP11B2,CCR7,DRD2,DRD3,CXCL8,CCR9,ABCB1,POMC,SST,CCL5,GNA15,SHBG,C3AR1,NPY,CXCR4
Hydrocortisone	DB00741	Mycosis Fungoides	C0026948	0.7236	Granuloma	C0018188	0.000117157	0.000136711	CXCR3,CCR6,CXCR6,CXCL10,F2RL1
Hydrocortisone	DB00741	Nephrotic Syndrome	C0027726	0.656	Lupus Nephritis	C0024143	5.94e-05	0.000100363	C5,CXCR3,CCR5,CXCL13,CCR1,CYP3A5,CCR2,C5AR1,AGTR1,NR3C1,AGT,CXCL8,ABCB1,CXCL10,CCL5,CYP3A4,HTR1A,C3AR1
Hydrocortisone	DB00741	Nephrotic Syndrome	C0027726	0.7101	Kidney Failure, Chronic	C0022661	6.51e-05	7.93e-05	EDNRA,BDKRB1,CCR5,CCR1,CYP3A5,CCR2,P2RY12,GCGR,AGTR1,AGTR2,ADRA1D,NR3C1,CYP11B2,KNG1,AGT,DRD2,CXCL8,ABCB1,POMC,CXCL16,CCL5,BDKRB2,SAA1,ADRA1A,CYP2C8,CYP3A4,ADRA1B,NPY,CASR
Hydrocortisone	DB00741	Nephrotic Syndrome	C0027726	0.6884	Acute kidney injury	C0022660	7.08e-05	0.000108736	EDNRA,UTS2R,CCR5,CYP3A5,AGTR1,PTAFR,KNG1,AGT,ANXA1,CXCL8,ABCB1,BDKRB2,AVPR1A,SAA1,CYP3A4,CXCL12,CXCL1,CXCR4
Hydrocortisone	DB00741	Nephrotic Syndrome	C0027726	0.6539	Hemolytic uremic syndrome	C0019061	7.71e-05	9.35e-05	ACKR3,C3,MCHR2,AGTR1,AGT,BDKRB2,SAA1,CXCL12,CXCR4
Hydrocortisone	DB00741	Nephrotic Syndrome	C0027726	0.8206	Kidney Diseases	C0022658	0.000100495	0.000110246	EDNRB,EDNRA,ACKR3,BDKRB1,CXCR3,CCR5,CYP3A5,CCR2,C5AR1,AGTR1,AGTR2,ADRA1D,CYP11B2,KNG1,AGT,DRD3,ANXA1,CXCL8,ABCB1,POMC,CXCL10,CCL5,SAA1,CYP2C8,CYP3A4,CCL28,ADRA1B,CASR
Hydrocortisone	DB00741	Nephrotic Syndrome	C0027726	0.7158	Chronic Kidney Insufficiency	C0403447	0.000109347	0.000157727	CYP3A5,P2RY12,AGTR1,AGTR2,AGT,DRD2,CXCL8,ABCB1,CCL5,CYP2C8,CXCL12,CASR
Hydrocortisone	DB00741	Nephrotic Syndrome	C0027726	0.7253	Glomerulonephritis, Membranous	C0017658	0.000122104	0.000151359	C3,CXCR3,CCR6,CXCL9,AGTR1,PTAFR,AGTR2,AGT,CXCL8,ABCB1,POMC,CXCL10,CCL5,CCR4
Hydrocortisone	DB00741	Nephrotic Syndrome	C0027726	1	Nephrotic syndrome, type 5, with or without ocular abnormalities	C0027726	0.000170268	0.000182978	EDNRA,C3,CCR5,AGTR1,ADRA1D,NR3C1,CYP11B2,AGT,CXCL8,ABCB1,SAA1,CYP3A4
Hydrocortisone	DB00741	Pemphigus	C0030807	0.6982	Autoimmune disease 1	C0004364	3.23e-05	5.01e-05	S1PR1,EDNRA,ACKR3,C3,HRH3,C5,CXCR3,CCR6,CCR3,CXCR6,CXCL5,CCL21,HRH4,CNR2,CCR2,C5AR1,NR3C1,CCR7,F2R,ADRA2B,SSTR4,ANXA1,CXCL8,ABCB1,POMC,CXCL10,CYSLTR2,CCL5,PF4,LPAR2,GPR132,ADRA1A,HRH1,CXCL12,CCR4,P2RY11,CXCL1,C3AR1,CASR,CXCR2,CXCR4
Hydrocortisone	DB00741	Pemphigus	C0030807	0.6583	Myasthenia Gravis	C0026896	0.00012653	0.000141497	CXCR3,CCL21,CXCR5,CXCL13,CXCL9,ADRA1D,NR3C1,ABCB1,POMC,CXCL10,CCL5,CCR4
Hydrocortisone	DB00741	Proctitis	C0033246	0.6826	Ulcerative colitis	C0009324	3.98e-05	7.63e-05	CCL20,BDKRB1,ABCG2,TACR2,CXCR3,CCR5,CCR6,CCR3,CXCR6,CXCL5,CCL21,CXCL13,NPSR1,CYP3A5,ADRA2A,CXCL9,CNR1,SLCO1A2,ADRA1D,NR3C1,LPAR6,CCR7,KNG1,DRD2,ANXA1,TACR1,CXCL8,CCR9,ABCB1,GHSR,SST,CXCL10,CXCL16,CCL5,CXCL6,F2RL1,SAA1,CYP3A4,CXCL12,CXCL1,P2RY13,P2RY14,CXCR2,CXCR1,ADORA3,CXCR4
Hydrocortisone	DB00741	Proctitis	C0033246	0.7256	Inflammatory Bowel Diseases	C0021390	4.71e-05	7.87e-05	CCL20,C3,FPR2,BDKRB1,ABCG2,TACR2,CXCR3,CCR5,CCR6,CCR3,OPRM1,CXCL5,CXCR5,NPSR1,GPR65,CXCL9,CNR2,CNR1,CCR2,GNAI2,NR3C1,F2R,KNG1,AGT,DRD2,ANXA1,TACR1,CXCL8,ABCB1,GHSR,CXCL16,CCL5,BDKRB2,F2RL1,CXCL11,CYP3A4,CXCL12,ADRA1B,CASR,NTSR1,CXCR2,CXCR1,ADORA3,GPR18,CXCR4
Hydrocortisone	DB00741	Proctitis	C0033246	0.705	Crohn Disease	C0010346	5.83e-05	7.32e-05	CCL20,C3,CCL27,FPR2,ABCG2,TACR2,CXCR3,CCR5,CCR6,CCR3,OPRM1,CXCL5,CCL21,NPSR1,GPR65,CXCL9,CNR1,NR3C1,CCR7,KNG1,AGT,DRD2,ANXA1,TACR1,CXCL8,CCR9,ABCB1,GHSR,CXCL16,CCL19,CCL5,CXCL6,CCL25,CYP3A4,CXCL12,CXCL1,ADRA1B,P2RY14,CXCR2,GPR18
Hydrocortisone	DB00741	Proctitis	C0033246	0.6933	Gastritis	C0017152	0.000151263	0.000180975	CCL20,CCR6,CXCR5,AGTR1,F2R,CXCL8,ABCB1,CXCL10,CCL5,CCKBR,PTGDR2,CXCL1
Hydrocortisone	DB00741	Pruritus Ani	C0033775	0.8638	Pruritus	C0033774	5.65e-05	9.98e-05	GRPR,EDNRA,ACKR3,OPRM1,CXCR6,HRH4,PDYN,ADRA2B,SSTR4,TACR1,CYSLTR2,F2RL1,LPAR2,ADRA1A,HRH1
Hydrocortisone	DB00741	Pruritus Ani	C0033775	0.7126	Henoch-Schoenlein Purpura	C0034152	0.00014215	0.000143075	C3,CXCL5,AGTR1,AGT,CXCL8,CCL5
Hydrocortisone	DB00741	Psoriasis	C0033860	1	Psoriasis	C0033860	8.88e-05	0.000105355	APP,CCL20,C3,CCL27,ABCG2,CCR5,CCR6,OPRM1,CCL21,HRH4,NPSR1,CXCL9,CCR10,CCR2,MGST2,HCAR2,CCR7,CXCL8,ABCB1,POMC,CXCL10,CCL19,CCL5,F2RL1,SAA1,OPN4,CCR4,ADRA1B,MCHR1,NTSR1,CXCR2,CXCR1
Hydrocortisone	DB00741	Psoriasis	C0033860	1	Psoriasis	C0033860	8.88e-05	0.000105355	APP,CCL20,C3,CCL27,ABCG2,CCR5,CCR6,OPRM1,CCL21,HRH4,NPSR1,CXCL9,CCR10,CCR2,MGST2,HCAR2,CCR7,CXCL8,ABCB1,POMC,CXCL10,CCL19,CCL5,F2RL1,SAA1,OPN4,CCR4,ADRA1B,MCHR1,NTSR1,CXCR2,CXCR1
Hydrocortisone	DB00741	Rheumatic Heart Disease	C0035439	0.776	Streptococcal pneumonia	C0155862	0.000125488	0.000152927	C3,PPBP,PTAFR,CXCL8,CCL5
Hydrocortisone	DB00741	Rheumatic Heart Disease	C0035439	0.8342	Pneumococcal Infections	C0032269	0.000167665	0.000192528	CXCL5,CCR2,PTAFR,CXCL8,CCL5
Hydrocortisone	DB00741	Sarcoidosis	C0036202	1	Sarcoidosis	C0036202	6.69e-05	8.33e-05	C3,C5,CXCR3,CCR5,CXCL5,CXCL9,CCR2,AGTR1,AGTR2,NR3C1,AGT,TACR1,CXCL8,CXCL10,CCL19,CCL5,CXCL12,CXCR4
Hydrocortisone	DB00741	Sarcoidosis	C0036202	0.8695	Sarcoidosis, Pulmonary	C0036205	7.26e-05	8.39e-05	CXCR3,CCR5,CCR8,CXCL5,AGTR1,CXCL10,CCL19,CCL5,CCR4
Hydrocortisone	DB00741	Sarcoidosis	C0036202	0.712	Cutaneous T-cell lymphoma	C0079773	7.5e-05	9.61e-05	CCL20,CCL27,CXCR3,CCR6,OPRM1,CYP3A5,CXCL9,CCR10,CCR7,CXCL8,ABCB1,SST,CXCL10,CYP3A4,CCR4,NTSR1,CXCR4
Hydrocortisone	DB00741	Sarcoidosis	C0036202	0.7672	Non-Hodgkin lymphoma	C0024305	0.000116376	0.000119138	SERPINA6,C3,C5,CCR3,CXCR5,C5AR1,NR3C1,CYP11B2,CCR7,DRD2,DRD3,CXCL8,CCR9,ABCB1,POMC,SST,CCL5,GNA15,SHBG,C3AR1,NPY,CXCR4
Hydrocortisone	DB00741	Sarcoidosis	C0036202	0.7023	Granuloma	C0018188	0.000117157	0.000136711	CXCR3,CCR6,CXCR6,CXCL10,F2RL1
Hydrocortisone	DB00741	Seborrheic dermatitis	C0036508	0.7937	Eczema	C0013595	6.07e-05	8.7e-05	CXCL2,CCL20,CCL27,C5,CXCR3,CCR6,CCR3,OPRM1,CCR8,HRH4,NPSR1,CXCL9,CXCL8,CXCL10,CCL5,F2RL1,PTGDR2,CYSLTR1,CCL23,CCR4,CXCL1,CASR,NTSR1,CXCR2,GNA11,CXCR4
Hydrocortisone	DB00741	Seborrheic dermatitis	C0036508	0.7368	Dermatitis, Atopic	C0011615	6.4e-05	7.25e-05	CXCL2,CCL20,C3,CCL27,CXCR3,CCR5,CCR6,CCR3,OPRM1,CCR8,HRH4,NPSR1,PDYN,CXCL9,GRM4,CXCL8,CXCL10,CCL5,F2RL1,PTGDR2,CYSLTR1,HTR1A,CCL23,CCR4,CXCL1,NPY,NTSR1,CXCR2
Hydrocortisone	DB00741	Seborrheic dermatitis	C0036508	0.825	Psoriasis	C0033860	8.88e-05	0.000105355	APP,CCL20,C3,CCL27,ABCG2,CCR5,CCR6,OPRM1,CCL21,HRH4,NPSR1,CXCL9,CCR10,CCR2,MGST2,HCAR2,CCR7,CXCL8,ABCB1,POMC,CXCL10,CCL19,CCL5,F2RL1,SAA1,OPN4,CCR4,ADRA1B,MCHR1,NTSR1,CXCR2,CXCR1
Hydrocortisone	DB00741	Serum Sickness	C0036830	0.6994	Immediate hypersensitivity	C0020523	3.33e-05	8.72e-05	EDNRA,C3,HRH3,C5,CCR5,CCR3,NPSR1,CXCL8,CYSLTR2,CCL5,PTGDR2,CYSLTR1,CHRM3,CXCL12,C3AR1
Hydrocortisone	DB00741	Serum Sickness	C0036830	0.6806	Asthma	C0004096	3.62e-05	4.45e-05	EDNRB,APP,PTGER1,CXCL2,S1PR1,EDNRA,ACKR3,CCL20,C3,CCL27,FPR2,BDKRB1,HRH3,GRM1,C5,TACR2,TACR3,CXCR3,CCR5,CCR6,GPRC6A,NPW,CCR3,CXCR6,CCR8,CXCL5,CCL21,CXCL13,CCR1,NPSR1,PPBP,GPR65,CXCL9,CXCL3,CCR2,C5AR1,AGTR1,AGTR2,ADRA1D,NR3C1,LTB4R,ADORA1,CHRM1,CCR7,F2R,KNG1,AGT,OXER1,ADRA2B,SSTR4,ANXA1,TACR1,CXCL8,PTGER3,CCR9,ABCB1,POMC,CXCL10,CYSLTR2,CXCL16,GNB1,CCL19,CCL5,PF4,CXCL6,BDKRB2,F2RL1,TAS2R1,LPAR2,PTG…
Hydrocortisone	DB00741	Serum Sickness	C0036830	0.7169	Hypersensitivity	C0020517	5.29e-05	7.01e-05	CCL20,C3,CXCR3,CCR6,CXCL5,CCR1,NPSR1,PPBP,CXCL9,CCR2,KNG1,HTR2B,CCR9,CCL19,CCL5,PF4,F2RL1,CYSLTR1,CXCL1
Hydrocortisone	DB00741	Serum Sickness	C0036830	0.7467	Eczema	C0013595	6.07e-05	8.7e-05	CXCL2,CCL20,CCL27,C5,CXCR3,CCR6,CCR3,OPRM1,CCR8,HRH4,NPSR1,CXCL9,CXCL8,CXCL10,CCL5,F2RL1,PTGDR2,CYSLTR1,CCL23,CCR4,CXCL1,CASR,NTSR1,CXCR2,GNA11,CXCR4
Hydrocortisone	DB00741	Serum Sickness	C0036830	0.6929	Dermatitis, Atopic	C0011615	6.4e-05	7.25e-05	CXCL2,CCL20,C3,CCL27,CXCR3,CCR5,CCR6,CCR3,OPRM1,CCR8,HRH4,NPSR1,PDYN,CXCL9,GRM4,CXCL8,CXCL10,CCL5,F2RL1,PTGDR2,CYSLTR1,HTR1A,CCL23,CCR4,CXCL1,NPY,NTSR1,CXCR2
Hydrocortisone	DB00741	Serum Sickness	C0036830	0.8825	Drug Allergy	C0013182	8.7e-05	0.000190371	CYP3A5,ADORA1,PTGER3,ABCB1,CYSLTR2,CYP2C8,CYSLTR1,CYP3A4,ADORA3
Hydrocortisone	DB00741	Serum Sickness	C0036830	0.7942	Henoch-Schoenlein Purpura	C0034152	0.00014215	0.000143075	C3,CXCL5,AGTR1,AGT,CXCL8,CCL5
Hydrocortisone	DB00741	Serum Sickness	C0036830	0.6888	Respiratory Hypersensitivity	C0035228	0.000168966	0.000212411	CCR3,NPSR1,HRH1,CXCL1
Hydrocortisone	DB00741	Status Asthmaticus	C0038218	0.7494	Immediate hypersensitivity	C0020523	3.33e-05	8.72e-05	EDNRA,C3,HRH3,C5,CCR5,CCR3,NPSR1,CXCL8,CYSLTR2,CCL5,PTGDR2,CYSLTR1,CHRM3,CXCL12,C3AR1
Hydrocortisone	DB00741	Status Asthmaticus	C0038218	0.783	Asthma	C0004096	3.62e-05	4.45e-05	EDNRB,APP,PTGER1,CXCL2,S1PR1,EDNRA,ACKR3,CCL20,C3,CCL27,FPR2,BDKRB1,HRH3,GRM1,C5,TACR2,TACR3,CXCR3,CCR5,CCR6,GPRC6A,NPW,CCR3,CXCR6,CCR8,CXCL5,CCL21,CXCL13,CCR1,NPSR1,PPBP,GPR65,CXCL9,CXCL3,CCR2,C5AR1,AGTR1,AGTR2,ADRA1D,NR3C1,LTB4R,ADORA1,CHRM1,CCR7,F2R,KNG1,AGT,OXER1,ADRA2B,SSTR4,ANXA1,TACR1,CXCL8,PTGER3,CCR9,ABCB1,POMC,CXCL10,CYSLTR2,CXCL16,GNB1,CCL19,CCL5,PF4,CXCL6,BDKRB2,F2RL1,TAS2R1,LPAR2,PTG…
Hydrocortisone	DB00741	Status Asthmaticus	C0038218	0.709	Chronic obstructive pulmonary disease	C0024117	5.23e-05	8.46e-05	EDNRB,EDNRA,CCL20,TACR2,CXCR3,CCR5,CCR6,CCR3,OPRM1,CXCR6,OPRD1,CXCL13,GPR65,CYP3A5,CCR2,C5AR1,AGTR1,NR3C1,HTR1D,DRD4,F2R,KNG1,AGT,DRD2,CXCL8,ABCB1,CXCL10,HTR1B,CCL5,BDKRB2,F2RL1,CXCL11,SSTR3,SHBG,CHRM3,C3AR1,CASR,CXCR2,CXCR1
Hydrocortisone	DB00741	Status Asthmaticus	C0038218	0.7181	Hypersensitivity	C0020517	5.29e-05	7.01e-05	CCL20,C3,CXCR3,CCR6,CXCL5,CCR1,NPSR1,PPBP,CXCL9,CCR2,KNG1,HTR2B,CCR9,CCL19,CCL5,PF4,F2RL1,CYSLTR1,CXCL1
Hydrocortisone	DB00741	Status Asthmaticus	C0038218	0.6627	Bronchiolitis Obliterans	C0006272	7.34e-05	8.56e-05	CXCR3,CXCL9,CCR2,LTB4R,CXCL8,CXCL10,CCL5,CXCL12,CXCR4
Hydrocortisone	DB00741	Status Asthmaticus	C0038218	0.677	Bronchiolitis	C0006271	9.79e-05	0.000117079	C3,CCR5,NPW,NR3C1,CXCL8,CCL5,PMCH,CXCR2
Hydrocortisone	DB00741	Status Asthmaticus	C0038218	0.6551	Henoch-Schoenlein Purpura	C0034152	0.00014215	0.000143075	C3,CXCL5,AGTR1,AGT,CXCL8,CCL5
Hydrocortisone	DB00741	Status Asthmaticus	C0038218	0.6599	Anaphylactic shock NOS	C0002792	0.000151783	0.000167001	C5AR1,LTB4R,KNG1,AGT,CYSLTR2
Hydrocortisone	DB00741	Status Asthmaticus	C0038218	0.7684	Respiratory Hypersensitivity	C0035228	0.000168966	0.000212411	CCR3,NPSR1,HRH1,CXCL1
Hydrocortisone	DB00741	Tendinitis	C0039503	0.6734	Chronic Fatigue Syndrome	C0015674	9.06e-05	0.00012618	SERPINA6,HTR5A,NR3C1,HTR1E,HTR2B,POMC,HTR1A
Hydrocortisone	DB00741	Tendinitis	C0039503	0.675	Steinert myotonic dystrophy syndrome	C0027126	9.53e-05	0.000123917	EDNRA,ACKR3,C3,CXCR6,GPR4,ADRA1D,ADRA2B,SSTR4,POMC,CYSLTR2,LPAR2,ADRA1A
Hydrocortisone	DB00741	Tenosynovitis	C0039520	0.684	Chronic Fatigue Syndrome	C0015674	9.06e-05	0.00012618	SERPINA6,HTR5A,NR3C1,HTR1E,HTR2B,POMC,HTR1A
Hydrocortisone	DB00741	Tenosynovitis	C0039520	0.6856	Steinert myotonic dystrophy syndrome	C0027126	9.53e-05	0.000123917	EDNRA,ACKR3,C3,CXCR6,GPR4,ADRA1D,ADRA2B,SSTR4,POMC,CYSLTR2,LPAR2,ADRA1A
Hydrocortisone	DB00741	Thyroiditis	C0040147	0.6824	Abnormality of the pituitary gland	C0032002	3.02e-05	3.82e-05	SERPINA6,EDNRA,ACKR3,ABCG2,TRHR,TACR3,OPRM1,CXCR6,MCHR2,GNRHR,KISS1R,SSTR2,ADRA1D,NR3C1,CYP11B2,SSTR5,GAL,DRD4,AGT,DRD2,ADRA2B,SSTR4,ANXA1,CXCL8,PROKR2,POMC,GHSR,SST,CYSLTR2,AVPR1B,APLNR,LPAR2,HCAR3,ADRA1A,SSTR3,SSTR1,SHBG,PMCH,CXCL12,MCHR1,PENK,NPY,GNA11,CXCR4
Hydrocortisone	DB00741	Thyroiditis	C0040147	0.7211	Diabetes Mellitus, Type 1	C0011849	3.12e-05	5.41e-05	GRM2,S1PR2,APP,EDNRA,UTS2R,CCL20,BDKRB1,ABCG2,CCKAR,APLN,CCR5,NPY1R,OPRM1,CXCL5,CCL21,CYP3A5,ADRA2A,PDYN,S1PR4,CNR1,CCR2,NPY2R,SSTR2,P2RY12,GCGR,GNAT3,GABBR1,AGTR1,P2RY1,MTNR1B,AGTR2,ADRA1D,HCAR2,NR3C1,CYP11B2,ADORA1,S1PR5,SSTR5,GAL,CCR7,KNG1,AGT,DRD2,ADRA2B,NPY5R,ANXA1,CXCL8,PROKR2,ABCB1,POMC,GHSR,SST,CXCL10,GPR55,CCL5,APLNR,CCKBR,BDKRB2,HCAR3,AVPR1A,ADRA1A,SSTR3,CHRM2,SSTR1,SHBG,CYP3A4,HRH1,CHR…
Hydrocortisone	DB00741	Thyroiditis	C0040147	0.6604	Diabetes mellitus type 2	C0011860	5.05e-05	5.96e-05	PYY,EDNRB,EDNRA,ACKR3,UTS2R,C3,ABCG2,CCKAR,C5,TACR3,APLN,CCR5,NPY1R,GPRC6A,OPRM1,CXCR6,CXCL5,CCR1,CYP3A5,ADRA2A,CNR2,CNR1,CCR2,MGST3,NPY2R,GNAI2,GCGR,PPY,AGTR1,SLCO1A2,MTNR1B,AGTR2,HCAR2,NR3C1,CYP11B2,KNG1,AGT,OXER1,DRD2,ADRA2B,NPY5R,SSTR4,ANXA1,MTNR1A,CXCL8,ABCB1,POMC,ADRA2C,GHSR,SST,CXCL10,CYSLTR2,GPR55,CCL5,APLNR,CCKBR,BDKRB2,LPAR2,LPAR1,AVPR1A,ADRA1A,CYP2C8,SHBG,LPAR3,CYP3A4,CHRM3,CXCL12,FFAR…
Hydrocortisone	DB00741	Tinea Pedis	C0040259	0.9094	Pruritus	C0033774	5.65e-05	9.98e-05	GRPR,EDNRA,ACKR3,OPRM1,CXCR6,HRH4,PDYN,ADRA2B,SSTR4,TACR1,CYSLTR2,F2RL1,LPAR2,ADRA1A,HRH1
Hydrocortisone	DB00741	Tinea Pedis	C0040259	0.7529	Henoch-Schoenlein Purpura	C0034152	0.00014215	0.000143075	C3,CXCL5,AGTR1,AGT,CXCL8,CCL5
Hydrocortisone	DB00741	Lymphoma, T-Cell, Cutaneous	C0079773	0.712	Sarcoidosis	C0036202	6.69e-05	8.33e-05	C3,C5,CXCR3,CCR5,CXCL5,CXCL9,CCR2,AGTR1,AGTR2,NR3C1,AGT,TACR1,CXCL8,CXCL10,CCL19,CCL5,CXCL12,CXCR4
Hydrocortisone	DB00741	Lymphoma, T-Cell, Cutaneous	C0079773	1	Cutaneous T-cell lymphoma	C0079773	7.5e-05	9.61e-05	CCL20,CCL27,CXCR3,CCR6,OPRM1,CYP3A5,CXCL9,CCR10,CCR7,CXCL8,ABCB1,SST,CXCL10,CYP3A4,CCR4,NTSR1,CXCR4
Hydrocortisone	DB00741	Lymphoma, T-Cell, Cutaneous	C0079773	0.7212	Primary Effusion Lymphoma	C1292753	8.62e-05	0.00017912	EDNRA,ACKR3,ABCG2,CXCR6,ADRA1D,ADRA2B,SSTR4,POMC,CYSLTR2,LPAR2,ADRA1A
Hydrocortisone	DB00741	Lymphoma, T-Cell, Cutaneous	C0079773	0.9193	Non-Hodgkin lymphoma	C0024305	0.000116376	0.000119138	SERPINA6,C3,C5,CCR3,CXCR5,C5AR1,NR3C1,CYP11B2,CCR7,DRD2,DRD3,CXCL8,CCR9,ABCB1,POMC,SST,CCL5,GNA15,SHBG,C3AR1,NPY,CXCR4
Hydrocortisone	DB00741	Lymphoma, T-Cell, Cutaneous	C0079773	0.7291	Granuloma	C0018188	0.000117157	0.000136711	CXCR3,CCR6,CXCR6,CXCL10,F2RL1
Hydrocortisone	DB00741	Granuloma Annulare	C0085074	0.651	Non-Hodgkin lymphoma	C0024305	0.000116376	0.000119138	SERPINA6,C3,C5,CCR3,CXCR5,C5AR1,NR3C1,CYP11B2,CCR7,DRD2,DRD3,CXCL8,CCR9,ABCB1,POMC,SST,CCL5,GNA15,SHBG,C3AR1,NPY,CXCR4
Hydrocortisone	DB00741	Granuloma Annulare	C0085074	0.8396	Granuloma	C0018188	0.000117157	0.000136711	CXCR3,CCR6,CXCR6,CXCL10,F2RL1
Hydrocortisone	DB00741	Humoral hypercalcemia of malignancy (disorder)	C0149911	0.6929	Hypokalemia	C0020621	0.0001195	0.000185743	NR3C1,CYP11B2,AGT,POMC,SST,CASR
Hydrocortisone	DB00741	Lichen Simplex Chronicus	C0149922	0.7272	Eczema	C0013595	6.07e-05	8.7e-05	CXCL2,CCL20,CCL27,C5,CXCR3,CCR6,CCR3,OPRM1,CCR8,HRH4,NPSR1,CXCL9,CXCL8,CXCL10,CCL5,F2RL1,PTGDR2,CYSLTR1,CCL23,CCR4,CXCL1,CASR,NTSR1,CXCR2,GNA11,CXCR4
Hydrocortisone	DB00741	Lichen Simplex Chronicus	C0149922	0.6791	Dermatitis, Atopic	C0011615	6.4e-05	7.25e-05	CXCL2,CCL20,C3,CCL27,CXCR3,CCR5,CCR6,CCR3,OPRM1,CCR8,HRH4,NPSR1,PDYN,CXCL9,GRM4,CXCL8,CXCL10,CCL5,F2RL1,PTGDR2,CYSLTR1,HTR1A,CCL23,CCR4,CXCL1,NPY,NTSR1,CXCR2
Hydrocortisone	DB00741	Anemia, Diamond-Blackfan	C1260899	0.6747	Acute Erythroblastic Leukemia	C0023440	8.49e-05	9.03e-05	EDNRA,ACKR3,CXCR6,CXCL9,S1PR4,ADRA2B,SSTR4,ABCB1,CYSLTR2,PF4,LPAR2,ADRA1A,P2RY6,CXCR4
Hydrocortisone	DB00741	Allergic rhinitis (disorder)	C2607914	0.6776	Pulmonary Disease, Chronic Obstructive	C0024115	2.92e-05	5.97e-05	EDNRB,CXCL2,EDNRA,ACKR3,CXCR3,CCR5,CCR3,CXCR6,CXCL5,CCR1,NPSR1,C5AR1,NR3C1,ADORA1,LPAR6,F2R,ADRA2B,SSTR4,ANXA1,CXCL8,CXCL10,CYSLTR2,CCL5,BDKRB2,F2RL1,LPAR2,ADRA1A,CXCL1,C3AR1,CXCR2,CXCR1,CXCR4
Hydrocortisone	DB00741	Allergic rhinitis (disorder)	C2607914	0.8501	Immediate hypersensitivity	C0020523	3.33e-05	8.72e-05	EDNRA,C3,HRH3,C5,CCR5,CCR3,NPSR1,CXCL8,CYSLTR2,CCL5,PTGDR2,CYSLTR1,CHRM3,CXCL12,C3AR1
Hydrocortisone	DB00741	Allergic rhinitis (disorder)	C2607914	0.8582	Asthma	C0004096	3.62e-05	4.45e-05	EDNRB,APP,PTGER1,CXCL2,S1PR1,EDNRA,ACKR3,CCL20,C3,CCL27,FPR2,BDKRB1,HRH3,GRM1,C5,TACR2,TACR3,CXCR3,CCR5,CCR6,GPRC6A,NPW,CCR3,CXCR6,CCR8,CXCL5,CCL21,CXCL13,CCR1,NPSR1,PPBP,GPR65,CXCL9,CXCL3,CCR2,C5AR1,AGTR1,AGTR2,ADRA1D,NR3C1,LTB4R,ADORA1,CHRM1,CCR7,F2R,KNG1,AGT,OXER1,ADRA2B,SSTR4,ANXA1,TACR1,CXCL8,PTGER3,CCR9,ABCB1,POMC,CXCL10,CYSLTR2,CXCL16,GNB1,CCL19,CCL5,PF4,CXCL6,BDKRB2,F2RL1,TAS2R1,LPAR2,PTG…
Hydrocortisone	DB00741	Allergic rhinitis (disorder)	C2607914	0.7406	Pneumonia	C0032285	4.37e-05	5.59e-05	CXCL2,CCL20,C3,CXCR3,CCR6,NPW,CCR3,CCR8,CXCL5,CXCL13,CCR1,CXCL9,CCR2,C5AR1,PTAFR,NR3C1,LTB4R,F2R,KNG1,CXCL8,CCR9,POMC,CCL19,CCL5,PF4,F2RL1,LPAR2,LPAR1,PTGDR2,CYSLTR1,CXCL12,CXCL1,C3AR1,CXCR2,ADORA3,CXCR4
Hydrocortisone	DB00741	Allergic rhinitis (disorder)	C2607914	0.8174	Hypersensitivity	C0020517	5.29e-05	7.01e-05	CCL20,C3,CXCR3,CCR6,CXCL5,CCR1,NPSR1,PPBP,CXCL9,CCR2,KNG1,HTR2B,CCR9,CCL19,CCL5,PF4,F2RL1,CYSLTR1,CXCL1
Hydrocortisone	DB00741	Allergic rhinitis (disorder)	C2607914	0.7205	Dermatitis, Atopic	C0011615	6.4e-05	7.25e-05	CXCL2,CCL20,C3,CCL27,CXCR3,CCR5,CCR6,CCR3,OPRM1,CCR8,HRH4,NPSR1,PDYN,CXCL9,GRM4,CXCL8,CXCL10,CCL5,F2RL1,PTGDR2,CYSLTR1,HTR1A,CCL23,CCR4,CXCL1,NPY,NTSR1,CXCR2
Hydrocortisone	DB00741	Allergic rhinitis (disorder)	C2607914	0.6511	Bronchiolitis Obliterans	C0006272	7.34e-05	8.56e-05	CXCR3,CXCL9,CCR2,LTB4R,CXCL8,CXCL10,CCL5,CXCL12,CXCR4
Hydrocortisone	DB00741	Allergic rhinitis (disorder)	C2607914	0.6993	Drug Allergy	C0013182	8.7e-05	0.000190371	CYP3A5,ADORA1,PTGER3,ABCB1,CYSLTR2,CYP2C8,CYSLTR1,CYP3A4,ADORA3
Hydrocortisone	DB00741	Allergic rhinitis (disorder)	C2607914	0.6668	Bronchiolitis	C0006271	9.79e-05	0.000117079	C3,CCR5,NPW,NR3C1,CXCL8,CCL5,PMCH,CXCR2
Hydrocortisone	DB00741	Allergic rhinitis (disorder)	C2607914	0.6764	Tuberculosis, Pulmonary	C0041327	0.000110388	0.000131913	P2RY2,CCR5,CCR1,CXCL9,CCR2,AGTR1,P2RY1,AGTR2,CXCL8,ABCB1,CXCL10,CCL5,CXCR4
Hydrocortisone	DB00741	Allergic rhinitis (disorder)	C2607914	0.953	Rhinitis, Allergic, Seasonal	C0035455	0.000116897	0.000139219	C3,BDKRB1,CCR3,NPSR1,CYSLTR2,CCL5,F2RL1,CYSLTR1,HRH1,NPY
Hydrocortisone	DB00741	Allergic rhinitis (disorder)	C2607914	0.7367	Henoch-Schoenlein Purpura	C0034152	0.00014215	0.000143075	C3,CXCL5,AGTR1,AGT,CXCL8,CCL5
Hydrocortisone	DB00741	Allergic rhinitis (disorder)	C2607914	0.7368	Anaphylactic shock NOS	C0002792	0.000151783	0.000167001	C5AR1,LTB4R,KNG1,AGT,CYSLTR2
Hydrocortisone	DB00741	Allergic rhinitis (disorder)	C2607914	0.8699	Respiratory Hypersensitivity	C0035228	0.000168966	0.000212411	CCR3,NPSR1,HRH1,CXCL1
Hydroxychloroquine	DB01611	arthritis	C0003864	0.9894	Musculoskeletal Diseases	C0026857	6e-05	0.000149786	TLR7,CYP2D6,TLR9,TLR8
Hydroxychloroquine	DB01611	Lupus Erythematosus, Discoid	C0024138	1	Discoid lupus erythematosus	C0024138	5.89e-05	0.000331365	MYD88,TLR7,IRF7,HSP90B1,TRAF6,TLR9
Hydroxychloroquine	DB01611	Malaria, Falciparum	C0024535	0.7408	Toxoplasmosis	C0040558	3.93e-05	0.000217391	TLR7,UNC93B1,TLR9
Hydroxychloroquine	DB01611	Malaria, Vivax	C0024537	0.6921	Toxoplasmosis	C0040558	3.93e-05	0.000217391	TLR7,UNC93B1,TLR9
Ibuprofen	DB01050	arthritis	C0003864	0.6679	Myopathy, scapulohumeroperoneal	C0026848	6.58e-05	0.000271249	CYP2C9,PTGS2,CYP2C8,VCP,DNM2,DMD,ALB,EGFR,OBSL1,RYR2,AMPH,CHKB,CFH,TTN,AGFG1,TRAPPC11,TTR,LDB3,APOE,SCN5A,PPARG,GFAP,BIN1,BCL2
Ibuprofen	DB01050	Dysmenorrhea	C0013390	0.6501	Angina pectoris	C0002962	0.000107838	0.000169568	THBD,LDLRAP1,AVP,APOE,APOB,ITGA2,CST3
[truncated: 1,517 more rows]

## Sheet: summary
Approved Indication Name	Approved Indication CUI	Number of Approved	Approved Drug List	Number of Drugs Predicted	List of Predicted Drugs	Indication-specific sensitivity
[truncated: 594 more rows]

## Sheet: clustered_summary
Cluster Number	Diseases	CUIs	Number of Approved	Approved Drug List	Number of Drugs Predicted	Predicted Drug List	Cluster Specific Senstivity
[truncated: 63 more rows]

[truncated: 3 more sheets: drug_target_predictions, drug_targ_prediction_summary, Targets_vs_PathFX]
