# Supplementary material for: PathFX provides mechanistic insights into drug efficacy and safety for regulatory review and therapeutic development
Source: PLoS Comput Biol. 2018 Dec 7;14(12):e1006614. doi: 10.1371/journal.pcbi.1006614 (PMC6285459; doi:10.1371/journal.pcbi.1006614)
Supplement: S2 File — (XLSX) [file pcbi.1006614.s002.xlsx]

## Sheet: ByDrug
		Expected background	PPV_networks	Fold-change over expected	PPV_targets	change	NPV_networks	NPV_targets	change
DB00169	Cholecalciferol	0.000535958	0.142857	266.545	0.0127592	0.130098	0.999513	0.999849	-0.000336504
DB00331	Metformin	9.74469e-05	0.111111	1140.22	0.0253165	0.0857947	1	1	0
DB01611	Hydroxychloroquine	0.000487234	0.0833333	171.033	0.0140056	0.0693277	0.99961	0.999802	-0.000191445
DB00158	Folic Acid	0.000341064	0.0625	183.25	0.00571429	0.0567857	0.999708	0.999752	-4.45298e-05
DB00794	Primidone	0.000389788	0.0625	160.344	0.00714286	0.0553571	0.999659	0.999704	-4.47346e-05
DB00227	Lovastatin	0.000487234	0.0666667	136.827	0.0119617	0.0547049	0.999561	0.999751	-0.000189891
DB00641	Simvastatin	0.000584681	0.0666667	114.022	0.0144033	0.0522634	0.999464	0.999751	-0.000286468
DB00184	Nicotine	0.00014617	0.0526316	360.07	0.00232558	0.050306	0.999903	0.9999	2.0754e-06
DB00949	Felbamate	0.000194894	0.0526316	270.053	0.003367	0.0492646	0.999854	0.999852	2.1314e-06
DB00437	Allopurinol	0.000292341	0.0769231	263.128	0.0285714	0.0483516	0.999756	0.999804	-4.80828e-05
DB00740	Riluzole	9.74469e-05	0.0285714	293.2	0.0025974	0.025974	0.999951	0.99995	9.26613e-07
DB00608	Chloroquine	0.000389788	0.025641	65.7821	0.00443656	0.0212045	0.999659	0.999845	-0.000186392
DB01306	Insulin Aspart	0.00014617	0.016	109.461	0.00292398	0.013076	0.999951	0.999901	5.03602e-05
DB00795	Sulfasalazine	0.000389788	0.019802	50.802	0.00873362	0.0110684	0.999951	0.99995	1.67299e-06
DB00741	Hydrocortisone	0.0047749	0.0446247	9.3457	0.0336449	0.0109799	0.996394	0.996113	0.000281092
DB00999	Hydrochlorothiazide	0.000243617	0.0175439	72.014	0.00833333	0.00921053	0.999805	0.999804	1.10779e-06
DB00627	Niacin	0.000389788	0.00791557	20.3074	0	0.00791557	0.999756	0.999608	0.000148554
DB01119	Diazoxide	0.000243617	0.00757576	31.097	0	0.00757576	0.999805	0.999753	5.16884e-05
DB01193	Acebutolol	0.00014617	0.00840336	57.4902	0.00192308	0.00648028	0.999903	0.9999	2.52312e-06
DB00230	Pregabalin	0.000243617	0.0138889	57.0111	0.00793651	0.00595238	0.999805	0.999804	1.15593e-06
DB01364	Ephedrine	0.000779575	0.0100251	12.8596	0.00414938	0.00587569	0.999415	0.999261	0.000154222
DB00146	Calcidiol	0.000243617	0.0118577	48.6735	0.00631579	0.00554192	0.999903	0.9999	2.28926e-06
DB00163	Vitamin E	0.00014617	0.00740741	50.6765	0.00200401	0.0054034	0.999903	0.9999	2.41829e-06
DB00678	Losartan	0.000243617	0.0133779	54.9137	0.00860215	0.00477578	0.999951	0.99995	1.11988e-06
DB00829	Diazepam	0.000341064	0.0104167	30.5417	0.00564972	0.00476695	0.999708	0.999752	-4.45234e-05
DB01234	Dexamethasone	0.00428766	0.0342105	7.97883	0.0295508	0.0046597	0.996346	0.996809	-0.000462219
DB01029	Irbesartan	0.000194894	0.0126582	64.9494	0.00819672	0.00446151	0.999951	1	-4.87306e-05
DB00086	Streptokinase	4.87234e-05	0.00423729	86.9661	0	0.00423729	1	0.99995	4.96179e-05
DB00215	Citalopram	0.000194894	0.0101523	52.0914	0.00617284	0.00397944	0.999903	1	-9.74564e-05
DB01016	Glyburide	9.74469e-05	0.00719424	73.8273	0.00343643	0.00375782	0.999951	1	-4.87258e-05
DB01599	Probucol	0.00014617	0.0151515	103.657	0.0114943	0.00365726	0.999903	1	-9.74516e-05
DB00459	Acitretin	4.87234e-05	0.0035461	72.7801	0	0.0035461	1	0.999951	4.9157e-05
DB00221	Isoetarine	4.87234e-05	0.00348432	71.5122	0	0.00348432	1	0.999951	4.92756e-05
DB00396	Progesterone	0.000389788	0.00724638	18.5906	0.00394218	0.0033042	0.999708	0.999747	-3.94209e-05
DB01120	Gliclazide	9.74469e-05	0.00531915	54.5851	0.00230947	0.00300968	1	1	0
DB00376	Trihexyphenidyl	0.000194894	0.00299401	15.3623	0	0.00299401	0.999903	0.999804	9.80518e-05
DB00387	Procyclidine	0.000194894	0.00298507	15.3164	0	0.00298507	0.999903	0.999804	9.82431e-05
DB00046	Insulin Lispro	0.00014617	0.00678733	46.4344	0.00399202	0.00279531	1	0.99995	4.99401e-05
DB01274	Arformoterol	0.000194894	0.00980392	50.3039	0.00714286	0.00266106	0.999854	0.99995	-9.64386e-05
DB00695	Furosemide	0.000292341	0.00738007	25.2448	0.00515464	0.00222543	0.999805	0.999754	5.09877e-05
DB00936	Salicylic acid	0.00131553	0.00865801	6.58137	0.00661157	0.00204644	0.998782	0.998847	-6.44448e-05
DB00586	Diclofenac	0.000584681	0.00787402	13.4672	0.00588235	0.00199166	0.999513	0.999647	-0.000134584
DB00806	Pentoxifylline	9.74469e-05	0.00196078	20.1216	0	0.00196078	0.999951	0.999902	4.92798e-05
DB00852	Pseudoephedrine	0.000584681	0.00642674	10.9919	0.00450045	0.00192629	0.999659	0.99964	1.93225e-05
DB00244	Mesalazine	0.000341064	0.00556586	16.3191	0.00376412	0.00180175	0.999805	0.999797	7.84239e-06
DB00162	Vitamin A	0.000194894	0.0120482	61.8193	0.0104167	0.00163153	0.999854	0.999853	6.72475e-07
DB00302	Tranexamic Acid	0.000194894	0.00549451	28.1923	0.00389105	0.00160345	0.999903	0.999852	5.05456e-05
DB01114	Chlorphenamine	0.000633405	0.00403226	6.366	0.00248139	0.00155087	0.999415	0.999404	1.13265e-05
DB01075	Diphenhydramine	0.000243617	0.00407332	16.7202	0.00265957	0.00141375	0.999854	0.999802	5.23069e-05
DB01225	Enoxaparin	9.74469e-05	0.00568182	58.3068	0.00429185	0.00138997	1	0.999951	4.92805e-05
DB00317	Gefitinib	0.000194894	0.00355872	18.2598	0.00228571	0.001273	0.999951	0.999898	5.30478e-05
DB01200	Bromocriptine	0.000194894	0.00347826	17.847	0.0025641	0.000914158	0.999903	0.999851	5.15279e-05
DB01001	Salbutamol	0.00014617	0.00423729	28.9887	0.00338983	0.000847458	0.999903	0.999901	1.40655e-06
DB00006	Bivalirudin	4.87234e-05	0.003003	61.6336	0.00239808	0.000604921	1	1	0
DB00434	Cyproheptadine	0.000438511	0.00624025	14.2305	0.00571429	0.000525964	0.999756	0.999607	0.00014932
DB00530	Erlotinib	0.00014617	0.00378788	25.9141	0.0035545	0.000233376	1	1	0
DB06212	Tolvaptan	0.000194894	0.00571429	29.32	0.00549451	0.00021978	0.999951	0.999901	5.04683e-05
DB01064	Isoprenaline	0.000341064	0.00182482	5.35036	0.00167504	0.000149776	0.999805	0.999699	0.000106115
DB01035	Procainamide	4.87234e-05	0	0	0	0	0.999951	0.99995	8.18213e-07
DB00181	Baclofen	0.00014617	0	0	0	0	0.999854	0.999854	2.28235e-07
DB00799	Tazarotene	0.00014617	0	0	0	0	0.999854	0.999853	7.58769e-07
DB01138	Sulfinpyrazone	0.00014617	0	0	0	0	0.999854	0.999851	3.19486e-06
DB00337	Pimecrolimus	4.87234e-05	0	0	0	0	0.999951	0.999951	7.74078e-07
DB01003	Cromoglicic acid	0.000389788	0	0	0	0	0.99961	0.999609	1.27624e-06
DB00286	Conjugated Equine Estrogens	0.00014617	0	0	0	0	0.999854	0.999851	3.14994e-06
DB01250	Olsalazine	9.74469e-05	0	0	0	0	0.999903	0.9999	2.61763e-06
DB00126	Vitamin C	0.00014617	0	0	0	0	0.999854	0.999853	4.6435e-07
DB01020	Isosorbide Mononitrate	9.74469e-05	0	0	0	0	0.999903	0.999902	4.96302e-07
DB00697	Tizanidine	0.00014617	0	0	0	0	0.999854	0.999853	1.15558e-06
DB00759	Tetracycline	0.00170532	0	0	0	0	0.998296	0.998275	2.12547e-05
DB01597	Cilastatin	0.000925745	0	0	0	0	0.999075	0.999074	2.70554e-07
DB00204	Dofetilide	4.87234e-05	0	0	0	0	0.999951	0.999951	4.91527e-07
DB01137	Levofloxacin	0.00126681	0	0	0	0	0.998734	0.998713	2.11148e-05
DB01206	Lomustine	0.000243617	0	0	0	0	0.999805	0.999803	2.42248e-06
DB00522	Bentiromide	4.87234e-05	0	0	0	0	0.999951	0.999951	5.94217e-08
DB04895	Pegaptanib	9.74469e-05	0	0	0	0	0.999903	0.999902	6.54776e-07
DB00282	Pamidronate	0.000194894	0	0	0	0	0.999805	0.999805	2.28146e-07
DB08868	Fingolimod	9.74469e-05	0	0	0	0	0.999903	0.999901	1.28929e-06
DB00121	Biotin	9.74469e-05	0	0	0	0	0.999903	0.999902	9.29801e-07
DB00190	Carbidopa	0.00014617	0.0150376	102.877	0.0150376	0	0.999951	0.999951	3.13019e-07
DB00790	Perindopril	9.74469e-05	0	0	0	0	0.999903	0.999899	3.4104e-06
DB00489	Sotalol	4.87234e-05	0	0	0	0	0.999951	0.999951	7.42251e-07
DB01073	Fludarabine	9.74469e-05	0	0	0	0	0.999903	0.999902	2.09338e-07
DB01427	Amrinone	9.74469e-05	0	0	0	0	0.999903	0.999898	4.79119e-06
DB00464	Sodium Tetradecyl Sulfate	4.87234e-05	0	0	0	0	0.999951	0.999951	6.71467e-07
DB00390	Digoxin	0.000194894	0	0	0	0	0.999805	0.999803	2.03374e-06
DB00491	Miglitol	9.74469e-05	0	0	0	0	0.999903	0.999902	2.28436e-07
DB01113	Papaverine	0.000194894	0	0	0	0	0.999805	0.999805	5.42774e-07
DB00883	Isosorbide Dinitrate	0.00014617	0	0	0	0	0.999854	0.999852	1.63476e-06
DB00165	Pyridoxine	0.000194894	0	0	0	0	0.999805	0.999803	2.10183e-06
DB02300	Calcipotriol	0.00014617	0	0	0	0	0.999854	0.99985	3.95649e-06
DB00908	Quinidine	9.74469e-05	0	0	0	0	0.999903	0.9999	2.6627e-06
DB00600	Monobenzone	4.87234e-05	0	0	0	0	0.999951	0.999951	4.16563e-07
DB00380	Dexrazoxane	4.87234e-05	0	0	0	0	0.999951	0.999951	1.57188e-07
DB01024	Mycophenolic acid	4.87234e-05	0	0	0	0	0.999951	0.999951	2.26576e-07
DB00308	Ibutilide	4.87234e-05	0	0	0	0	0.999951	0.999951	2.64918e-07
DB00523	Alitretinoin	4.87234e-05	0	0	0	0	0.999951	0.999951	6.7384e-07
DB01006	Letrozole	4.87234e-05	0	0	0	0	0.999951	0.99995	8.13385e-07
DB00819	Acetazolamide	0.000438511	0	0	0	0	0.999562	0.99956	1.09226e-06
DB00615	Rifabutin	9.74469e-05	0	0	0	0	0.999903	0.999901	1.31353e-06
DB05271	Rotigotine	9.74469e-05	0.00263852	27.0765	0.0027248	-8.62732e-05	0.999951	0.99995	8.82276e-07
DB04855	Dronedarone	9.74469e-05	0.00198413	20.3611	0.0021692	-0.00018507	0.999951	0.99995	1.11706e-06
DB00279	Liothyronine	0.000389788	0.0130719	33.5359	0.0133333	-0.000261438	0.999708	0.999754	-4.6098e-05
DB01043	Memantine	4.87234e-05	0.00263852	54.153	0.003003	-0.000364481	1	1	0
DB00619	Imatinib	0.000633405	0.0122951	19.4111	0.0127551	-0.00046002	0.999805	0.999848	-4.30267e-05
DB00843	Donepezil	9.74469e-05	0.00440529	45.207	0.00490196	-0.000496674	0.999951	1	-4.87258e-05
DB01069	Promethazine	0.000292341	0.00357782	12.2385	0.00408163	-0.000503815	0.999805	0.9998	4.70794e-06
DB00915	Amantadine	0.000243617	0.00518135	21.2684	0.00619195	-0.0010106	0.999854	0.999852	2.31511e-06
DB00605	Sulindac	0.000389788	0.00337458	8.65748	0.00439239	-0.00101781	0.999756	0.999748	8.29897e-06
DB01169	Arsenic trioxide	0.000194894	0.00188147	9.65381	0.00293255	-0.00105108	0.999903	0.999949	-4.61748e-05
DB00255	Diethylstilbestrol	9.74469e-05	0	0	0.00110497	-0.00110497	0.999903	0.999949	-4.64785e-05
DB00734	Risperidone	0.000292341	0.00570342	19.5095	0.00689655	-0.00119313	0.999854	0.999851	3.14282e-06
DB06201	Rufinamide	9.74469e-05	0.00192678	19.7726	0.003125	-0.00119822	0.999951	0.999951	7.6688e-07
DB01014	Balsalazide	9.74469e-05	0	0	0.0012285	-0.0012285	0.999903	0.999949	-4.67091e-05
DB06809	Plerixafor	0.00014617	0.00426439	29.1741	0.00552486	-0.00126047	0.999951	0.99995	8.69974e-07
DB00248	Cabergoline	9.74469e-05	0.0015456	15.8609	0.00288184	-0.00133625	0.999951	0.99995	8.33106e-07
DB00675	Tamoxifen	0.00014617	0	0	0.00136799	-0.00136799	0.999854	0.999899	-4.51276e-05
DB00494	Entacapone	4.87234e-05	0	0	0.00137174	-0.00137174	0.999951	1	-4.87234e-05
DB01196	Estramustine	4.87234e-05	0	0	0.00141844	-0.00141844	0.999951	1	-4.87234e-05
DB00014	Goserelin	0.000194894	0.00353357	18.1307	0.005	-0.00146643	0.999903	0.999852	5.01353e-05
DB00351	Megestrol acetate	0.000194894	0	0	0.00158983	-0.00158983	0.999805	0.999849	-4.41059e-05
DB00499	Flutamide	4.87234e-05	0	0	0.00159236	-0.00159236	0.999951	1	-4.87234e-05
DB00836	Loperamide	0.00014617	0	0	0.00164745	-0.00164745	0.999854	0.9999	-4.57566e-05
DB00269	Chlorotrianisene	4.87234e-05	0	0	0.00166389	-0.00166389	0.999951	1	-4.87234e-05
DB06710	Methyltestosterone	0.000292341	0	0	0.0016835	-0.0016835	0.999708	0.999749	-4.15113e-05
DB01367	Rasagiline	4.87234e-05	0	0	0.00169205	-0.00169205	0.999951	1	-4.87234e-05
DB01118	Amiodarone	9.74469e-05	0	0	0.00183486	-0.00183486	0.999903	0.99995	-4.73921e-05
DB00361	Vinorelbine	9.74469e-05	0	0	0.00185529	-0.00185529	0.999903	0.99995	-4.74119e-05
DB01204	Mitoxantrone	0.000243617	0	0	0.00188324	-0.00188324	0.999756	0.9998	-4.35754e-05
DB00379	Mexiletine	9.74469e-05	0	0	0.00194932	-0.00194932	0.999903	0.99995	-4.74721e-05
DB00571	Propranolol	0.000438511	0.00457666	10.4368	0.00654664	-0.00196999	0.999659	0.999749	-9.00349e-05
DB01394	Colchicine	0.000194894	0	0	0.00197239	-0.00197239	0.999805	0.99985	-4.50341e-05
DB00284	Acarbose	9.74469e-05	0.0172414	176.931	0.0192308	-0.00198939	0.999951	0.999951	1.19e-07
DB01182	Propafenone	0.000194894	0	0	0.00199203	-0.00199203	0.999805	0.99985	-4.50621e-05
DB00995	Auranofin	9.74469e-05	0.00198413	20.3611	0.00403226	-0.00204813	0.999951	0.999951	5.93514e-07
DB00549	Zafirlukast	4.87234e-05	0	0	0.00212314	-0.00212314	0.999951	1	-4.87234e-05
DB00537	Ciprofloxacin	0.00238745	0	0	0.00213675	-0.00213675	0.997616	0.997612	3.15634e-06
DB01185	Fluoxymesterone	0.000438511	0.0025641	5.84729	0.00476758	-0.00220348	0.99961	0.999746	-0.000135852
DB06655	Liraglutide	4.87234e-05	0.00315457	64.7445	0.00540541	-0.00225083	1	1	0
DB01268	Sunitinib	0.000194894	0.00330761	16.9713	0.00560224	-0.00229463	0.999951	1	-4.87306e-05
DB01409	Tiotropium	0.00014617	0.00174825	11.9604	0.00406504	-0.00231679	0.999903	0.999901	1.16769e-06
DB00714	Apomorphine	4.87234e-05	0.00162075	33.2642	0.00403226	-0.00241151	1	1	0
DB00222	Glimepiride	4.87234e-05	0	0	0.00241546	-0.00241546	0.999951	1	-4.87234e-05
DB00091	Cyclosporine	0.000292341	0	0	0.00242718	-0.00242718	0.999756	0.999801	-4.47587e-05
DB00357	Aminoglutethimide	0.00014617	0	0	0.002457	-0.002457	0.999854	0.999901	-4.67547e-05
DB00444	Teniposide	9.74469e-05	0	0	0.00248756	-0.00248756	0.999903	0.99995	-4.77478e-05
DB01261	Sitagliptin	4.87234e-05	0	0	0.00251256	-0.00251256	0.999951	1	-4.87234e-05
DB01009	Ketoprofen	0.000292341	0.00645161	22.0688	0.00898876	-0.00253715	0.999903	0.9999	2.1355e-06
DB01097	Leflunomide	0.00014617	0	0	0.00257732	-0.00257732	0.999854	0.999901	-4.68485e-05
DB01195	Flecainide	0.00014617	0	0	0.0027027	-0.0027027	0.999854	0.999901	-4.69301e-05
DB01223	Aminophylline	0.000438511	0.00462963	10.5576	0.00735294	-0.00272331	0.999659	0.999654	4.46133e-06
DB00281	Lidocaine	0.000682128	0	0	0.00286944	-0.00286944	0.999318	0.999395	-7.70929e-05
DB00744	Zileuton	0.00014617	0	0	0.00291545	-0.00291545	0.999854	0.999901	-4.7077e-05
DB01224	Quetiapine	0.000292341	0.00522648	17.878	0.00826446	-0.00303798	0.999854	0.999851	2.60254e-06
DB01047	Fluocinonide	0.000633405	0	0	0.00319489	-0.00319489	0.999367	0.999407	-3.98976e-05
DB00851	Dacarbazine	0.00014617	0	0	0.00321543	-0.00321543	0.999854	0.999901	-4.72268e-05
DB01128	Bicalutamide	9.74469e-05	0	0	0.00325203	-0.00325203	0.999903	1	-9.74469e-05
DB00603	Medroxyprogesterone acetate	0.000389788	0	0	0.00330033	-0.00330033	0.99961	0.999699	-8.86242e-05
DB00471	Montelukast	0.000194894	0	0	0.00353357	-0.00353357	0.999805	0.999852	-4.67017e-05
DB00412	Rosiglitazone	0.00014617	0	0	0.00353982	-0.00353982	0.999854	0.99995	-9.60701e-05
DB00731	Nateglinide	9.74469e-05	0	0	0.00359066	-0.00359066	0.999903	1	-9.74469e-05
DB01132	Pioglitazone	0.00014617	0	0	0.00362319	-0.00362319	0.999854	0.99995	-9.61027e-05
DB00674	Galantamine	4.87234e-05	0	0	0.003663	-0.003663	0.999951	1	-4.87234e-05
DB01101	Capecitabine	0.000243617	0	0	0.00369004	-0.00369004	0.999756	0.999803	-4.61428e-05
DB00903	Etacrynic acid	9.74469e-05	0.0033557	34.4362	0.0070922	-0.00373649	0.999951	0.999951	3.32265e-07
DB00214	Torasemide	0.000243617	0	0	0.00377358	-0.00377358	0.999756	0.999803	-4.61894e-05
DB01235	Levodopa	0.00014617	0.00465116	31.8202	0.00843882	-0.00378766	0.999951	0.999951	5.64401e-07
DB01202	Levetiracetam	0.00014617	0	0	0.00378788	-0.00378788	0.999854	0.999901	-4.74492e-05
DB00313	Valproic Acid	0.000194894	0	0	0.003861	-0.003861	0.999805	0.999852	-4.68582e-05
DB00063	Eptifibatide	0.00014617	0.00453515	31.0265	0.00840336	-0.00386821	0.999951	0.999951	5.64456e-07
DB01219	Dantrolene	0.000194894	0	0	0.00389105	-0.00389105	0.999805	0.999852	-4.68823e-05
DB00661	Verapamil	0.000292341	0	0	0.00402414	-0.00402414	0.999708	0.9998	-9.2636e-05
DB00564	Carbamazepine	0.000633405	0	0	0.00421053	-0.00421053	0.999367	0.999452	-8.48339e-05
DB00273	Topiramate	0.000243617	0	0	0.00423729	-0.00423729	0.999756	0.999803	-4.64715e-05
DB00343	Diltiazem	0.000292341	0	0	0.00446429	-0.00446429	0.999708	0.999801	-9.31232e-05
DB00268	Ropinirole	0.00014617	0.00189394	12.9571	0.00638978	-0.00449584	0.999903	0.999951	-4.79761e-05
DB00007	Leuprolide	0.00014617	0.00686499	46.9657	0.0114286	-0.00456358	1	0.999951	4.914e-05
DB01068	Clonazepam	0.000292341	0	0	0.00456621	-0.00456621	0.999708	0.999801	-9.32366e-05
DB00277	Theophylline	0.000438511	0.00470588	10.7315	0.00928074	-0.00457486	0.999659	0.999751	-9.22831e-05
DB00775	Tirofiban	0.000194894	0.00453515	23.2698	0.00913242	-0.00459727	0.999903	0.999902	1.03657e-06
DB00672	Chlorpropamide	9.74469e-05	0	0	0.00464037	-0.00464037	0.999903	1	-9.74469e-05
DB00783	Estradiol	0.000535958	0	0	0.00473186	-0.00473186	0.999464	0.999598	-0.000133829
DB00584	Enalapril	0.000194894	0	0	0.00474684	-0.00474684	0.999805	0.99995	-0.000144615
DB00482	Celecoxib	0.000341064	0	0	0.00483871	-0.00483871	0.999659	0.999799	-0.000140107
DB01124	Tolbutamide	4.87234e-05	0	0	0.00490196	-0.00490196	0.999951	1	-4.87234e-05
DB00328	Indomethacin	0.000730852	0	0	0.0049505	-0.0049505	0.999318	0.999448	-0.000130069
DB00810	Biperiden	0.000194894	0	0	0.00512821	-0.00512821	0.999805	0.999901	-9.55597e-05
DB01037	Selegiline	0.00014617	0	0	0.00529101	-0.00529101	0.999854	1	-0.00014617
DB01050	Ibuprofen	0.000584681	0	0	0.00532481	-0.00532481	0.999415	0.999643	-0.000227279
DB01216	Finasteride	0.00014617	0	0	0.00546448	-0.00546448	0.999854	0.999902	-4.78493e-05
DB00421	Spironolactone	0.000292341	0	0	0.00554785	-0.00554785	0.999708	0.999899	-0.000191356
DB01022	Phylloquinone	0.000194894	0.0232558	119.326	0.0288462	-0.00559034	0.999854	0.999951	-9.72083e-05
DB00993	Azathioprine	0.000194894	0	0	0.00607903	-0.00607903	0.999854	0.99995	-9.66485e-05
DB00245	Benzatropine	0.000194894	0	0	0.00664452	-0.00664452	0.999805	0.999901	-9.59968e-05
DB00588	Fluticasone Propionate	0.000828299	0	0	0.00684932	-0.00684932	0.999172	0.999303	-0.00013166
DB00716	Nedocromil	0.00014617	0.000929368	6.35812	0.0078125	-0.00688313	0.999903	0.999902	6.01937e-07
DB00680	Moricizine	9.74469e-05	0	0	0.00714286	-0.00714286	0.999903	0.999951	-4.83865e-05
DB00694	Daunorubicin	0.000389788	0	0	0.00729927	-0.00729927	0.99961	0.9998	-0.000189568
DB00445	Epirubicin	0.000194894	0	0	0.00740741	-0.00740741	0.999805	0.999853	-4.77773e-05
DB01222	Budesonide	0.000243617	0	0	0.00746269	-0.00746269	0.999756	0.999901	-0.000144222
DB00570	Vinblastine	0.000633405	0	0	0.00757576	-0.00757576	0.999367	0.999503	-0.000136769
DB00104	Octreotide	0.000243617	0.00390625	16.0344	0.0115607	-0.00765444	0.999854	0.999853	1.20659e-06
DB01303	Oxtriphylline	4.87234e-05	0.00195695	40.1644	0.00970874	-0.00775179	1	1	0
DB00555	Lamotrigine	0.000292341	0	0	0.00819672	-0.00819672	0.999708	0.999803	-9.50982e-05
DB00651	Dyphylline	0.000292341	0.00190476	6.51556	0.0102041	-0.00829932	0.999756	0.999755	1.12079e-06
DB00280	Disopyramide	9.74469e-05	0	0	0.00833333	-0.00833333	0.999903	0.999951	-4.84345e-05
DB00136	Calcitriol	0.000292341	0	0	0.00845666	-0.00845666	0.999708	0.9999	-0.000192605
DB00749	Etodolac	0.000243617	0	0	0.00849257	-0.00849257	0.999756	0.99995	-0.00019374
DB01240	Epoprostenol	0.000438511	0.00814664	18.578	0.017094	-0.00894738	0.999756	0.999657	9.92491e-05
DB01083	Orlistat	0.00014617	0	0	0.00900901	-0.00900901	0.999854	0.999951	-9.69165e-05
DB00788	Naproxen	0.000925745	0	0	0.00905797	-0.00905797	0.999123	0.99935	-0.000226449
DB01085	Pilocarpine	0.000194894	0	0	0.00925926	-0.00925926	0.999805	0.999902	-9.64201e-05
DB00989	Rivastigmine	0.000194894	0	0	0.00946372	-0.00946372	0.999805	0.999951	-0.000145399
DB00322	Floxuridine	0.000194894	0	0	0.00986842	-0.00986842	0.999805	0.999951	-0.000145431
DB01248	Docetaxel	0.000389788	0	0	0.00997151	-0.00997151	0.99961	0.99995	-0.000339341
DB00572	Atropine	4.87234e-05	0.00154083	31.624	0.0116279	-0.0100871	1	1	0
DB00541	Vincristine	0.000682128	0	0	0.0101523	-0.0101523	0.999318	0.999503	-0.000185571
DB00242	Cladribine	0.000194894	0	0	0.0123457	-0.0123457	0.999805	0.999853	-4.81563e-05
DB01005	Hydroxyurea	0.000389788	0	0	0.0127119	-0.0127119	0.99961	0.999754	-0.000143378
DB00262	Carmustine	0.000438511	0	0	0.0141844	-0.0141844	0.999562	0.999657	-9.51627e-05
DB00399	Zoledronic acid	0.000292341	0	0	0.0147059	-0.0147059	0.999708	0.999756	-4.79591e-05
DB00175	Pravastatin	0.000438511	0	0	0.0159574	-0.0159574	0.999562	0.999851	-0.000289614
DB00996	Gabapentin	0.00014617	0.00207039	14.1643	0.0185185	-0.0164481	0.999903	0.999902	2.42772e-07
DB01076	Atorvastatin	0.000730852	0	0	0.0168067	-0.0168067	0.999269	0.999651	-0.00038174
DB01039	Fenofibrate	0.000389788	0	0	0.019084	-0.019084	0.99961	0.999852	-0.00024173
DB00635	Prednisone	0.00287468	0.0123457	4.29462	0.0326797	-0.0203341	0.997515	0.998345	-0.000829983
DB00920	Ketotifen	0.00014617	0.00465116	31.8202	0.025641	-0.0209899	0.999951	0.999902	4.88947e-05
DB01033	Mercaptopurine	0.000341064	0	0	0.0212766	-0.0212766	0.999708	0.999756	-4.82096e-05
DB01080	Vigabatrin	0.00014617	0	0	0.0227273	-0.0227273	0.999854	0.999902	-4.85165e-05
DB00997	Doxorubicin	0.00141298	0	0	0.0234009	-0.0234009	0.998587	0.999296	-0.00070915
DB00563	Methotrexate	0.000828299	0	0	0.0234742	-0.0234742	0.999172	0.999652	-0.000480005
DB00860	Prednisolone	0.00511596	0	0	0.0287474	-0.0287474	0.995181	0.995776	-0.000594693
DB00959	Methylprednisolone	0.00341064	0	0	0.032368	-0.032368	0.996591	0.997448	-0.000857615
DB00620	Triamcinolone	0.00389788	0	0	0.037037	-0.037037	0.996104	0.997283	-0.00117932
DB00987	Cytarabine	0.000438511	0	0	0.038835	-0.038835	0.99961	0.999804	-0.000193911
DB00290	Bleomycin	0.000730852	0	0	0.04	-0.04	0.999269	0.999318	-4.82864e-05

## Sheet: ByCUI
CUI	PPV_networks	PPV_targets	change	NPV_networks	NPV_targets	change
C0016412	0.5	0.0357143	0.464286	1	1	0
C0042842	0.5	0.0434783	0.456522	1	1	0
C0024535	0.333333	0.0298507	0.303483	0.995745	1	-0.00425532
C0221013	0.333333	0.166667	0.166667	0.995745	0.99569	5.50257e-05
C0003838	0.142857	0	0.142857	0.995671	0.990868	0.00480342
C0149871	0.142857	0.0107527	0.132104	1	1	0
C2607914	0.210526	0.0909091	0.119617	0.945205	0.933921	0.0112848
C0009443	0.222222	0.111111	0.111111	0.982533	0.978166	0.00436681
C0017185	0.0833333	0	0.0833333	0.995575	0.991304	0.00427087
C0018790	0.0833333	0	0.0833333	1	0.995122	0.00487805
C0242422	0.2	0.117647	0.0823529	0.985915	0.989305	-0.00338932
C0020517	0.0754717	0	0.0754717	0.978378	0.958974	0.019404
C0023474	0.0769231	0.0120482	0.0648749	1	1	0
C0035455	0.0810811	0.0243902	0.0566908	1	0.989848	0.0101523
C0238198	0.0769231	0.0204082	0.0565149	1	1	0
C0018621	0.103448	0.05	0.0534483	0.980861	0.972477	0.00838418
C0035579	0.133333	0.08	0.0533333	1	1	0
C0870082	0.0526316	0	0.0526316	1	0.991111	0.00888889
C0024138	0.125	0.0740741	0.0509259	0.965217	0.966825	-0.00160725
C0023487	0.0714286	0.0238095	0.047619	0.986607	0.984694	0.00191327
C0004096	0.205128	0.157534	0.047594	0.9375	0.967391	-0.0298913
C0027651	0.15	0.105263	0.0447368	0.972477	0.968037	0.00444053
C0011615	0.0434783	0	0.0434783	0.979167	0.971698	0.00746855
C0020625	0.0555556	0.0147059	0.0408497	1	1	0
C0085084	0.04	0	0.04	1	0.995413	0.00458716
C0030567	0.208333	0.168675	0.0396586	0.968421	0.987097	-0.0186757
C0740394	0.0588235	0.0192308	0.0395928	0.995475	0.994624	0.000851457
C0011854	0.0392157	0	0.0392157	1	0.989362	0.0106383
C0085413	0.037037	0	0.037037	1	0.995575	0.00442478
C0013604	0.0357143	0	0.0357143	0.97619	0.973094	0.00309631
C0039103	0.0344828	0	0.0344828	0.976077	0.972477	0.00359949
C0034013	0.0344828	0	0.0344828	1	0.994819	0.00518135
C0023418	0.0833333	0.0564516	0.0268817	0.971963	0.991228	-0.0192655
C0033774	0.0357143	0.00970874	0.0260055	0.994505	0.985185	0.00932031
C0020459	0.025	0	0.025	1	0.994975	0.00502513
C0042373	0.0246914	0	0.0246914	0.993631	0.982558	0.0110724
C0042165	0.0238095	0	0.0238095	1	0.995726	0.0042735
C0151744	0.043956	0.0218978	0.0220582	1	0.990099	0.00990099
C0020542	0.015625	0	0.015625	1	0.994872	0.00512821
C0001418	0.0363636	0.0214286	0.0149351	0.994536	1	-0.00546448
C0011616	0.04	0.027027	0.012973	0.967136	0.965174	0.00196202
C0948089	0.0240964	0.0128205	0.0112759	1	1	0
C0036341	0.0246914	0.0148148	0.00987654	1	1	0
C0018799	0.0166667	0.00757576	0.00909091	1	1	0
C0009324	0.0535714	0.0446429	0.00892857	0.989011	1	-0.010989
C0007131	0.0392157	0.0305344	0.00868134	0.989305	1	-0.0106952
C0281361	0.0285714	0.0204082	0.00816327	1	1	0
C0014175	0.0597015	0.0519481	0.00775344	0.994152	0.993789	0.000363227
C0020443	0.0454545	0.0379747	0.00747986	0.976744	0.9875	-0.0107558
C0007134	0.0163934	0.00943396	0.00695948	1	1	0
C0011581	0.012987	0.00680272	0.00618429	1	1	0
C0004352	0.02	0.0140845	0.00591549	1	1	0
C0014130	0.047619	0.0425532	0.00506586	1	1	0
C0005779	0.0204082	0.0165289	0.00387924	0.994709	1	-0.00529101
C0027051	0.0105263	0.00666667	0.00385965	1	1	0
C0024115	0.0327869	0.0289855	0.00380138	0.99435	0.994083	0.000267442
C0028043	0.0196078	0.0172414	0.00236646	1	1	0
C0014544	0.084507	0.0844156	9.14578e-05	0.952096	0.988095	-0.0359994
C0022602	0	0	0	0.995652	0.995261	0.00039151
not mapped	0	0	0	0.705882	0.705882	0
C0409959	0	0	0	0.995763	0.995192	0.000570404
C0013390	0	0	0	0.978992	0.978992	0
C0038048	0	0	0	0.995798	0.995798	0
C0036262	0	0	0	0.995798	0.995798	0
C0027796	0	0	0	0.994924	0.995261	-0.000336806
C0235339	0	0	0	0.995798	0.995798	0
C0030759	0	0	0	0.995798	0.995798	0
C0032768	0	0	0	0.987395	0.987395	0
C0030757	0	0	0	0.995798	0.995798	0
C0152030	0	0	0	0.995798	0.995798	0
C0019112	0	0	0	0.991597	0.991597	0
C0041976	0	0	0	0.995798	0.995798	0
C0033038	0	0	0	0.995798	0.995798	0
C0033775	0	0	0	0.966387	0.966387	0
C0035435	0	0	0	0.995671	0.995392	0.000279291
C0039503	0	0	0	0.970588	0.970588	0
C0006444	0	0	0	0.966387	0.966387	0
C0262633	0	0	0	0.995798	0.995798	0
C0013274	0	0	0	0.995781	0.995434	0.000346801
C0039520	0	0	0	0.97479	0.97479	0
C0262399	0	0	0	0.995798	0.995798	0
C1306632	0	0	0	0.995798	0.995798	0
C1260880	0	0	0	0.97479	0.97479	0
C0027424	0	0	0	0.978992	0.978992	0
C2973725	0	0	0	0.995798	0.995798	0
C0037928	0	0	0	0.995708	0.995495	0.000212659
C1562430	0	0	0	0.987395	0.987395	0
C0001144	0	0	0	0.978903	0.977273	0.00163023
C2677857	0	0	0	0.995798	0.995798	0
C0042875	0	0	0	0.995798	0.995798	0
C0002962	0	0	0	0.972851	0.972973	-0.000122294
C0002963	0	0	0	0.987395	0.987395	0
C0030590	0	0	0	0.987395	0.987395	0
C0268108	0	0	0	0.991597	0.991597	0
C0010068	0	0	0	0.962025	0.956522	0.00550358
C0003962	0	0	0	0.995798	0.995595	0.000203606
C0238111	0	0	0	0.970588	0.970588	0
C0035086	0	0	0	0.991597	0.991597	0
C0009766	0	0	0	0.94958	0.94958	0
C0006266	0	0	0	0.978992	0.978992	0
C0393735	0	0	0	0.978992	0.978992	0
C0035460	0	0	0	0.978992	0.978992	0
C0037195	0	0	0	0.978992	0.978992	0
C0392171	0	0	0	0.978992	0.978992	0
C0037383	0	0	0	0.987395	0.987395	0
C0037769	0	0	0	0.99569	0.995413	0.000276811
C2711653	0	0	0	0.970588	0.970588	0
C0276587	0	0	0	0.995798	0.995798	0
C1562029	0	0	0	0.983193	0.983193	0
C0221468	0	0	0	0.995798	0.995798	0
C1510471	0	0	0	0.978992	0.978992	0
C2711180	0	0	0	0.995798	0.995798	0
C0015371	0	0	0	0.978992	0.978992	0
C0030568	0	0	0	0.966387	0.966387	0
C0542269	0	0	0	0.995798	0.995798	0
C0271578	0	0	0	0.99	0.991489	-0.00148936
C0025323	0	0	0	0.995798	0.995798	0
C0008677	0	0	0	0.987288	0.984925	0.00236351
C0555198	0	0	0	0.995495	0.995536	-4.02188e-05
C0153633	0	0	0	0.995516	0.993976	0.00153979
C0349543	0	0	0	0.995798	0.995798	0
C0035258	0	0	0	0.987342	0.986842	0.000499667
C0006413	0	0	0	0.982979	0.982533	0.000445972
C3163805	0	0	0	0.983193	0.983193	0
C0278498	0	0	0	0.995671	0.995413	0.000258152
C0007115	0	0	0	0.99115	0.990698	0.000452768
C0027819	0	0	0	0.991597	0.991597	0
C0036220	0	0	0	0.984127	0.985577	-0.00144994
C0027708	0	0	0	0.991266	0.990099	0.00116737
C0276535	0	0	0	0.995798	0.995798	0
C0392784	0.166667	0.166667	0	1	1	0
C0023472	0	0	0	0.995798	0.995798	0
C1960397	0	0	0	0.995798	0.995798	0
C0338873	0	0	0	0.983193	0.983193	0
C0270425	0	0	0	0.978992	0.978992	0
C0236780	0	0	0	0.991597	0.991597	0
C0346993	0	0	0	0.995798	0.995798	0
C0342882	0	0	0	0.97479	0.97479	0
C0473527	0	0	0	0.987395	0.987395	0
C1112631	0	0	0	0.995798	0.995798	0
C0009769	0	0	0	0.995798	0.995798	0
C0022577	0	0	0	0.995798	0.995798	0
C0009773	0	0	0	0.995798	0.995798	0
C0003868	0	0	0	0.966387	0.966387	0
C1384606	0	0	0	0.995798	0.995798	0
C0600142	0	0	0	0.978992	0.978992	0
C0745138	0	0	0	0.987395	0.987395	0
C0278140	0	0	0	0.995798	0.995798	0
C2215257	0	0	0	0.991597	0.991597	0
C3697010	0	0	0	0.991597	0.991597	0
C1623040	0	0	0	0.987395	0.987395	0
C0002871	0	0	0	0.986842	0.986111	0.000730994
C0151636	0	0	0	0.995798	0.995798	0
C3203356	0	0	0	0.995798	0.995798	0
C0025874	0	0	0	0.991597	0.991597	0
C0221392	0	0	0	0.987395	0.987395	0
C0232940	0	0	0	0.990196	0.991304	-0.00110827
C0153685	0	0	0	0.991597	0.991597	0
C0027773	0	0	0	0.995798	0.995798	0
C0021670	0	0	0	0.994444	0.995516	-0.00107125
C0745136	0	0	0	0.995798	0.995798	0
C0158371	0	0	0	0.995798	0.995798	0
C0577709	0	0	0	0.991597	0.991597	0
C0276089	0	0	0	0.991597	0.991597	0
C0033581	0	0	0	0.995798	0.995798	0
C0178299	0	0	0	0.983193	0.983193	0
C0277528	0	0	0	0.991597	0.991597	0
C1318973	0	0	0	0.991597	0.991597	0
C0029878	0	0	0	0.987395	0.987395	0
C0395818	0	0	0	0.987395	0.987395	0
C0749955	0	0	0	0.995798	0.995798	0
C1260917	0	0	0	0.995798	0.995798	0
C0577708	0	0	0	0.991597	0.991597	0
C0276026	0	0	0	0.987395	0.987395	0
C0275652	0	0	0	0.991597	0.991597	0
C0343402	0	0	0	0.987395	0.987395	0
C0155860	0	0	0	0.995798	0.995798	0
C0035468	0	0	0	0.995798	0.995798	0
C1096258	0	0	0	0.991597	0.991597	0
C0153195	0	0	0	0.991597	0.991597	0
C0339932	0	0	0	0.991597	0.991597	0
C0009768	0	0	0	0.983193	0.983193	0
C0748196	0	0	0	0.991597	0.991597	0
C0007947	0	0	0	0.995798	0.995798	0
C0877633	0	0	0	0.991597	0.991597	0
C0004626	0	0	0	0.987234	0.987179	5.45554e-05
C0520775	0	0	0	0.991597	0.991597	0
C0149725	0	0	0	0.991597	0.991597	0
C0003175	0	0	0	0.991342	0.991416	-7.43177e-05
C0729524	0	0	0	0.991597	0.991597	0
C0853852	0	0	0	0.995798	0.995798	0
C0013371	0	0	0	0.99569	0.99537	0.000319285
C2242472	0	0	0	0.991597	0.991597	0
C1112209	0	0	0	0.991597	0.991597	0
C0157749	0	0	0	0.991597	0.991597	0
C0600041	0	0	0	0.995798	0.995798	0
C0554628	0	0	0	0.991597	0.991597	0
C0014347	0	0	0	0.995798	0.995798	0
C0155804	0	0	0	0.991597	0.991597	0
C0276088	0	0	0	0.995798	0.995798	0
C0749958	0	0	0	0.991597	0.991597	0
C1720797	0	0	0	0.995798	0.995798	0
C0243001	0	0	0	0.991597	0.991597	0
C0041466	0	0	0	0.995798	0.995708	9.01648e-05
C0949083	0	0	0	0.995798	0.995798	0
C0275982	0	0	0	0.995798	0.995798	0
C0010692	0	0	0	0.99537	0.995413	-4.24737e-05
C0021355	0	0	0	0.991597	0.991597	0
C0155919	0	0	0	0.995798	0.995798	0
C0581377	0	0	0	0.987395	0.987395	0
C0021141	0	0	0	0.995798	0.995798	0
C0036830	0	0	0	0.97479	0.97479	0
C0040896	0	0	0	0.978992	0.978992	0
C0242459	0	0	0	0.97479	0.97479	0
C0002880	0	0	0	0.974576	0.974468	0.000108186
C0392445	0	0	0	0.995798	0.995798	0
C0406326	0	0	0	0.966387	0.966387	0
C0038218	0	0	0	0.97479	0.97479	0
C0085074	0	0	0	0.970588	0.970588	0
C0149922	0	0	0	0.970588	0.970588	0
C0023646	0	0	0	0.995556	0.99537	0.000185185
C0036508	0	0	0	0.966245	0.965368	0.00087676
C0002171	0	0	0	0.995595	0.99569	-9.49415e-05
C1761609	0	0	0	0.983193	0.983193	0
C0035439	0	0	0	0.974684	0.973451	0.00123222
C0014742	0	0	0	0.97479	0.97479	0
C0006846	0	0	0	0.995798	0.995798	0
C0023052	0	0	0	0.97479	0.97479	0
C0006114	0	0	0	0.975369	0.977679	-0.00230911
C0038363	0	0	0	0.991453	0.991379	7.36811e-05
C0029077	0	0	0	0.991597	0.991597	0
C0011608	0	0	0	0.974468	0.973094	0.00137391
C0005138	0	0	0	0.97479	0.97479	0
C0030807	0	0	0	0.974576	0.972973	0.0016033
C0405580	0	0	0	0.97479	0.97479	0
C2894027	0	0	0	0.983193	0.983193	0
C0701163	0	0	0	0.97479	0.97479	0
C0015397	0	0	0	0.978355	0.97561	0.00274522
C0406317	0	0	0	0.962185	0.962185	0
C0041321	0	0	0	0.983193	0.983193	0
C0033777	0	0	0	0.970588	0.970588	0
C0014488	0	0	0	0.978992	0.978992	0
C0345468	0	0	0	0.97479	0.97479	0
C0151467	0	0	0	0.978992	0.978992	0
C1260899	0	0	0	0.97479	0.974026	0.000763942
C0154301	0	0	0	0.97479	0.97479	0
C1290159	0	0	0	0.995798	0.995798	0
C0011606	0	0	0	0.97479	0.974249	0.000540989
C0002994	0	0	0	0.97479	0.97479	0
C0149911	0	0	0	0.966387	0.966387	0
C0154731	0	0	0	0.995798	0.995798	0
C0234974	0	0	0	0.97479	0.97479	0
C1398376	0	0	0	0.995798	0.995798	0
C0014549	0	0	0	0.987395	0.987395	0
C0040997	0	0	0	0.995798	0.995798	0
C0005587	0	0	0	0.995798	0.995798	0
C0005586	0.0149254	0.0149254	0	1	1	0
C0017612	0	0	0	0.991489	0.988571	0.00291793
C0028840	0	0	0	0.995516	0.993789	0.00172688
C1960925	0	0	0	0.995798	0.995798	0
C0026838	0	0	0	0.987234	0.987395	-0.000160915
C0275665	0	0	0	0.995798	0.995798	0
C0149704	0	0	0	0.995798	0.995798	0
C0153196	0	0	0	0.995798	0.995798	0
C0039128	0	0	0	0.995798	0.995798	0
C0034362	0	0	0	0.995745	0.995652	9.25069e-05
C0042029	0	0	0	0.995556	0.995169	0.000386473
C0153193	0	0	0	0.995798	0.995798	0
C0040592	0	0	0	0.995	0.995495	-0.000495495
C0018190	0	0	0	0.995798	0.995798	0
C0729586	0	0	0	0.995798	0.995798	0
C0029076	0	0	0	0.995798	0.995798	0
C0035597	0	0	0	0.995798	0.995798	0
C0032285	0	0	0	0.994595	0.995074	-0.000479297
C0037199	0	0	0	0.995781	0.995652	0.000128417
C0031350	0	0	0	0.995652	0.994792	0.000860507
C0004623	0	0	0	0.985366	0.986607	-0.00124129
C0041471	0	0	0	0.995798	0.995798	0
C0001261	0	0	0	0.995798	0.995798	0
C0018081	0	0	0	0.995726	0.995781	-5.4095e-05
C0043388	0	0	0	0.995798	0.995798	0
C0035021	0	0	0	0.995798	0.995798	0
C0149966	0	0	0	0.995798	0.995798	0
C0029291	0	0	0	0.995798	0.995798	0
C0854211	0	0	0	0.983193	0.983193	0
C0006309	0	0	0	0.995798	0.995652	0.000146145
C0035793	0	0	0	0.995798	0.995798	0
C0242172	0	0	0	0.991489	0.990991	0.000498371
C0024286	0	0	0	0.995798	0.995798	0
C1997322	0	0	0	0.995798	0.995798	0
C0155877	0	0	0	0.984536	0.986175	-0.00163903
C0155880	0	0	0	0.987395	0.987395	0
C0085096	0	0	0	0.990338	0.987342	0.00299639
C0866125	0	0	0	0.995798	0.995798	0
C0856695	0	0	0	0.991597	0.991597	0
C0744130	0	0	0	0.995798	0.995798	0
C0031154	0	0	0	0.995614	0.995305	0.000308871
C1263758	0	0	0	0.995798	0.995798	0
C0684256	0	0	0	0.995798	0.995798	0
C0014179	0	0	0	0.995798	0.995798	0
C0029401	0	0	0	0.991489	0.991416	7.30527e-05
C3898069	0	0	0	0.991597	0.991597	0
C0034012	0	0	0	0.99005	0.991071	-0.00102168
C0342527	0	0	0	0.991597	0.991597	0
C0751967	0	0	0	0.991561	0.991266	0.000294806
C0031069	0	0	0	0.995763	0.994872	0.000890917
C0034186	0	0	0	0.995763	0.995671	9.17162e-05
C0032308	0	0	0	0.995798	0.995798	0
C0857831	0	0	0	0.995798	0.995798	0
C0032302	0	0	0	0.995798	0.995798	0
C0857846	0	0	0	0.995798	0.995798	0
C0339959	0	0	0	0.995798	0.995798	0
C0155862	0	0	0	0.994949	0.995516	-0.0005662
C0860594	0	0	0	0.995798	0.995798	0
C0342881	0	0	0	0.991597	0.991597	0
C0700053	0	0	0	0.995798	0.995798	0
C0007194	0	0	0	0.995708	0.995614	9.41194e-05
C0039240	0	0	0	0.995763	0.995413	0.000349868
C4038730	0	0	0	0.987395	0.987395	0
C1273489	0	0	0	0.987395	0.987395	0
C0347950	0	0	0	0.987395	0.987395	0
C3698411	0	0	0	0.995798	0.995798	0
C0006118	0	0	0	0.995169	0.993056	0.00211353
C0024536	0	0	0	0.991597	0.991597	0
C0152072	0	0	0	0.991597	0.991597	0
C0849907	0	0	0	0.995798	0.995798	0
C0040259	0	0	0	0.991597	0.991597	0
C0010543	0	0	0	0.987395	0.987395	0
C0022568	0	0	0	0.987288	0.986957	0.000331614
C1274321	0	0	0	0.995798	0.995798	0
C1384589	0	0	0	0.995798	0.995798	0
C0729587	0	0	0	0.987395	0.987395	0
C0010032	0	0	0	0.987395	0.987395	0
C0035854	0	0	0	0.987395	0.987395	0
C0040252	0	0	0	0.991597	0.991597	0
C0005743	0	0	0	0.987395	0.987395	0
C0010043	0	0	0	0.987395	0.987395	0
C0423234	0	0	0	0.987395	0.987395	0
C0022081	0	0	0	0.987395	0.987395	0
C1275687	0	0	0	0.987395	0.987395	0
C0022073	0	0	0	0.987395	0.987395	0
C0033246	0	0	0	0.995798	0.995798	0
C2937222	0	0	0	0.991597	0.991597	0
C1828079	0	0	0	0.995798	0.995798	0
C0030286	0	0	0	0.994949	0.994624	0.000325839
C0349790	0	0	0	0.983193	0.983193	0
C0009326	0	0	0	0.991597	0.991597	0
C1960764	0	0	0	0.995798	0.995798	0
C0013238	0	0	0	0.995798	0.99537	0.000427949
C0022575	0	0	0	0.995798	0.995798	0
C0343065	0	0	0	0.991597	0.991597	0
C1135868	0	0	0	0.991228	0.990783	0.00044466
C0023381	0	0	0	0.995798	0.995798	0
C0153594	0	0	0	0.995614	0.992593	0.00302144
C0271084	0	0	0	0.995798	0.995798	0
C0024437	0	0	0	0.995495	0.995671	-0.0001755
C2937225	0	0	0	0.995798	0.995798	0
C0741292	0	0	0	0.991597	0.991597	0
C0558595	0	0	0	0.995798	0.995798	0
C1959799	0	0	0	0.995798	0.995798	0
C2936781	0	0	0	0.995798	0.995798	0
C0028326	0	0	0	0.995614	0.995726	-0.000112461
C0027145	0	0	0	0.995798	0.995798	0
C0018022	0	0	0	0.995798	0.995798	0
C0238298	0	0	0	0.995798	0.995798	0
C0018021	0	0	0	0.995652	0.995708	-5.59806e-05
C0022281	0	0	0	0.995798	0.995798	0
C0267390	0	0	0	0.995798	0.995798	0
C0687148	0	0	0	0.991597	0.991597	0
C0042345	0	0	0	0.995763	0.995575	0.000187491
C0023443	0	0	0	0.995671	0.995671	0
C4083212	0	0	0	0.995798	0.995798	0
C1739363	0	0	0	0.995798	0.995798	0
C0035412	0	0	0	0.994845	0.995025	-0.000179515
C0020683	0	0	0	0.995798	0.995798	0
C0600177	0	0	0	0.995798	0.995798	0
C0004245	0	0	0	0.995781	0.995434	0.000346801
C0274726	0	0	0	0.995798	0.995798	0
C0039614	0	0	0	0.995763	0.995745	1.8031e-05
C0001957	0	0	0	0.995798	0.995798	0
C0003467	0	0	0	0.995	0.995283	-0.000283019
C0236663	0	0	0	0.995	0.995215	-0.000215311
C0238425	0	0	0	0.995798	0.995798	0
C0023473	0	0	0	0.995413	0.992308	0.00310515
C0025202	0	0	0	0.994253	0.994595	-0.000341721
C1704231	0	0	0	0.995798	0.995798	0
C0948840	0	0	0	0.991597	0.991597	0
C0040460	0	0	0	0.991597	0.991597	0
C0003862	0	0	0	0.991489	0.991071	0.000417933
C0231528	0	0	0	0.995798	0.995516	0.000282624
C0014553	0	0	0	0.985437	0.986301	-0.000864477
C0740447	0	0	0	0.995798	0.995798	0
C0016053	0	0	0	0.995192	0.994709	0.000483313
C0520676	0	0	0	0.995798	0.995798	0
C0156393	0	0	0	0.995798	0.995798	0
C0520577	0	0	0	0.995798	0.995798	0
C0035457	0	0	0	0.995671	0.992308	0.0033633
C0857177	0	0	0	0.995798	0.995798	0
C0234925	0	0	0	0.995798	0.995798	0
C0004604	0	0	0	0.995798	0.995798	0
C0042548	0	0	0	0.995798	0.995798	0
C0475811	0	0	0	0.995798	0.995798	0
C0423775	0	0	0	0.995798	0.995798	0
C0157726	0	0	0	0.995798	0.995798	0
C0917798	0	0	0	0.995516	0.995495	2.01996e-05
C0021841	0	0	0	0.995556	0.995495	6.00601e-05
C0024586	0	0	0	0.995798	0.995798	0
C0023440	0	0	0	0.994872	0.994819	5.3142e-05
C0030783	0	0	0	0.995798	0.995798	0
C1849508	0	0	0	0.995798	0.995798	0
C0936215	0	0	0	0.995798	0.995798	0
C1282500	0	0	0	0.995798	0.995798	0
C0032533	0	0	0	0.995708	0.995475	0.000233041
C1527407	0	0	0	0.995798	0.995798	0
C0406486	0	0	0	0.995798	0.995798	0
C0010930	0	0	0	0.995798	0.995798	0
C0002390	0	0	0	0.995781	0.995708	7.24362e-05
C0004031	0	0	0	0.995798	0.995798	0
C1527336	0	0	0	0.995708	0.995413	0.00029531
C0034069	0	0	0	0.994318	0.995556	-0.00123737
C0549398	0	0	0	0.995798	0.995798	0
C0038325	0	0	0	0.995798	0.995169	0.000629237
C0020514	0	0	0	0.991597	0.991597	0
C2316460	0	0	0	0.995798	0.995798	0
C0017160	0	0	0	0.995798	0.995726	7.18236e-05
C0270846	0	0	0	0.995798	0.995798	0
C0014550	0	0	0	0.995763	0.995652	0.000110538
C1336708	0	0	0	0.995614	0.994505	0.00110854
C0153601	0	0	0	0.995798	0.995798	0
C1272826	0	0	0	0.995798	0.995798	0
C0007137	0	0	0	0.994083	0.990099	0.00398383
C0080032	0	0	0	0.995671	0.995556	0.00011544
C0007847	0	0	0	0.995536	0.994595	0.00094112
C0151482	0	0	0	0.995798	0.995798	0
C0339498	0	0	0	0.995798	0.995798	0
C1320547	0	0	0	0.995798	0.995798	0
C0259799	0	0	0	0.995798	0.995798	0
C0339507	0	0	0	0.995798	0.995798	0
C0339293	0	0	0	0.995798	0.995798	0
C0149893	0	0	0	0.995798	0.995798	0
C0017605	0	0	0	0.995798	0.995798	0
C0085649	0	0	0	0.995798	0.995798	0
C0002351	0	0	0	0.995798	0.995798	0
C0271152	0	0	0	0.995798	0.995798	0
C2733595	0	0	0	0.995798	0.995798	0
C0026918	0	0	0	0.995708	0.995652	5.59806e-05
C0021655	0.0217391	0.0222222	-0.000483092	0.989583	0.989637	-5.39724e-05
C1269683	0.0135135	0.0140845	-0.000570994	0.993902	1	-0.00609756
C0033860	0.0545455	0.0555556	-0.0010101	0.939891	0.940594	-0.000703349
C0020649	0.0153846	0.0172414	-0.00185676	1	1	0
C0042109	0.037037	0.0405405	-0.0035035	0.990521	1	-0.00947867
C0020538	0.0549451	0.0591716	-0.00422654	0.945578	0.956522	-0.0109435
C0011881	0.0266667	0.03125	-0.00458333	1	1	0
C0026764	0.0243902	0.03	-0.00560976	0.984772	0.992754	-0.00798205
C0023890	0.0136986	0.0193548	-0.00565621	0.975758	0.975904	-0.000146039
C0022658	0.0348837	0.0408163	-0.00593261	0.980263	1	-0.0197368
C0001206	0.0416667	0.047619	-0.00595238	1	0.995392	0.00460829
C0011991	0	0.00636943	-0.00636943	0.99505	1	-0.0049505
C0345904	0	0.00653595	-0.00653595	0.995516	1	-0.0044843
C1140680	0	0.00694444	-0.00694444	0.988506	0.989362	-0.000855955
C0028754	0	0.00694444	-0.00694444	0.993377	1	-0.00662252
C0009404	0	0.00729927	-0.00729927	0.995392	1	-0.00460829
C0024117	0	0.00729927	-0.00729927	0.994186	1	-0.00581395
C0149925	0	0.00819672	-0.00819672	0.994413	1	-0.00558659
C0376358	0	0.00847458	-0.00847458	0.99359	1	-0.00641026
C0023434	0	0.00877193	-0.00877193	0.994624	1	-0.00537634
C0149931	0	0.00900901	-0.00900901	0.988636	0.992126	-0.00348962
C0020473	0.010989	0.0202703	-0.00928126	0.979592	0.988889	-0.00929705
C0029442	0	0.00943396	-0.00943396	0.995475	1	-0.00452489
C0002895	0	0.0105263	-0.0105263	0.994286	1	-0.00571429
C0018802	0	0.0111111	-0.0111111	0.993789	1	-0.00621118
C0026948	0.047619	0.0588235	-0.0112045	0.967742	0.968326	-0.000583856
C0011849	0.0379747	0.0506329	-0.0126582	0.937107	0.9375	-0.000393082
C0027726	0.047619	0.0606061	-0.012987	0.979592	1	-0.0204082
C0014836	0	0.0131579	-0.0131579	0.995671	1	-0.004329
C0242379	0	0.0136986	-0.0136986	0.988506	1	-0.0114943
C0279543	0	0.0136986	-0.0136986	0.995726	1	-0.0042735
C0018099	0	0.0140845	-0.0140845	0.983051	0.982036	0.00101492
C0040128	0.0212766	0.0357143	-0.0144377	1	1	0
C0038220	0	0.0144928	-0.0144928	0.994949	1	-0.00505051
C0023465	0	0.015873	-0.015873	0.995652	1	-0.00434783
C0020676	0.0181818	0.0344828	-0.0163009	1	1	0
C0264716	0	0.0166667	-0.0166667	0.978723	0.983146	-0.00442266
C0043352	0	0.0169492	-0.0169492	0.995745	1	-0.00425532
C0021390	0.0634921	0.0808081	-0.017316	0.977143	1	-0.0228571
C0014547	0	0.0175439	-0.0175439	0.991379	1	-0.00862069
C0029458	0	0.0181818	-0.0181818	0.990698	0.994536	-0.00383784
C0003850	0.0222222	0.0413223	-0.0191001	0.972973	0.991453	-0.01848
C0678222	0	0.0193548	-0.0193548	0.981818	1	-0.0181818
C0494475	0	0.02	-0.02	0.987342	0.989362	-0.00201993
C0023479	0	0.02	-0.02	0.995781	1	-0.00421941
C0024623	0	0.0208333	-0.0208333	0.990196	1	-0.00980392
C0038454	0	0.0218978	-0.0218978	0.982249	1	-0.0177515
C0027498	0	0.0227273	-0.0227273	0.995763	1	-0.00423729
C0497327	0.0625	0.0862069	-0.0237069	0.985437	1	-0.0145631
C0278488	0	0.0246914	-0.0246914	0.974874	0.980892	-0.00601735
C0038013	0	0.025	-0.025	0.95279	0.949495	0.00329475
C0018671	0	0.0251572	-0.0251572	0.981308	1	-0.0186916
C0015967	0	0.025641	-0.025641	0.987288	0.98995	-0.00266161
C0011860	0.0909091	0.116564	-0.0256553	0.913669	0.973333	-0.0596643
C0917801	0	0.0263158	-0.0263158	0.995633	1	-0.00436681
C0030319	0	0.027027	-0.027027	0.994475	1	-0.00552486
C0278996	0	0.0272727	-0.0272727	0.981567	0.992188	-0.0106207
C0270549	0	0.0277778	-0.0277778	0.991111	0.99505	-0.00393839
C0005699	0	0.0285714	-0.0285714	0.995671	1	-0.004329
C0009319	0.031746	0.0606061	-0.02886	1	1	0
C0476089	0	0.0291262	-0.0291262	0.984127	1	-0.015873
C0036202	0.047619	0.0769231	-0.029304	0.979592	0.984925	-0.00533279
C0020479	0	0.0294118	-0.0294118	0.984925	1	-0.0150754
C0042510	0	0.0294118	-0.0294118	0.995763	1	-0.00423729
C0017563	0.025641	0.0555556	-0.0299145	0.994975	0.995455	-0.000479671
C0002395	0.03	0.06	-0.03	0.978261	1	-0.0217391
C0585442	0	0.0307692	-0.0307692	0.988764	1	-0.011236
C0020474	0	0.0322581	-0.0322581	0.970874	0.975845	-0.00497162
C0003872	0	0.0322581	-0.0322581	0.969957	0.971591	-0.00163383
C0039483	0	0.0322581	-0.0322581	0.991416	0.995169	-0.00375277
C0037274	0.0153846	0.0483871	-0.0330025	0.976879	0.988636	-0.0117578
C0022548	0	0.0333333	-0.0333333	0.991228	0.995192	-0.00396424
C0162316	0	0.0333333	-0.0333333	0.995215	1	-0.00478469
C0079773	0.0408163	0.0744681	-0.0336518	0.968254	0.993056	-0.0248016
C0030193	0.0144928	0.0483871	-0.0338943	0.970414	1	-0.0295858
C0007222	0	0.0344828	-0.0344828	0.964789	1	-0.0352113
C0023467	0	0.0344828	-0.0344828	0.980769	1	-0.0192308
C0001627	0	0.0344828	-0.0344828	0.985915	1	-0.0140845
C0010308	0	0.0344828	-0.0344828	0.995763	1	-0.00423729
C0004238	0	0.0348837	-0.0348837	0.981395	0.993421	-0.0120257
C0010200	0.0344828	0.0714286	-0.0369458	1	1	0
C1261473	0	0.037037	-0.037037	0.9801	0.98913	-0.00903093
C1956346	0	0.0377358	-0.0377358	0.960265	1	-0.0397351
C1134719	0	0.0384615	-0.0384615	0.99569	1	-0.00431034
C0006277	0	0.0434783	-0.0434783	0.982833	0.989583	-0.00675072
C0024301	0	0.0444444	-0.0444444	0.965517	0.972973	-0.00745573
C0024305	0.0357143	0.0806452	-0.0449309	0.945055	0.982456	-0.0374012
C0002736	0	0.0454545	-0.0454545	0.994872	1	-0.00512821
C0029456	0	0.0461538	-0.0461538	0.984293	1	-0.0157068
C0019829	0	0.0465116	-0.0465116	0.936893	0.940789	-0.00389627
C0022735	0.0188679	0.0666667	-0.0477987	1	1	0
C0003864	0.0877193	0.135922	-0.048203	0.950276	1	-0.0497238
C0020557	0	0.05	-0.05	0.972093	0.977064	-0.0049712
C0026857	0	0.0531915	-0.0531915	0.969849	0.993056	-0.0232063
C0024141	0.0285714	0.0833333	-0.0547619	0.965517	0.993506	-0.0279893
C0020428	0	0.0555556	-0.0555556	0.995633	1	-0.00436681
C0015230	0	0.0555556	-0.0555556	0.967742	0.986486	-0.0187446
C0033578	0.025974	0.0840336	-0.0580596	0.944099	0.991597	-0.0474973
C0936223	0	0.0588235	-0.0588235	0.986239	0.995098	-0.00885951
C0002875	0	0.0594059	-0.0594059	0.973684	1	-0.0263158
C0040147	0	0.0625	-0.0625	0.974138	0.977477	-0.00333955
C0085682	0.0909091	0.153846	-0.0629371	0.995595	1	-0.00440529
C0026769	0.031746	0.0980392	-0.0662932	0.937143	0.957219	-0.0200764
C0018916	0	0.0666667	-0.0666667	0.995614	1	-0.00438596
C0004364	0.0196078	0.0888889	-0.069281	0.97861	0.994819	-0.016209
C0079744	0	0.0697674	-0.0697674	0.972973	0.984615	-0.0116424
C0034067	0	0.0714286	-0.0714286	0.974138	0.980952	-0.00681445
C0024591	0	0.0714286	-0.0714286	0.995745	1	-0.00425532
C0024299	0.030303	0.103448	-0.0731452	0.931707	0.960265	-0.0285576
C0010346	0.0566038	0.12987	-0.0732664	0.956757	0.993789	-0.0370321
C3875321	0	0.0769231	-0.0769231	0.990991	0.995556	-0.00456456
C0010417	0	0.0769231	-0.0769231	0.995614	1	-0.00438596
C0206754	0.0149254	0.0952381	-0.0803127	0.994152	1	-0.00584795
C0005940	0	0.0909091	-0.0909091	0.985437	0.991189	-0.00575253
C0235480	0.0188679	0.111111	-0.0922432	0.989189	1	-0.0108108
C0003873	0.084507	0.183333	-0.0988263	0.898204	0.991525	-0.0933218
C0206141	0.1	0.2	-0.1	1	1	0
C0024537	0	0.1	-0.1	0.991379	0.995614	-0.00423472
C0029408	0.03125	0.15	-0.11875	0.954023	0.994382	-0.040359
C0023449	0	0.12037	-0.12037	0.942731	1	-0.0572687
C0346421	0.125	0.25	-0.125	1	1	0
C0042164	0.025641	0.153846	-0.128205	0.984925	1	-0.0150754
C0001403	0	0.130435	-0.130435	0.974249	1	-0.0257511
C0085612	0	0.2	-0.2	0.982979	1	-0.0170213
C0151721	0	0.222222	-0.222222	0.990148	1	-0.00985222
C0020598	0.2	0.444444	-0.244444	0.991228	1	-0.00877193
C0020626	0	0.25	-0.25	0.991342	1	-0.00865801
C1458155	0	0.333333	-0.333333	0.919492	0.923404	-0.00391273
