# Supplementary material for: PathFX provides mechanistic insights into drug efficacy and safety for regulatory review and therapeutic development
Source: PLoS Comput Biol. 2018 Dec 7;14(12):e1006614. doi: 10.1371/journal.pcbi.1006614 (PMC6285459; doi:10.1371/journal.pcbi.1006614)
Supplement: S3 File — A summary of where PathFX associated a drug to a reported adverse event and a summary of false positives from the silver-standard set of negative cases (i.e. drugs without a reported association to an adverse event in FAERs). (XLSX) [file pcbi.1006614.s003.xlsx]

## Sheet: Summary
	Designated Medical Event	Number of Drugs Reported with DME	Number PathFX predicted to associate with DME	PathFX Prediction Rate	Number PathFX predicted to associate with DME, but NOT reported	Specificity
DMEs with PathFX Predictions	hypertension	1261	499	0.395718	112	0.826357
	myocardial infarction	1150	391	0.34	132	0.825397
	hyperlipidemia	939	288	0.306709	132	0.863495
	tardive dyskinesia	878	269	0.306378	87	0.91537
	renal failure	1272	379	0.297956	92	0.85489
	pancreatitis	1045	282	0.269856	165	0.808362
	hemorrhage	1253	271	0.216281	73	0.888208
	cerebral infarction	861	159	0.184669	140	0.866029
	sepsis	1130	188	0.166372	112	0.85567
	pulmonary edema	1084	89	0.0821033	23	0.972019
	seizure	1287	101	0.0784771	21	0.966074
	delirium	977	73	0.0747185	24	0.974166
	neuropathy peripheral	1036	75	0.0723938	35	0.95977
	insomnia	1148	53	0.0461672	6	0.992084
	hepatic failure	1002	35	0.0349301	10	0.988938
	cardiac arrest	1211	41	0.0338563	7	0.989928
	thrombocytopenia	1172	35	0.0298635	14	0.980926
	hemolytic anemia	786	20	0.0254453	10	0.991071
	fracture	865	21	0.0242775	18	0.982709
	deep vein thrombosis	882	19	0.021542	14	0.986328
	rhabdomyolysis	926	10	0.0107991	8	0.991837
	agranulocytosis	825	8	0.00969697	2	0.99815
	blindness	947	9	0.0095037	10	0.989572
	interstitial lung disease	770	6	0.00779221	3	0.997359
	cellulitis	911	7	0.00768386	9	0.990955
	ventricular arrhythmia	601	4	0.00665557	6	0.995402
	respiratory depression	819	2	0.002442	1	0.99908
DMEs Never Predicted	neuroleptic malignant syndrome	503	0	0	0	1
	suicide attempt	856	0	0	0	1
	edema peripheral	1213	0	0	0	1
	angioedema	1009	0	0	0	1
	stevens johnson syndrome	921	0	0	0	1
	torsade de pointes	583	0	0	0	1
	serotonin syndrome	540	0	0	0	1
	impaired healing	697	0	0	0	1
	Total Drugs	1906
	Total DMEs	35

## Sheet: PathFX_TriageCases
Drug	DrugBankID	DME	case_count	EBGM	EB05	PathFX phenotype	PathFX phenotype cui	P-value	Expected P-value	Phenotype Genes in Drug Pathway
lenalidomide	DB00480	agranulocytosis	28	0.292	0.213	Agranulocytosis	C0001824	0.000168402	0.000261484	ABCB1,TP53
ponatinib	DB08901	agranulocytosis	4	1.227	0.53	Agranulocytosis	C0001824	0.000137639	0.000140452	KIT,HLA-DQB2,HLA-DRB1,HLA-DQB1,HLA-DRB4,CYP2D6,ABCB1
pomalidomide	DB08910	agranulocytosis	3	0.253	0.097	Agranulocytosis	C0001824	9.29831e-05	0.000173634	ABCB1,TNF,TP53
filgrastim	DB00099	agranulocytosis	51	3.727	2.947	Agranulocytosis	C0001824	0.000251938	0.000255146	ELANE
blinatumomab	DB09052	agranulocytosis	2	0.986	0.31	Agranulocytosis	C0001824	0.000110724	0.000255146	HLA-DRB1,HLA-DRB4,HLA-DQB1,HLA-DQB2
cefaclor	DB00833	agranulocytosis	21	0.486	0.336	Agranulocytosis	C0001824	0.000111511	0.000255146	MPO
pegfilgrastim	DB00019	agranulocytosis	27	1.57	1.136	Agranulocytosis	C0001824	0.000251938	0.000255146	ELANE
tolmetin	DB00500	agranulocytosis	21	1.99	1.377	Agranulocytosis	C0001824	0.00013113	0.000261484	TP53,MPO
doxorubicin	DB00997	blindness	38	0.477	0.363	Blindness	C0456909	4.64462e-05	0.000111469	NDUFAF2,NDUFV2,NDUFA11,NDUFS6,NDUFB3,NDUFS2,TMEM126B,NDUFS3,NDUFS4,NDUFV1,NDUFS1,NDUFB9,NDUFA1,NDUFAF3,NDUFAF5,NDUFAF4,NDUFAF1
pregabalin	DB00230	blindness	257	1.508	1.36	Night blindness, congenital stationary, type 1g	C0028077	0.000515837	1	CACNA1A
vinorelbine	DB00361	blindness	20	1.262	0.865	Blindness	C0456909	8.90136e-05	0.000174571	TMEM67,AHI1,CC2D2A,SDCCAG8,ALMS1,CEP290,NPHP1,CEP41,MKS1,IQCB1,NPHP4,NEK2,CEP164,TMEM216,OFD1
isoflurane	DB00753	blindness	2	0.596	0.188	Blindness	C0456909	7.75862e-05	8.35821e-05	NDUFB3,NDUFV2,NDUFS6,CFH,GRIP1,TFG,NDUFB9,NDUFA11,NDUFV1,NDUFAF2,NDUFS4,NDUFS1,NDUFAF1,CRB1,TMEM126B,NDUFA1,COL7A1
rifabutin	DB00615	blindness	10	3.384	1.98	Blindness	C0456909	9.07036e-05	0.000174571	SDCCAG8,AHI1,MKS1,TMEM216,CC2D2A,CEP41,NPHP4,NPHP1,ALMS1,CEP290,IQCB1,CEP164,TMEM67,OFD1,NEK2
albendazole	DB00518	blindness	4	1.672	0.721	Blindness	C0456909	9.1791e-05	9.3342e-05	TMEM67,NPHP1,CEP164,SDCCAG8,CEP41,OFD1,NEK2,TMEM216,CC2D2A,NPHP4,ALMS1,IQCB1,AHI1,CEP290,MKS1
vardenafil	DB00862	blindness	44	4.808	3.732	Progressive night blindness	C4024818	2.76498e-05	0.000151007	PDE6G,PDE6B,PDE6A
vardenafil	DB00862	blindness	44	4.808	3.732	Night blindness, congenital stationary, type 1g	C0028077	2.99539e-05	0.000475728	PDE6G,PDE6B,PDE6A,PDE6H
vitamin a	DB00162	blindness	5	1.765	0.83	Night blindness, congenital stationary, type 1g	C0028077	3.90144e-05	1	LRAT,RDH12,RLBP1,RDH5
suvorexant	DB09034	blindness	1	0.122	0.026	Blindness	C0456909	0.000335922	0.00041256	GNAQ,GNA11
erlotinib	DB00530	cardiac arrest	92	0.575	0.483	Cardiac arrest	C0018790	0.000130384	0.000157428	FGFR2,TTR,APOE,RYR2,SPAST,UGT1A1,LDLRAP1,TFRC,SCN5A,FGFR3,PIK3CA,KRAS,ACTN2,APOB,SPTBN2,CALM3,UGT1A
apremilast	DB05676	cardiac arrest	4	0.038	0.016	Cardiac arrest	C0018790	0.000175439	0.000255068	TNFRSF1A,IFNG,APOE,SCN5A,AKT1,CALM3,TNF,SPAST
evolocumab	DB09303	cardiac arrest	19	0.512	0.347	Cardiac arrest	C0018790	0.000289474	0.000514614	PCSK9
ketoprofen	DB01009	cardiac arrest	66	1.546	1.258	Cardiac arrest	C0018790	0.000194502	0.000227999	CXCL8,SCN5A,POMC,RYR2,CCL5,APOE,PDYN,TTR,GNAI2,TP53,SPAST
alirocumab	DB09302	cardiac arrest	6	0.333	0.167	Cardiac arrest	C0018790	0.000203947	0.000514614	PCSK9
carvedilol	DB01136	cardiac arrest	187	2.57	2.276	Cardiac arrest	C0018790	0.000130915	0.000186445	KCNH2,LDLRAP1,APOE,APOB,SPAST,HIF1A,PIK3CA,SCT,SCN5A,POMC,VCAM1,EDN1,TFRC,GNAI2,GNAS,VEGFA,LDLR,SELE
panitumumab	DB01269	cardiac arrest	19	0.567	0.385	Cardiac arrest	C0018790	0.00022204	0.000514614	LDLRAP1,KRAS,APOB,PIK3CA,ACTN2,SPTBN2,FGFR2,CALM3,FGFR3,TFRC
afatinib	DB08916	cardiac arrest	8	1.196	0.658	Cardiac arrest	C0018790	0.000247143	0.000279202	CALM3,FGFR2,APOB,ACTN2,KRAS,PIK3CA,SPTBN2,LDLRAP1,FGFR3,TFRC
imipramine	DB00458	cardiac arrest	78	1.495	1.237	Cardiac arrest	C0018790	0.000171361	0.000192674	APOE,KCND2,CCL5,LDLRAP1,KCND3,SPAST,KCNH2,TFRC,CXCL8,EDN1,LDLR,PDYN,GNAI2,GNAS,POMC,SCT,SCN5A,APOB
chlorpromazine	DB00477	cardiac arrest	112	2.391	2.042	Cardiac arrest	C0018790	0.000157903	0.000206684	CXCL8,PDYN,APOE,RYR2,EDN1,CCL5,GNAS,SCN5A,CALM3,TTR,KCNH2,SCT,GNAI2,PPP3CA,ACTN2,AKT1,SPAST,POMC
gefitinib	DB00317	cardiac arrest	30	0.725	0.533	Cardiac arrest	C0018790	0.000175085	0.000227999	SPAST,CALM3,FGFR2,ACTN2,LDLRAP1,APOE,TTR,PIK3CA,TFRC,SCN5A,RYR2,KRAS,SPTBN2,FGFR3,APOB
cefaclor	DB00833	cardiac arrest	38	0.231	0.176	Cardiac arrest	C0018790	0.000410072	0.000493372	MPO
droxidopa	DB06262	cardiac arrest	24	0.831	0.589	Cardiac arrest	C0018790	0.000175714	0.000205374	GNAI2,SCN5A,GNAS,EDN1,SPAST,APOB,APOE,SCT,POMC,LDLR,LDLRAP1,TFRC
cabergoline	DB00248	cardiac arrest	14	0.742	0.472	Cardiac arrest	C0018790	0.000195393	0.000200421	TFRC,APOB,SCT,APOE,SCN5A,PDYN,LDLRAP1,LDLR,GNAI2,CXCL8,SPAST,GNAS,POMC,CCL5,EDN1
misoprostol	DB00929	cardiac arrest	32	0.691	0.514	Cardiac arrest	C0018790	0.000215962	0.000474728	GNAI2,GNAS,POMC
epinephrine	DB00668	cardiac arrest	191	4.544	4.028	Cardiac arrest	C0018790	0.000126819	0.000195066	GNAS,LDLR,POMC,LDLRAP1,EDN1,SPAST,TFRC,SLC22A5,GNAI2,TNF,SCN5A,SCT,APOB,APOE,TNFRSF1A
cefdinir	DB00535	cardiac arrest	5	0.488	0.23	Cardiac arrest	C0018790	7e-05	0.000474728	SLC22A5,MPO
loxapine	DB00408	cardiac arrest	32	2.333	1.733	Cardiac arrest	C0018790	0.000204498	0.000208137	APOE,APOB,GNAI2,EDN1,SCN5A,POMC,TFRC,PDYN,LDLRAP1,LDLR,CXCL8,CCL5,SCT,GNAS,SPAST
sotalol	DB00489	cardiac arrest	183	6.821	6.03	Cardiac arrest	C0018790	0.000109596	0.000474728	LDLR,LDLRAP1,GNAS,APOB,SCT,POMC,KCNH2,TFRC
osimertinib	DB09330	cardiac arrest	2	0.577	0.182	Cardiac arrest	C0018790	0.000253803	0.000279202	APOB,LDLRAP1,FGFR3,TFRC,SPTBN2,FGFR2,KRAS,ACTN2,PIK3CA,CALM3
bethanechol	DB01019	cardiac arrest	1	0.358	0.078	Cardiac arrest	C0018790	0.000206529	0.000514614	LDLRAP1,TFRC,CCL5,APOB,CXCL8,PDYN,POMC,GNAI2,LDLR
calcium	DB01373	cardiac arrest	14	1.569	0.998	Cardiac arrest	C0018790	4.43778e-05	0.000206909	ACTN2,CALM3,AKT1,SPTBN2,INS,CACNA1C,PPP3CA,ANK2
diflunisal	DB00861	cardiac arrest	13	0.768	0.481	Cardiac arrest	C0018790	0.000122745	0.000155209	TP53,TTR,APOE,UGT1A1,UGT1A,RYR2,SCN5A,SPAST
isoflurane	DB00753	cardiac arrest	85	5.908	4.927	Cardiac arrest	C0018790	0.000115277	0.000227999	CALM3,SPAST,AKT1,TTR,NDUFB11,SCN5A,ACTN2,PRKCG,APOE,PPP3CA,RYR2
nicardipine	DB00622	cardiac arrest	45	2.132	1.661	Cardiac arrest	C0018790	0.000109508	0.000205729	GNAI2,APOE,SPAST,LDLRAP1,CCL5,PDYN,APOB,CACNA1C,SCN5A,CACNA2D1,POMC,AKT1,PPP3CA,EDN1,ACTN2,LDLR,CXCL8,TFRC,CALM3
norepinephrine	DB00368	cardiac arrest	47	7.412	5.769	Cardiac arrest	C0018790	0.000162176	0.000212238	APOE,SCN5A,POMC,EDN1,APOB,SLC22A5,SPAST,SCT,TFRC,GNAS,GNAI2,LDLR,LDLRAP1
nadroparin	DB08813	cardiac arrest	5	1.042	0.49	Cardiac arrest	C0018790	0.000106503	0.000253656	JUN,SELP,FOS
pentosan polysulfate	DB00686	cardiac arrest	2	0.527	0.166	Cardiac arrest	C0018790	0.000402681	0.000474728	FGFR2,SPTBN2,CALM3,FGFR3,PIK3CA,ACTN2,KRAS
pseudoephedrine	DB00852	cardiac arrest	73	1.562	1.284	Cardiac arrest	C0018790	0.000169071	0.000182354	SCT,TFRC,CALM3,TNF,TNFRSF1A,APOB,PPP3CA,GNAI2,LDLR,EDN1,GNAS,LDLRAP1,POMC
disopyramide	DB00280	cardiac arrest	64	3.612	2.93	Cardiac arrest	C0018790	0.000136967	0.000177552	CCL5,EDN1,APOB,SPAST,LDLR,GNAI2,POMC,KCND2,PDYN,SCN5A,LDLRAP1,CXCL8,KCND3,TFRC,APOE
nedocromil	DB00716	cardiac arrest	1	0.194	0.042	Cardiac arrest	C0018790	0.00021158	0.000279202	CCL5,TTBK2,AKT1,LIMK1,CXCL8,POMC,GNAI2,PDYN,PIK3CA,GNAS,CALM3
ibutilide	DB00308	cardiac arrest	25	8.044	5.539	Cardiac arrest	C0018790	0.000204651	0.000206909	CACNA2D1,KCNH2,CACNA1C
fludrocortisone	DB00687	cardiac arrest	4	1.509	0.651	Cardiac arrest	C0018790	0.000294014	0.000474728	NR3C2,AR
cinchocaine	DB00527	cardiac arrest	3	1.856	0.708	Cardiac arrest	C0018790	6.06607e-05	0.000253656	ACTN2,PPP3CA,SCN5A,SPAST,CALM3,AKT1,APOE
desogestrel	DB00304	cardiac arrest	1	0.631	0.137	Cardiac arrest	C0018790	0.000277632	0.000493372	ESR1,PGR
necitumumab	DB09559	cardiac arrest	2	1.302	0.41	Cardiac arrest	C0018790	0.00022204	0.000514614	KRAS,LDLRAP1,APOB,ACTN2,FGFR2,FGFR3,SPTBN2,PIK3CA,CALM3,TFRC
phenoxybenzamine	DB00925	cardiac arrest	5	1.826	0.858	Cardiac arrest	C0018790	0.000106175	0.000182354	CALM3,GNAS,AKT1,APOE,LDLRAP1,POMC,LDLR,SCT,SPAST,GNAI2,APOB,EDN1,TFRC,PPP3CA,SCN5A,ACTN2
melatonin	DB01065	cardiac arrest	11	2.27	1.362	Cardiac arrest	C0018790	3.3377e-05	0.000212238	ESR1,ACTN2,AKT1,MPO,CALM3,GNAI2,PPP3CA,POMC
glycine	DB00145	cardiac arrest	9	3.333	1.894	Cardiac arrest	C0018790	0.000202859	0.000206684	GLYAT,CXCL8,CALM3,PDYN,POMC,CCL5,GNAI2,ACTN2
hyaluronidase	DB00070	cardiac arrest	2	0.614	0.193	Cardiac arrest	C0018790	0.000120488	0.000493372	APOE,TGFBR2,SCN5A,TTR,RYR2,TGFBR1,SPAST,PPP1R15A
penbutolol	DB01359	cardiac arrest	1	1.048	0.228	Cardiac arrest	C0018790	0.000177419	0.000279202	CXCL8,TFRC,SCT,GNAS,LDLR,CCL5,PDYN,APOB,LDLRAP1,GNAI2,POMC
celecoxib	DB00482	cellulitis	82	0.557	0.463	Cellulitis	C0007642	0.000195724	0.000309173	PIK3R1,PIK3CD,APOE,GJC2
apremilast	DB05676	cellulitis	73	0.774	0.636	Cellulitis	C0007642	0.000149881	0.000477907	TNFRSF1A,GJC2,NOS3,APOE
ibrutinib	DB09053	cellulitis	91	2.656	2.23	Cellulitis	C0007642	7.26771e-05	0.000251943	PLCG2,BTK,TLR4
metreleptin	DB09046	cellulitis	1	0.992	0.216	Cellulitis	C0007642	0.000400134	0.000431343	STAT3
dienestrol	DB00890	cellulitis	1	1.128	0.245	Cellulitis	C0007642	0.000220979	0.000431343	ESR1
sargramostim	DB00020	cellulitis	4	0.83	0.358	Cellulitis	C0007642	0.000181791	0.000358121	APOE,PIK3CD,PIK3R1
naloxone	DB01183	cellulitis	4	1.404	0.606	Cellulitis	C0007642	0.000180288	0.000237958	GJC2,APOE,TLR4,ESR1,BTK
quetiapine	DB01224	cerebral infarction	42	0.495	0.382	Ischaemic cerebral infarction	C0007785	0.000121735	0.000122611	NPY,TBXA2R,CXCR4,AGT,P2RY2,PTGDR,F2,F2RL3,F2R,CXCL8,GFAP,APOB,PTGER1,APOE,CXCL12,ADORA1,ADM,ANXA1,RAMP1,RAMP2,CYP3A4,EDNRB,CCL5,LDLR
quetiapine	DB01224	cerebral infarction	42	0.495	0.382	Infarction, Middle Cerebral Artery	C0740392	0.000149145	0.000177092	CXCL2,AGT,C3,GHRL,CXCR3,APOE,ADORA1,CRH,GHSR,EDN1
olanzapine	DB00334	cerebral infarction	84	1.177	0.981	Ischaemic cerebral infarction	C0007785	0.000115419	0.000116456	F2RL3,CYP3A4,ATM,GFAP,F2,RAMP1,ADORA1,ADM,TBXA2R,F2R,APOE,AGT,CXCR4,APOB,NPY,CCL5,EDNRB,CXCL8,CXCL12,RAMP2,LDLR,F7,P2RY2,PTGDR,PTGER1,ANXA1,APOA1
olanzapine	DB00334	cerebral infarction	84	1.177	0.981	Infarction, Middle Cerebral Artery	C0740392	0.00017373	0.000186343	GHRL,CXCL2,ADORA1,CXCR3,APOE,AGT,CRH,EDN1,GHSR,C3
lisinopril	DB00722	cerebral infarction	33	0.49	0.365	Infarction, Middle Cerebral Artery	C0740392	0.00012945	0.000168306	ACE2,AGT,ACE
mesalazine	DB00244	cerebral infarction	6	0.494	0.248	Ischaemic cerebral infarction	C0007785	8.49515e-05	0.000143479	IRAK1,ALOX5AP,NFKB1,MPO,TAB3,PPARG,PTGS2
clozapine	DB00363	cerebral infarction	57	0.562	0.45	Infarction, Middle Cerebral Artery	C0740392	0.000156598	0.000179813	AGT,APOE,ADORA1,CXCR3,EDN1,GHSR,CXCL2,CRH,C3,GHRL
risperidone	DB00734	cerebral infarction	66	0.779	0.634	Ischaemic cerebral infarction	C0007785	0.000115406	0.000132057	CCL5,CXCL12,ADM,NPY,F2R,F2,P2RY2,CXCR4,ANXA1,AGT,PTGDR,RAMP2,TBXA2R,ADORA1,GFAP,RAMP1,F2RL3,CXCL8,EDNRB,APOE,CYP3A4,PTGER1
risperidone	DB00734	cerebral infarction	66	0.779	0.634	Infarction, Middle Cerebral Artery	C0740392	0.000128652	0.000171724	CRH,CXCR3,GHRL,GHSR,AGT,C3,EDN1,ADORA1,CXCL2,APOE
dexamethasone	DB01234	cerebral infarction	144	1.957	1.703	Ischaemic cerebral infarction	C0007785	0.000115311	0.000116161	CXCR4,EDNRB,AGT,CXCL12,CCL5,CYP1A1,CXCL8,AGTR1,CYP3A4,PTGER1,CYP4A11,ANXA1,P2RY2,NPY,NR3C1,NOS2,F2R,ADORA1
gabapentin	DB00996	cerebral infarction	26	0.367	0.263	Infarction, Middle Cerebral Artery	C0740392	0.000167391	0.000169196	CXCL2,CXCR3,C3,AGT,ADORA1
tocilizumab	DB06273	cerebral infarction	67	2.743	2.235	Infarction, Middle Cerebral Artery	C0740392	3.05768e-05	0.000188538	IL6R,IL6ST,STAT3
aripiprazole	DB01238	cerebral infarction	6	0.143	0.072	Ischaemic cerebral infarction	C0007785	0.000115672	0.00011742	F2R,CXCL8,CYP3A4,RAMP1,ADORA1,PTGER1,CCL5,P2RY2,F2,AGT,TBXA2R,GFAP,PTGDR,CXCR4,RAMP2,ANXA1,APOE,F2RL3,NPY,LDLR,APOB,CXCL12,ADM,EDNRB
aripiprazole	DB01238	cerebral infarction	6	0.143	0.072	Infarction, Middle Cerebral Artery	C0740392	0.000139033	0.000179382	ADORA1,CRH,CXCL2,AGT,GHSR,CXCR3,EDN1,C3,APOE,GHRL
octreotide	DB00104	cerebral infarction	19	0.942	0.64	Infarction, Middle Cerebral Artery	C0740392	0.000170291	0.0001868	CXCR3,ADORA1,C3,AGT,CXCL2
paroxetine	DB00715	cerebral infarction	55	0.676	0.539	Infarction, Middle Cerebral Artery	C0740392	0.000154511	0.00015528	GHSR,C3,ADORA1,CXCL2,CXCR3,GHRL,AGT,EDN1
valsartan	DB00177	cerebral infarction	229	5.813	5.208	Ischaemic cerebral infarction	C0007785	0.000113676	0.000154222	F7,EDNRB,AGTR1,GFAP,ATM,F2R,P2RY2,F2RL3,ANXA1,APOE,APOA1,F2,AGT,PTGER1
carboplatin	DB00958	cerebral infarction	136	2.127	1.844	Infarction, Middle Cerebral Artery	C0740392	0.000151213	0.000155826	NQO1,XDH,SOD1
pazopanib	DB06589	cerebral infarction	18	0.763	0.513	Ischaemic cerebral infarction	C0007785	0.000127984	0.000132057	PIK3CA,SOS1,ARTN,KDR,PIK3CB,PSPN,PIK3CD,ANGPT1,CSF2,DLG4,CYP3A4,HBEGF,GDNF,FGF2,HGF,CDC42,CALM3
tramadol	DB00193	cerebral infarction	18	0.428	0.288	Infarction, Middle Cerebral Artery	C0740392	0.000132292	0.000159748	C3,ADORA1,CXCL2,CXCR3,EDN1,AGT,GHRL,GHSR
olmesartan	DB00275	cerebral infarction	35	2.173	1.635	Ischaemic cerebral infarction	C0007785	0.00013545	0.000162791	P2RY2,AGT,AGTR1,ANXA1,PTGER1,F2,F2R,EDNRB,F2RL3
thalidomide	DB01041	cerebral infarction	52	0.636	0.504	Ischaemic cerebral infarction	C0007785	0.000122236	0.000143797	HBEGF,GDNF,ARTN,LTA,NFKB1,SOS1,PTGS2,HGF,PIK3CA,CYP1A1,PSPN,PIK3CB,TNF,FGF2
mirtazapine	DB00370	cerebral infarction	14	0.496	0.316	Ischaemic cerebral infarction	C0007785	0.000123112	0.000133612	F2RL3,LDLR,ADM,PTGER1,CXCL8,CXCL12,ADORA1,AGT,TBXA2R,APOB,RAMP1,CCL5,ANXA1,EDNRB,CXCR4,CYP3A4,P2RY2,F2R,F2,NPY,RAMP2,PTGDR
mirtazapine	DB00370	cerebral infarction	14	0.496	0.316	Infarction, Middle Cerebral Artery	C0740392	0.000161663	0.000174282	GHRL,ADORA1,AGT,C3,CRH,EDN1,GHSR,CXCL2,CXCR3
treprostinil	DB00374	cerebral infarction	2	0.071	0.022	Infarction, Middle Cerebral Artery	C0740392	0.000167048	0.0001868	CRH,ADORA1,CXCL2,CXCR3,C3,AGT
dasatinib	DB01254	cerebral infarction	9	0.454	0.258	Ischaemic cerebral infarction	C0007785	0.000106585	0.000132057	HGF,KDR,HBEGF,PIK3CA,CYP1A1,CSF2,FGA,SEMA3A,PIK3CB,FGB,NRP1,PIK3CD,FGF2,CYP3A4,ARHGEF7,CDC42,F2R,SOS1,RAC1,VWF
erlotinib	DB00530	cerebral infarction	53	0.978	0.777	Ischaemic cerebral infarction	C0007785	0.000119433	0.000129082	CSF2,ARTN,ANGPT1,PSPN,APOE,DLG4,ATM,HBEGF,GFAP,PIK3CB,GDNF,APOA1,FGF2,PIK3CA,APOB,CYP3A4,F7,SOS1,CALM3,CYP1A1,HGF
minocycline	DB01017	cerebral infarction	5	0.539	0.254	Ischaemic cerebral infarction	C0007785	4.76821e-05	0.000144484	IL1B,ALOX5AP,PIK3CA,CDC42,VEGFA,CASP3,MMP9,KDR,IRAK1,PIK3CB
minocycline	DB01017	cerebral infarction	5	0.539	0.254	Infarction, Middle Cerebral Artery	C0740392	0.000163907	0.00018251	IL1B,ALOX5,CASP3,MMP9
ziprasidone	DB00246	cerebral infarction	1	0.083	0.018	Ischaemic cerebral infarction	C0007785	0.000116637	0.000120527	EDNRB,LDLR,APOB,ADM,APOE,CYP3A4,F2R,F2,F2RL3,TBXA2R,NPY,ADORA1,CXCL8,CXCL12,PTGER1,CCL5,AGT,GFAP,ANXA1,PTGDR,RAMP2,RAMP1,P2RY2,CXCR4
ziprasidone	DB00246	cerebral infarction	1	0.083	0.018	Infarction, Middle Cerebral Artery	C0740392	0.00014045	0.000186362	EDN1,GHSR,GHRL,APOE,C3,ADORA1,AGT,CRH,CXCL2,CXCR3
cinacalcet	DB01012	cerebral infarction	9	0.199	0.113	Ischaemic cerebral infarction	C0007785	0.000118623	0.000162791	CCL5,PTGER1,CYP3A4,CXCL12,F2RL3,P2RY2,ADORA1,ANXA1,AGT,CXCL8,EDNRB,CXCR4,NPY,F2,AGTR1,F2R
cinacalcet	DB01012	cerebral infarction	9	0.199	0.113	Infarction, Middle Cerebral Artery	C0740392	0.000126414	0.0001868	CXCR3,C3,GHSR,ADORA1,AGT,CXCL2,EDN1,GHRL
sirolimus	DB00877	cerebral infarction	14	0.804	0.512	Ischaemic cerebral infarction	C0007785	0.000100628	0.000126167	DLG4,ARTN,PIK3CD,FGF2,PIK3CB,TGFBR2,HBEGF,HGF,SOS1,AKT1S1,CSF2,PSPN,CALM3,CYP3A4,ANGPT1,GDNF,PIK3CA
paliperidone	DB01267	cerebral infarction	8	0.281	0.154	Ischaemic cerebral infarction	C0007785	0.000112776	0.00012094	RAMP1,F2,APOE,CXCL8,CCL5,PTGDR,F2RL3,CYP3A4,ADORA1,RAMP2,ANXA1,ADM,AGT,P2RY2,CXCL12,F2R,CXCR4,GFAP,PTGER1,TBXA2R,NPY,EDNRB
paliperidone	DB01267	cerebral infarction	8	0.281	0.154	Infarction, Middle Cerebral Artery	C0740392	0.000127033	0.000152469	CXCR3,GHRL,C3,APOE,GHSR,CXCL2,ADORA1,AGT,CRH,EDN1
metoclopramide	DB01233	cerebral infarction	11	0.481	0.289	Ischaemic cerebral infarction	C0007785	0.000121453	0.000143479	EDNRB,CXCL12,F2,RAMP1,NPY,ADM,P2RY2,AGT,RAMP2,F2RL3,CCL5,F2R,ADORA1,CXCL8,ANXA1,PTGDR,PTGER1,CXCR4
metoclopramide	DB01233	cerebral infarction	11	0.481	0.289	Infarction, Middle Cerebral Artery	C0740392	0.000127042	0.000187166	CXCL2,AGT,EDN1,CXCR3,GHRL,ADORA1,GHSR,C3,CRH
trazodone	DB00656	cerebral infarction	9	0.465	0.264	Infarction, Middle Cerebral Artery	C0740392	0.00013335	0.00015446	C3,CXCL2,CXCR3,ADORA1,GHSR,AGT,GHRL,EDN1
irbesartan	DB01029	cerebral infarction	27	1.76	1.273	Ischaemic cerebral infarction	C0007785	0.000118644	0.00013641	EDNRB,F2R,ANXA1,F2RL3,AGTR1,JUN,F2,CYP3A4,AGT,P2RY2,PTGER1
gliclazide	DB01120	cerebral infarction	3	0.648	0.247	Ischaemic cerebral infarction	C0007785	0.000110193	0.000154222	PIK3CA,PIK3CB,F7,CDC42,KDR,APOE,GFAP,VEGFA,ABCC8,APOA1,ATM
cetirizine	DB00341	cerebral infarction	4	0.189	0.082	Ischaemic cerebral infarction	C0007785	0.000223162	0.000248063	P2RY2,F2RL3,F2,AGT,EDNRB,F2R,PTGER1
dronedarone	DB04855	cerebral infarction	4	0.367	0.158	Ischaemic cerebral infarction	C0007785	0.000102331	0.000126202	CYP3A4,TBXA2R,F7,F2R,APOE,ANXA1,PTGER1,AGT,ATM,RAMP2,F2,RAMP1,APOA1,PTGDR,GFAP,P2RY2,EDNRB,F2RL3,ADM
epoprostenol	DB01240	cerebral infarction	4	0.344	0.148	Ischaemic cerebral infarction	C0007785	0.00013611	0.000162791	CXCL8,ADORA1,CXCR4,CXCL12,RAMP1,PTGIS,PTGDR,ANXA1,ADM,RAMP2,CCL5,AGT,NPY
epoprostenol	DB01240	cerebral infarction	4	0.344	0.148	Infarction, Middle Cerebral Artery	C0740392	0.000163789	0.0001868	ADORA1,CRH,CXCL2,C3,CXCR3,AGT
enoxaparin	DB01225	cerebral infarction	55	1.366	1.09	Ischaemic cerebral infarction	C0007785	0.000101877	0.000150844	SERPINC1,MPO,F7,F2
haloperidol	DB00502	cerebral infarction	24	0.886	0.628	Ischaemic cerebral infarction	C0007785	9.94242e-05	0.000127753	CYP3A4,P2RY2,DLG4,CYP1A1,EDNRB,F2R,RAMP2,ANXA1,ADORA1,CXCL12,RAMP1,SOS1,ADM,PTGER1,CXCL8,CALM3,CXCR4,F2,F2RL3,CCL5,NPY,PTGDR,AGT
haloperidol	DB00502	cerebral infarction	24	0.886	0.628	Infarction, Middle Cerebral Artery	C0740392	0.000143378	0.000155826	GHSR,C3,CXCR3,ADORA1,CXCL2,CRH,GHRL,EDN1,AGT
aminosalicylic acid	DB00233	cerebral infarction	2	1.633	0.514	Ischaemic cerebral infarction	C0007785	9.88858e-05	0.000154222	ALOX5AP,PTGS2,IRAK1,NFKB1,TAB3,MPO
hydrocortisone	DB00741	cerebral infarction	19	1.797	1.22	Ischaemic cerebral infarction	C0007785	0.000118719	0.000142727	EDNRB,PTGER1,P2RY2,AGTR1,NR3C1,ADORA1,F2R,AGT,ANXA1,CXCL8,CCL5,CYP3A4,CXCL12,NPY,CXCR4
telmisartan	DB00966	cerebral infarction	70	5.429	4.444	Ischaemic cerebral infarction	C0007785	0.000150719	0.000153153	F2,EDNRB,ANXA1,PPARG,F2R,AGTR1,PTGER1,F2RL3,P2RY2,AGT
tiotropium	DB01409	cerebral infarction	9	0.1	0.057	Ischaemic cerebral infarction	C0007785	0.000123815	0.000143479	P2RY2,CXCL12,CCL5,F2R,CXCL8,CYP3A4,AGT,PTGER1,LDLR,ADORA1,F2,CXCR4,ANXA1,F2RL3,APOB,EDNRB,NPY
tiotropium	DB01409	cerebral infarction	9	0.1	0.057	Infarction, Middle Cerebral Artery	C0740392	0.00013531	0.000187166	CXCR3,CXCL2,AGT,ADORA1,EDN1,C3,GHSR,GHRL
pethidine	DB00454	cerebral infarction	2	0.26	0.082	Ischaemic cerebral infarction	C0007785	0.00013041	0.00013439	ATM,ANXA1,AGT,SOS1,CXCL8,CCL5,F7,CXCR4,CYP3A4,APOE,APOA1,ADORA1,DLG4,CXCL12,CALM3,GFAP,NPY
tolterodine	DB01036	cerebral infarction	2	0.128	0.04	Infarction, Middle Cerebral Artery	C0740392	0.000142194	0.000164502	GHRL,C3,AGT,ADORA1,CXCL2,GHSR,CXCR3,EDN1
febuxostat	DB04854	cerebral infarction	10	1.296	0.759	Infarction, Middle Cerebral Artery	C0740392	0.000175258	0.000188538	XDH
carvedilol	DB01136	cerebral infarction	37	1.565	1.187	Ischaemic cerebral infarction	C0007785	9.32441e-05	0.000116161	APOE,APOB,EDNRB,CYP3A4,RAMP2,HIF1A,PIK3CA,GFAP,CYP1A1,AGT,RAMP1,PTGER1,F2,ADM,CDC42,TBXA2R,PTGDR,ANXA1,KDR,F2R,PIK3CB,VEGFA,P2RY2,F2RL3,LDLR
amitriptyline	DB00321	cerebral infarction	17	0.789	0.524	Infarction, Middle Cerebral Artery	C0740392	0.000158117	0.000205575	CRH,GHSR,AGT,NGF,ADORA1,EDN1,APOE,GHRL,CXCL2,CXCR3,C3
diphenhydramine	DB01075	cerebral infarction	17	0.791	0.525	Infarction, Middle Cerebral Artery	C0740392	0.0001451	0.00015446	GHSR,ADORA1,C3,CXCL2,AGT,EDN1,GHRL,CXCR3
nintedanib	DB09079	cerebral infarction	11	1.351	0.811	Ischaemic cerebral infarction	C0007785	0.000130443	0.000142727	VWF,PSPN,KDR,SOS1,CDC42,FGB,FGF2,RAC1,FGA,F2R,GDNF,ARTN,PIK3CB,ARHGEF7,PIK3CA,HBEGF,HGF
goserelin	DB00014	cerebral infarction	33	2.857	2.132	Ischaemic cerebral infarction	C0007785	0.000138971	0.000222585	RAMP2,AGT,RAMP1,P2RY2,EDNRB,PTGER1,F2RL3,ADM,F2R,PTGDR,F2
goserelin	DB00014	cerebral infarction	33	2.857	2.132	Infarction, Middle Cerebral Artery	C0740392	0.000183948	0.000189803	AGT,EDN1,GHSR,CRH,GHRL
danazol	DB01406	cerebral infarction	3	1.265	0.483	Ischaemic cerebral infarction	C0007785	0.000120841	0.000126167	F2R,AGT,PIK3R3,EDNRB,ESR1,F2RL3,F2,CYP3A4,P2RY2,PTGER1
danazol	DB01406	cerebral infarction	3	1.265	0.483	Infarction, Middle Cerebral Artery	C0740392	0.000141273	0.000160788	AGT,GHRL,GHSR,CCL2,EDN1
doxepin	DB01142	cerebral infarction	2	0.325	0.102	Infarction, Middle Cerebral Artery	C0740392	0.00015875	0.000195656	APOE,AGT,CRH,CXCR3,ADORA1,EDN1,GHRL,CXCL2,C3,GHSR
c1 esterase inhibitor (human)	DB06404	cerebral infarction	4	1.111	0.479	Ischaemic cerebral infarction	C0007785	6.02549e-05	0.000143479	P2RY2,F2R,PLG,F2RL3,EDNRB,SERPINC1,PTGER1,PLAT,F2,F5
ranibizumab	DB01270	cerebral infarction	202	5.779	5.141	Ischaemic cerebral infarction	C0007785	0.000145999	0.000248063	PIK3CA,PIK3CB,VEGFA,CDC42,KDR
panitumumab	DB01269	cerebral infarction	21	1.867	1.292	Ischaemic cerebral infarction	C0007785	0.000132822	0.000248063	ANGPT1,SOS1,APOB,PIK3CA,PIK3CB,ARTN,FGF2,GDNF,PSPN,HBEGF,CSF2,CALM3,HGF,DLG4
lurasidone	DB08815	cerebral infarction	1	0.282	0.061	Ischaemic cerebral infarction	C0007785	0.000110011	0.000143479	CXCL8,P2RY2,PTGER1,CXCL12,CYP3A4,AGT,RAMP2,EDNRB,ANXA1,ADORA1,ADM,PTGDR,CXCR4,NPY,F2,RAMP1,CCL5,F2RL3,F2R
lurasidone	DB08815	cerebral infarction	1	0.282	0.061	Infarction, Middle Cerebral Artery	C0740392	0.000126157	0.000187166	GHRL,CRH,AGT,EDN1,CXCL2,GHSR,ADORA1,C3,CXCR3
deferoxamine	DB00746	cerebral infarction	7	1.958	1.033	Infarction, Middle Cerebral Artery	C0740392	0.000175258	0.000188538	XDH
cabozantinib	DB08875	cerebral infarction	1	0.234	0.051	Ischaemic cerebral infarction	C0007785	5.31071e-05	0.000154222	CDC42,ANGPT1,KDR,CALM3,PIK3CA,ARTN,CYP3A4,HGF,GDNF,CSF2,HBEGF,DLG4,PIK3CB,PSPN,SOS1,FGF2
afatinib	DB08916	cerebral infarction	14	2.576	1.639	Ischaemic cerebral infarction	C0007785	0.00015375	0.000154222	CALM3,APOB,GDNF,ANGPT1,PIK3CA,HGF,PSPN,PIK3CB,HBEGF,ARTN,CSF2,FGF2,DLG4,SOS1
iloprost	DB01088	cerebral infarction	2	0.218	0.068	Ischaemic cerebral infarction	C0007785	9.98491e-05	0.00013641	PTGDR,PLAT,PDE4D,RAMP2,APOE,RAMP1,PLG,GFAP,PTGER1,ADM
imipramine	DB00458	cerebral infarction	3	0.518	0.198	Infarction, Middle Cerebral Artery	C0740392	0.000163449	0.000188696	APOE,ADORA1,GHRL,CRH,EDN1,AGT,C3,GHSR,CXCR3,CXCL2
bosutinib	DB06616	cerebral infarction	5	1.157	0.544	Ischaemic cerebral infarction	C0007785	0.000108662	0.000121583	KDR,CYP3A4,PIK3CA,F2R,DLG4,FGB,ATM,SOS1,VWF,CALM3,RAC1,FGA,HGF,ARHGEF7,PIK3CB,CDC42
ropinirole	DB00268	cerebral infarction	7	0.473	0.25	Infarction, Middle Cerebral Artery	C0740392	0.00013373	0.000152469	EDN1,AGT,CXCL2,C3,GHRL,CRH,ADORA1,CXCR3,GHSR
chlorpromazine	DB00477	cerebral infarction	9	1.317	0.749	Ischaemic cerebral infarction	C0007785	9.66341e-05	0.00011742	CXCL8,SOS1,ADORA1,APOE,F7,PTGDR,RAMP1,ANXA1,ADM,CCL5,CXCL12,DLG4,F2,CALM3,NPY,CYP3A4,RAMP2,ATM,GFAP,P2RY2,AGT,PTGER1,APOA1,EDNRB,TBXA2R,F2RL3,F2R,CXCR4
chlorpromazine	DB00477	cerebral infarction	9	1.317	0.749	Infarction, Middle Cerebral Artery	C0740392	0.000157748	0.000179382	GHRL,ADORA1,APOE,EDN1,C3,CXCL2,CRH,CXCR3,GHSR,AGT
lisdexamfetamine	DB01255	cerebral infarction	8	0.924	0.508	Ischaemic cerebral infarction	C0007785	0.000147625	0.000222585	F2R,F2,P2RY2,PTGER1,TBXA2R,EDNRB,GFAP,AGT,APOE,F2RL3
lisdexamfetamine	DB01255	cerebral infarction	8	0.924	0.508	Infarction, Middle Cerebral Artery	C0740392	0.000176123	0.000189803	AGT,GHSR,EDN1,APOE,GHRL
gefitinib	DB00317	cerebral infarction	35	2.272	1.71	Ischaemic cerebral infarction	C0007785	0.000110882	0.000142727	HBEGF,CALM3,ATM,GDNF,DLG4,APOA1,CYP1A1,FGF2,CSF2,PIK3CB,F7,APOE,PIK3CA,GFAP,SOS1,ANGPT1,CYP3A4,ARTN,HGF,APOB,PSPN
dalteparin	DB06779	cerebral infarction	28	3.709	2.698	Ischaemic cerebral infarction	C0007785	7.01232e-05	0.000154222	F2,VEGFA,CDC42,KDR,SERPINC1,PIK3CB,PIK3CA
droxidopa	DB06262	cerebral infarction	5	0.391	0.184	Ischaemic cerebral infarction	C0007785	0.000115893	0.000143797	P2RY2,F2R,PTGER1,RAMP2,PTGDR,F2RL3,AGT,TBXA2R,RAMP1,APOB,EDNRB,APOE,F2,GFAP,ADM,ANXA1,LDLR
crizotinib	DB08865	cerebral infarction	16	1.506	0.987	Ischaemic cerebral infarction	C0007785	6.9741e-05	0.000153153	DLG4,PIK3CA,CYP3A4,FGF2,CSF2,GDNF,SOS1,ARTN,ANGPT1,HGF,PSPN,HBEGF,CALM3
cabergoline	DB00248	cerebral infarction	12	2.025	1.242	Ischaemic cerebral infarction	C0007785	0.000106845	0.000126202	APOB,F2,APOE,CXCL12,ADM,CYP3A4,PTGER1,LDLR,TBXA2R,RAMP2,CXCL8,RAMP1,EDNRB,ADORA1,CXCR4,GFAP,F2R,NPY,P2RY2,ANXA1,CCL5,PTGDR,AGT,F2RL3
cabergoline	DB00248	cerebral infarction	12	2.025	1.242	Infarction, Middle Cerebral Artery	C0740392	0.000137886	0.000175752	APOE,GHRL,C3,GHSR,CRH,CXCR3,ADORA1,EDN1,AGT,CXCL2
alimemazine	DB01246	cerebral infarction	1	0.582	0.126	Ischaemic cerebral infarction	C0007785	0.000168421	0.000222585	F2R,CYP3A4,AGT,PTGER1,EDNRB,F2RL3,P2RY2,F2
tranexamic acid	DB00302	cerebral infarction	31	13.709	9.028	Ischaemic cerebral infarction	C0007785	9.54416e-05	0.000222585	PLAT,PLG,PLAU
tranexamic acid	DB00302	cerebral infarction	31	13.709	9.028	Infarction, Middle Cerebral Artery	C0740392	0.000123932	0.000189803	PLAT,PLAU
pentoxifylline	DB00806	cerebral infarction	4	0.827	0.357	Infarction, Middle Cerebral Artery	C0740392	0.000146862	0.000187166	ADORA1,AGT,CRH,CXCR3,C3,APOE,CXCL2
solifenacin	DB01591	cerebral infarction	11	0.611	0.367	Ischaemic cerebral infarction	C0007785	0.000114426	0.000153153	P2RY2,CCL5,ANXA1,AGT,CXCL8,F2R,F2RL3,ADORA1,APOB,PTGER1,CXCR4,CYP3A4,CXCL12,F2,NPY,EDNRB,LDLR
solifenacin	DB01591	cerebral infarction	11	0.611	0.367	Infarction, Middle Cerebral Artery	C0740392	0.000131181	0.000180102	AGT,GHSR,ADORA1,CXCR3,C3,EDN1,GHRL,CXCL2
terazosin	DB01162	cerebral infarction	10	0.74	0.433	Infarction, Middle Cerebral Artery	C0740392	0.000174001	0.000187166	GHRL,GHSR,EDN1,APOE,AGT
thioridazine	DB00679	cerebral infarction	2	0.489	0.154	Ischaemic cerebral infarction	C0007785	0.000120399	0.000121583	F2RL3,APOE,F2,ADORA1,GFAP,RAMP2,ANXA1,P2RY2,AGT,CXCR4,CXCL12,PTGER1,CXCL8,EDNRB,NPY,TBXA2R,CCL5,PTGDR,ADM,F2R,RAMP1
thioridazine	DB00679	cerebral infarction	2	0.489	0.154	Infarction, Middle Cerebral Artery	C0740392	0.000125657	0.00015446	APOE,C3,EDN1,ADORA1,CXCR3,AGT,GHRL,CXCL2,GHSR,CRH
pertuzumab	DB06366	cerebral infarction	6	1.119	0.561	Ischaemic cerebral infarction	C0007785	9.797e-05	0.000248063	SOS1,ANGPT1,CSF2,ARTN,CALM3,PIK3CB,PIK3CA,DLG4,HBEGF,HGF,GDNF,FGF2,PSPN
maraviroc	DB04835	cerebral infarction	3	1.088	0.415	Infarction, Middle Cerebral Artery	C0740392	0.000165101	0.000189803	CXCR3,C3,CXCL2,AGT,ADORA1
maraviroc	DB04835	cerebral infarction	3	1.088	0.415	Ischaemic cerebral infarction	C0007785	0.000217114	0.000222585	CXCL8,CXCL12,CXCR4,CYP3A4,CCL5,NPY,ANXA1,AGT,ADORA1
epinephrine	DB00668	cerebral infarction	5	0.498	0.234	Ischaemic cerebral infarction	C0007785	9.49074e-05	0.00012094	RAMP1,F2RL3,LDLR,F2,AGT,GFAP,PTGER1,LTA,TBXA2R,F2R,RAMP2,TNF,ADM,EDNRB,PTGDR,APOB,CYP3A4,P2RY2,APOE,ANXA1
fluphenazine	DB00623	cerebral infarction	1	0.346	0.075	Ischaemic cerebral infarction	C0007785	0.000128106	0.000143479	PTGDR,CCL5,ADORA1,SOS1,CALM3,DLG4,CXCR4,ANXA1,RAMP1,NPY,AGT,CXCL12,CXCL8,ADM,RAMP2
droperidol	DB00450	cerebral infarction	3	1.264	0.483	Infarction, Middle Cerebral Artery	C0740392	0.000114623	0.000189803	GHRL,ADORA1,CXCL2,EDN1,C3,GHSR,CXCR3,AGT
droperidol	DB00450	cerebral infarction	3	1.264	0.483	Ischaemic cerebral infarction	C0007785	0.00011488	0.000222585	CCL5,ADORA1,PTGER1,P2RY2,CXCL8,F2R,EDNRB,TBXA2R,AGT,F2RL3,NPY,CXCL12,ANXA1,CXCR4,F2
alfuzosin	DB00346	cerebral infarction	2	0.363	0.114	Ischaemic cerebral infarction	C0007785	0.000121608	0.000154222	GFAP,F2RL3,EDNRB,PTGER1,APOE,TBXA2R,F2R,F2,CYP3A4,P2RY2,AGT
promethazine	DB01069	cerebral infarction	2	0.232	0.073	Ischaemic cerebral infarction	C0007785	0.000111577	0.000129082	EDNRB,SOS1,CXCL12,P2RY2,LDLR,CCL5,ADORA1,CXCL8,CXCR4,F2R,TBXA2R,PTGER1,AGT,CALM3,ANXA1,APOB,DLG4,F2RL3,F2,NPY
loxapine	DB00408	cerebral infarction	1	1.304	0.283	Infarction, Middle Cerebral Artery	C0740392	0.000145608	0.000181839	CXCR3,APOE,AGT,CRH,EDN1,CXCL2,GHRL,GHSR,C3,ADORA1
desmopressin	DB00035	cerebral infarction	15	2.964	1.915	Ischaemic cerebral infarction	C0007785	0.000130295	0.000154222	RAMP2,APOB,ADM,PTGER1,RAMP1,PTGDR,PTGS2,LDLR,F2,EDNRB,P2RY2,F2RL3,F2R,AGT
terfenadine	DB00342	cerebral infarction	4	0.667	0.288	Infarction, Middle Cerebral Artery	C0740392	0.000143879	0.00015528	C3,CXCR3,GHRL,ADORA1,GHSR,AGT,CXCL2,EDN1
osimertinib	DB09330	cerebral infarction	3	1.215	0.464	Ischaemic cerebral infarction	C0007785	0.000127618	0.000154222	APOB,ARTN,CSF2,SOS1,FGF2,DLG4,PIK3CA,CYP3A4,PSPN,ANGPT1,HBEGF,PIK3CB,HGF,GDNF,CALM3
oxybutynin	DB01062	cerebral infarction	3	0.245	0.093	Ischaemic cerebral infarction	C0007785	0.000125152	0.000143479	CXCL8,APOB,CXCR4,PTGER1,LDLR,CCL5,ANXA1,F2RL3,ADORA1,NPY,F2R,AGT,CXCL12,EDNRB,F2,CYP3A4,P2RY2
oxybutynin	DB01062	cerebral infarction	3	0.245	0.093	Infarction, Middle Cerebral Artery	C0740392	0.000135867	0.000187166	EDN1,ADORA1,GHSR,CXCL2,AGT,CXCR3,GHRL,C3
nortriptyline	DB00540	cerebral infarction	2	0.346	0.109	Ischaemic cerebral infarction	C0007785	0.000118624	0.000119057	ADORA1,APOB,RAMP2,CXCR4,APOE,EDNRB,P2RY2,PTGER1,NPY,CCL5,GFAP,F2R,CYP3A4,APOA1,CXCL8,ANXA1,RAMP1,PTGDR,CXCL12,ATM,ADM,AGT,TBXA2R,F2,F2RL3,F7,LDLR
nortriptyline	DB00540	cerebral infarction	2	0.346	0.109	Infarction, Middle Cerebral Artery	C0740392	0.000179058	0.000181667	GHSR,CRH,ADORA1,C3,APOE,CXCL2,AGT,GHRL,EDN1,CXCR3
glycopyrronium	DB00986	cerebral infarction	3	1.229	0.469	Ischaemic cerebral infarction	C0007785	0.000124283	0.000150844	LDLR,AGT,F2RL3,CXCL8,PTGER1,CXCL12,NPY,CXCR4,ANXA1,F2,P2RY2,APOB,F2R,ADORA1,EDNRB,CCL5
glycopyrronium	DB00986	cerebral infarction	3	1.229	0.469	Infarction, Middle Cerebral Artery	C0740392	0.00013104	0.000168306	C3,AGT,EDN1,GHRL,CXCR3,CXCL2,GHSR,ADORA1
levocetirizine	DB06282	cerebral infarction	2	0.898	0.283	Ischaemic cerebral infarction	C0007785	0.000168421	0.000222585	F2R,F2RL3,EDNRB,AGT,CYP3A4,F2,P2RY2,PTGER1
alteplase	DB00009	cerebral infarction	207	10.564	9.354	Ischaemic cerebral infarction	C0007785	7.72641e-05	0.000162791	FGA,SERPINE1,FGB,PLAU,PLAT,VWF,PLG
dimenhydrinate	DB00985	cerebral infarction	2	1.215	0.383	Ischaemic cerebral infarction	C0007785	0.000223162	0.000248063	EDNRB,F2RL3,F2,AGT,F2R,P2RY2,PTGER1
nicardipine	DB00622	cerebral infarction	14	2.6	1.654	Ischaemic cerebral infarction	C0007785	0.000106721	0.000118987	ANXA1,ADORA1,EDNRB,PTGER1,F2,APOE,TBXA2R,CYP3A4,DLG4,NPY,CCL5,F2RL3,AGT,CXCR4,APOB,GFAP,F2R,SOS1,CXCL12,LDLR,CXCL8,CALM3,P2RY2
nicardipine	DB00622	cerebral infarction	14	2.6	1.654	Infarction, Middle Cerebral Artery	C0740392	0.00015459	0.000177293	C3,ADORA1,GHRL,APOE,CXCL2,AGT,CXCR3,EDN1,GHSR
norepinephrine	DB00368	cerebral infarction	8	3.439	1.888	Ischaemic cerebral infarction	C0007785	0.000127807	0.000132057	APOE,AGT,F2R,RAMP2,APOB,F2,GFAP,P2RY2,PTGDR,ANXA1,ADM,PTGER1,LDLR,F2RL3,RAMP1,EDNRB,TBXA2R
vitamin e	DB00163	cerebral infarction	1	1.338	0.29	Infarction, Middle Cerebral Artery	C0740392	8.24108e-05	0.000152469	SOD1,NQO1,ALOX5
degarelix	DB06699	cerebral infarction	19	3.399	2.307	Ischaemic cerebral infarction	C0007785	0.000222426	0.000248063	P2RY2,F2R,F2,AGT,PTGER1,EDNRB,F2RL3
tolvaptan	DB06212	cerebral infarction	27	4.057	2.933	Ischaemic cerebral infarction	C0007785	0.000126758	0.000162791	F2R,RAMP2,CYP3A4,RAMP1,EDNRB,PTGDR,P2RY2,F2RL3,LDLR,ADM,APOB,F2,PTGER1,AGT
triptorelin	DB06825	cerebral infarction	7	2.502	1.319	Ischaemic cerebral infarction	C0007785	0.000222426	0.000248063	PTGER1,P2RY2,F2RL3,F2R,AGT,F2,EDNRB
pramipexole	DB00413	cerebral infarction	7	0.522	0.275	Ischaemic cerebral infarction	C0007785	0.000124839	0.00013439	CCL5,CXCL8,F2R,ANXA1,F2RL3,P2RY2,NPY,CXCL12,RAMP2,ADORA1,PTGER1,CXCR4,F2,AGT,EDNRB,ADM,PTGDR,RAMP1
pramipexole	DB00413	cerebral infarction	7	0.522	0.275	Infarction, Middle Cerebral Artery	C0740392	0.000130211	0.000159894	CRH,ADORA1,AGT,GHSR,GHRL,CXCR3,CXCL2,EDN1,C3
succinylcholine	DB00202	cerebral infarction	1	0.438	0.095	Ischaemic cerebral infarction	C0007785	0.000125766	0.000162791	P2RY2,ANXA1,EDNRB,CXCL12,LDLR,F2RL3,PTGER1,F2R,ADORA1,APOB,CXCR4,CCL5,F2,CXCL8,NPY,AGT
succinylcholine	DB00202	cerebral infarction	1	0.438	0.095	Infarction, Middle Cerebral Artery	C0740392	0.000132299	0.0001868	EDN1,CXCR3,C3,CXCL2,ADORA1,GHSR,GHRL,AGT
zolmitriptan	DB00315	cerebral infarction	20	4.661	3.193	Infarction, Middle Cerebral Artery	C0740392	0.000171353	0.000180102	CXCL2,AGT,CXCR3,ADORA1,C3
argatroban	DB00278	cerebral infarction	33	16.713	11.913	Ischaemic cerebral infarction	C0007785	6.35394e-05	0.000150844	CYP3A4,F2R,P2RY2,F2RL3,PTGER1,SERPINC1,F5,EDNRB,F2
methysergide	DB00247	cerebral infarction	1	0.863	0.188	Ischaemic cerebral infarction	C0007785	0.000114143	0.000126167	PTGDR,F2R,AGT,P2RY2,CXCL12,CXCR4,F2,CXCL8,RAMP1,F2RL3,ANXA1,PTGER1,ADM,CCL5,EDNRB,NPY,RAMP2,ADORA1
methysergide	DB00247	cerebral infarction	1	0.863	0.188	Infarction, Middle Cerebral Artery	C0740392	0.000122807	0.000160788	AGT,GHRL,GHSR,CXCR3,EDN1,CRH,CXCL2,C3,ADORA1
pergolide	DB01186	cerebral infarction	6	1.394	0.699	Ischaemic cerebral infarction	C0007785	0.000111944	0.000112606	CCL5,P2RY2,CYP3A4,EDNRB,ADM,PTGDR,ANXA1,F2RL3,CXCL8,GFAP,F2,APOE,NPY,F2R,ADORA1,CXCL12,PTGER1,TBXA2R,AGT,RAMP2,RAMP1,CXCR4
pergolide	DB01186	cerebral infarction	6	1.394	0.699	Infarction, Middle Cerebral Artery	C0740392	0.000125663	0.000149022	CXCR3,EDN1,GHRL,CRH,APOE,GHSR,ADORA1,AGT,C3,CXCL2
ramucirumab	DB05578	cerebral infarction	2	0.652	0.205	Ischaemic cerebral infarction	C0007785	0.000196326	0.000248063	PIK3CB,PIK3CA,KDR,CDC42
aprotinin	DB06692	cerebral infarction	13	1.5	0.938	Ischaemic cerebral infarction	C0007785	3.36658e-05	0.000150844	PLAU,PLAT,PLG,KLK1
aprotinin	DB06692	cerebral infarction	13	1.5	0.938	Infarction, Middle Cerebral Artery	C0740392	0.000159601	0.000168306	PLAU,PLAT
asenapine	DB06216	cerebral infarction	1	0.203	0.044	Ischaemic cerebral infarction	C0007785	0.000111909	0.000118987	ADM,CCL5,F2R,RAMP1,LDLR,NPY,RAMP2,PTGER1,CXCR4,APOB,TBXA2R,CXCL8,F2RL3,F2,P2RY2,AGT,ADORA1,PTGDR,CYP3A4,ANXA1,EDNRB,CXCL12
asenapine	DB06216	cerebral infarction	1	0.203	0.044	Infarction, Middle Cerebral Artery	C0740392	0.000148913	0.000177293	GHRL,EDN1,CRH,CXCR3,CXCL2,GHSR,C3,AGT,ADORA1
bromocriptine	DB01200	cerebral infarction	23	4.629	3.255	Ischaemic cerebral infarction	C0007785	0.000110281	0.000126202	GFAP,EDNRB,ANXA1,CYP3A4,CCL5,APOE,NPY,P2RY2,ADM,F2,RAMP2,AGT,CXCR4,RAMP1,F2R,CXCL12,TBXA2R,CXCL8,F2RL3,ADORA1,PTGDR,PTGER1
bromocriptine	DB01200	cerebral infarction	23	4.629	3.255	Infarction, Middle Cerebral Artery	C0740392	0.000125046	0.000175752	CRH,CXCR3,APOE,CXCL2,GHRL,C3,AGT,EDN1,GHSR,ADORA1
cocaine	DB00907	cerebral infarction	4	0.452	0.195	Infarction, Middle Cerebral Artery	C0740392	0.000143485	0.00017164	AGT,EDN1,CXCR3,CXCL2,C3,GHRL,APOE,ADORA1,GHSR
perphenazine	DB00850	cerebral infarction	1	0.551	0.12	Ischaemic cerebral infarction	C0007785	0.000124813	0.000142727	RAMP2,ADM,NPY,SOS1,CXCL12,AGT,ANXA1,CALM3,DLG4,CCL5,CXCR4,CYP3A4,PTGDR,CXCL8,ADORA1,RAMP1
scopolamine	DB00747	cerebral infarction	2	0.298	0.094	Infarction, Middle Cerebral Artery	C0740392	0.000133171	0.000187166	AGT,CXCL2,GHRL,C3,EDN1,ADORA1,CXCR3,GHSR
scopolamine	DB00747	cerebral infarction	2	0.298	0.094	Ischaemic cerebral infarction	C0007785	0.000133576	0.000143479	EDNRB,PTGER1,LDLR,AGT,APOB,CCL5,ANXA1,F2RL3,CXCR4,F2,CXCL12,NPY,ADORA1,CXCL8,P2RY2,F2R
nafarelin	DB00666	cerebral infarction	8	3.548	1.947	Ischaemic cerebral infarction	C0007785	0.000222426	0.000248063	F2R,AGT,F2,P2RY2,PTGER1,EDNRB,F2RL3
atropine	DB00572	cerebral infarction	1	0.383	0.083	Ischaemic cerebral infarction	C0007785	0.000127907	0.000153153	P2RY2,PTGER1,F2RL3,NPY,EDNRB,APOB,LDLR,AGT,F2R,CCL5,ADORA1,CXCL8,CXCL12,ANXA1,F2,CXCR4
atropine	DB00572	cerebral infarction	1	0.383	0.083	Infarction, Middle Cerebral Artery	C0740392	0.000130967	0.000180102	EDN1,CXCL2,AGT,ADORA1,GHRL,CXCR3,C3,GHSR
clenbuterol	DB01407	cerebral infarction	1	1.228	0.267	Ischaemic cerebral infarction	C0007785	9.51635e-05	0.000143479	PTGDR,ADM,RAMP2,LTA,IRAK1,APOB,LDLR,CYP1A1,RAMP1,TNF,PIK3CB,KIDINS220
pentazocine	DB00652	cerebral infarction	4	1.551	0.669	Infarction, Middle Cerebral Artery	C0740392	0.000166884	0.000168306	AGT,CXCL2,CXCR3,C3,ADORA1
pseudoephedrine	DB00852	cerebral infarction	12	1.419	0.871	Ischaemic cerebral infarction	C0007785	8.96282e-05	0.000121583	SOS1,AGT,CALM3,TNF,EDNRB,F2,P2RY2,APOB,PTGER1,F2RL3,RAMP1,F2R,TBXA2R,LTA,ADM,RAMP2,LDLR,ANXA1,CSF2,PTGDR
streptokinase	DB00086	cerebral infarction	21	4.358	3.014	Ischaemic cerebral infarction	C0007785	1.95838e-05	0.000150844	PLA2G4A,F2,PLAT,PLAU,F2RL3,PLG,F2R
streptokinase	DB00086	cerebral infarction	21	4.358	3.014	Infarction, Middle Cerebral Artery	C0740392	0.000104651	0.000168306	PLAT,PLAU,GHRL
sucralfate	DB00364	cerebral infarction	7	2.318	1.222	Ischaemic cerebral infarction	C0007785	0.000100176	0.000153153	FGB,HBEGF,FGA,PIK3CD,SOS1,F7,PIK3CB,CSF2,PIK3CA,VWF,ANGPT1,ARTN,APOB,DLG4,GDNF,PSPN,ATM,CALM3,HGF,GFAP,APOA1,APOE,FGF2
trifluoperazine	DB00831	cerebral infarction	2	0.867	0.273	Ischaemic cerebral infarction	C0007785	8.3704e-05	0.000144484	TBXA2R,CXCL8,VIM,F2,P2RY2,ADORA1,AGT,PTGER1,ANXA1,SOS1,NPY,F2RL3,CXCR4,DLG4,CALM3,CXCL12,F2R,CCL5,EDNRB
trifluoperazine	DB00831	cerebral infarction	2	0.867	0.273	Infarction, Middle Cerebral Artery	C0740392	0.000100687	0.00018251	GHRL,ADORA1,AGT,CXCL2,C3,EDN1,CXCR3,GHSR,XDH
trihexyphenidyl	DB00376	cerebral infarction	3	1.085	0.414	Ischaemic cerebral infarction	C0007785	0.000124667	0.000154222	F2RL3,CXCR4,ADORA1,CCL5,P2RY2,CXCL8,F2,NPY,CXCL12,LDLR,ANXA1,EDNRB,F2R,APOB,AGT,PTGER1
trihexyphenidyl	DB00376	cerebral infarction	3	1.085	0.414	Infarction, Middle Cerebral Artery	C0740392	0.000131013	0.000169196	ADORA1,CXCR3,GHRL,EDN1,CXCL2,GHSR,C3,AGT
eprosartan	DB00876	cerebral infarction	5	1.573	0.74	Ischaemic cerebral infarction	C0007785	0.000138614	0.000150844	F2,EDNRB,F2R,F2RL3,PTGER1,P2RY2,AGTR1,AGT,ANXA1
hyoscyamine	DB00424	cerebral infarction	1	0.701	0.153	Ischaemic cerebral infarction	C0007785	0.000124258	0.000162791	LDLR,CCL5,APOB,ADORA1,EDNRB,NPY,P2RY2,F2,F2RL3,F2R,CXCL8,CXCL12,CXCR4,PTGER1,ANXA1,AGT
hyoscyamine	DB00424	cerebral infarction	1	0.701	0.153	Infarction, Middle Cerebral Artery	C0740392	0.000131013	0.0001868	CXCL2,ADORA1,C3,GHRL,EDN1,CXCR3,GHSR,AGT
disopyramide	DB00280	cerebral infarction	3	1.055	0.403	Ischaemic cerebral infarction	C0007785	0.000115812	0.000144484	F2R,CCL5,AGT,ANXA1,APOB,EDNRB,LDLR,F2,ADORA1,CXCL12,F2RL3,P2RY2,CXCR4,NPY,CXCL8,GFAP,PTGER1,CYP3A4,APOE
disopyramide	DB00280	cerebral infarction	3	1.055	0.403	Infarction, Middle Cerebral Artery	C0740392	0.000127106	0.00018251	AGT,EDN1,CXCR3,ADORA1,CXCL2,GHRL,C3,GHSR,APOE
tenecteplase	DB00031	cerebral infarction	5	1.447	0.68	Ischaemic cerebral infarction	C0007785	0.000114972	0.000142727	FGA,PLG,SERPINE1,PLAU,FGB,VWF,PLAT
tiapride	DB13025	cerebral infarction	5	2.129	1.001	Infarction, Middle Cerebral Artery	C0740392	0.000115276	0.000168306	GHRL,AGT,EDN1,CXCR3,GHSR,C3,CXCL2,ADORA1
tiapride	DB13025	cerebral infarction	5	2.129	1.001	Ischaemic cerebral infarction	C0007785	0.000135558	0.000150844	EDNRB,F2R,CXCL8,NPY,AGT,ANXA1,CXCR4,F2,F2RL3,P2RY2,CCL5,ADORA1,PTGER1,CXCL12
oxymetazoline	DB00935	cerebral infarction	2	0.725	0.228	Ischaemic cerebral infarction	C0007785	0.000132375	0.000153153	F2R,F2RL3,TBXA2R,ANXA1,PTGER1,AGT,APOE,EDNRB,P2RY2,GFAP,F2
phenylpropanolamine	DB00397	cerebral infarction	28	8.816	6.103	Ischaemic cerebral infarction	C0007785	0.00011463	0.000143479	EDNRB,LDLR,PTGDR,PTGER1,P2RY2,AGT,APOB,RAMP2,F2,F2RL3,TBXA2R,F2R,RAMP1,ANXA1,ADM
reteplase	DB00015	cerebral infarction	5	1.155	0.543	Ischaemic cerebral infarction	C0007785	7.72641e-05	0.000162791	PLAT,FGA,VWF,PLG,SERPINE1,FGB,PLAU
lepirudin	DB00001	cerebral infarction	6	3.161	1.583	Ischaemic cerebral infarction	C0007785	8.18739e-05	0.000248063	F2,F2RL3,P2RY2,SERPINC1,F2R,EDNRB,F5,PTGER1
leuprolide	DB00007	cerebral infarction	11	5.172	3.074	Ischaemic cerebral infarction	C0007785	0.000222426	0.000248063	PTGER1,EDNRB,F2RL3,AGT,F2,P2RY2,F2R
epinastine	DB00751	cerebral infarction	2	1.466	0.461	Ischaemic cerebral infarction	C0007785	0.00012776	0.000144484	EDNRB,ADM,CYP3A4,F2R,PTGDR,F2RL3,TBXA2R,RAMP2,F2,PTGER1,P2RY2,ANXA1,RAMP1,AGT
trimipramine	DB00726	cerebral infarction	1	0.676	0.147	Infarction, Middle Cerebral Artery	C0740392	0.000140713	0.000149022	GHRL,ADORA1,AGT,CXCL2,C3,APOE,CXCR3,EDN1,GHSR
vasopressin	DB00067	cerebral infarction	1	1.363	0.294	Ischaemic cerebral infarction	C0007785	0.000139753	0.000162791	PTGDR,F2RL3,F2,AGT,F2R,ADM,P2RY2,RAMP2,RAMP1,PTGER1,APOB,EDNRB,LDLR
acamprosate	DB00659	cerebral infarction	5	2.595	1.219	Ischaemic cerebral infarction	C0007785	0.000223337	0.000248063	EDNRB,P2RY2,F2R,AGT,F2,F2RL3,PTGER1
phenylephrine	DB00388	cerebral infarction	8	2.468	1.356	Ischaemic cerebral infarction	C0007785	0.000148952	0.000154222	GFAP,F2,TBXA2R,AGT,APOE,F2RL3,PTGER1,F2R,EDNRB,P2RY2
pimavanserin	DB05316	cerebral infarction	1	0.15	0.033	Infarction, Middle Cerebral Artery	C0740392	0.000117768	0.000189803	C3,EDN1,GHSR,CXCR3,GHRL,CXCL2,ADORA1,AGT
pimavanserin	DB05316	cerebral infarction	1	0.15	0.033	Ischaemic cerebral infarction	C0007785	0.000136969	0.000222585	CXCL8,CCL5,CXCL12,CXCR4,PTGER1,ADORA1,EDNRB,ANXA1,AGT,F2RL3,P2RY2,NPY,F2R,F2
orphenadrine	DB01173	cerebral infarction	1	0.841	0.183	Ischaemic cerebral infarction	C0007785	9.9632e-05	0.000142727	F2R,F2,SOS1,DLG4,CYP3A4,AGT,EDNRB,CALM3,PTGER1,P2RY2,F2RL3
pancuronium	DB01337	cerebral infarction	2	1.258	0.396	Ischaemic cerebral infarction	C0007785	0.000129664	0.000153153	CXCL12,F2RL3,CCL5,CXCR4,F2R,F2,AGT,APOB,ADORA1,P2RY2,EDNRB,PTGER1,LDLR,ANXA1,NPY,CXCL8
pancuronium	DB01337	cerebral infarction	2	1.258	0.396	Infarction, Middle Cerebral Artery	C0740392	0.00013211	0.000180102	CXCL2,CXCR3,C3,AGT,GHRL,ADORA1,GHSR,EDN1
ergotamine	DB00696	cerebral infarction	4	3.75	1.545	Infarction, Middle Cerebral Artery	C0740392	0.000121757	0.000159894	GHRL,EDN1,APOE,GHSR,CXCL2,ADORA1,CXCR3,C3,AGT
ergotamine	DB00696	cerebral infarction	4	3.75	1.545	Ischaemic cerebral infarction	C0007785	0.000124004	0.00013439	PTGER1,CXCR4,P2RY2,CCL5,GFAP,CXCL12,APOE,F2R,EDNRB,ANXA1,F2,CYP3A4,ADORA1,F2RL3,CXCL8,AGT,NPY,TBXA2R
etelcalcetide	DB12865	cerebral infarction	1	1.245	0.271	Ischaemic cerebral infarction	C0007785	0.000118401	0.000248063	ANXA1,CXCR4,CXCL8,P2RY2,F2R,AGTR1,F2RL3,F2,PTGER1,EDNRB,AGT,ADORA1,CCL5,CXCL12,NPY
etelcalcetide	DB12865	cerebral infarction	1	1.245	0.271	Infarction, Middle Cerebral Artery	C0740392	0.000120451	0.000188538	GHRL,EDN1,GHSR,C3,CXCR3,CXCL2,AGT,ADORA1
fesoterodine	DB06702	cerebral infarction	1	0.168	0.036	Infarction, Middle Cerebral Artery	C0740392	0.000138749	0.000160788	CXCL2,C3,CXCR3,GHRL,EDN1,ADORA1,AGT,GHSR
fludrocortisone	DB00687	cerebral infarction	1	0.654	0.142	Ischaemic cerebral infarction	C0007785	0.000101232	0.000150844	NR3C2,NR3C1,PIK3R3
cetrorelix	DB00050	cerebral infarction	2	1.965	0.617	Ischaemic cerebral infarction	C0007785	0.000138971	0.000222585	EDNRB,ADM,PTGER1,RAMP1,F2,PTGDR,F2RL3,AGT,P2RY2,F2R,RAMP2
cetrorelix	DB00050	cerebral infarction	2	1.965	0.617	Infarction, Middle Cerebral Artery	C0740392	0.000183948	0.000189803	EDN1,GHRL,CRH,GHSR,AGT
apomorphine	DB00714	cerebral infarction	2	0.539	0.17	Ischaemic cerebral infarction	C0007785	0.000124732	0.00013439	RAMP2,NPY,CXCL8,ADM,ADORA1,F2,RAMP1,PTGER1,EDNRB,PTGDR,F2R,CXCR4,AGT,CCL5,ANXA1,CXCL12,F2RL3,P2RY2
apomorphine	DB00714	cerebral infarction	2	0.539	0.17	Infarction, Middle Cerebral Artery	C0740392	0.00013009	0.000159894	CRH,C3,GHRL,ADORA1,CXCR3,GHSR,AGT,EDN1,CXCL2
plerixafor	DB06809	cerebral infarction	2	1.428	0.45	Infarction, Middle Cerebral Artery	C0740392	0.000167679	0.000188538	CXCL2,C3,CXCR3,AGT,ADORA1
bivalirudin	DB00006	cerebral infarction	5	1.103	0.518	Ischaemic cerebral infarction	C0007785	4.97238e-05	0.000222585	P2RY2,MPO,EDNRB,F2,F2R,F2RL3,F5,PTGER1,SERPINC1
adenosine	DB00640	cerebral infarction	1	0.424	0.092	Ischaemic cerebral infarction	C0007785	0.000151701	0.000153153	AGT,RAMP1,CXCR4,ADORA1,ANXA1,ADM,NPY,CXCL8,CXCL12,CCL5,RAMP2,PTGDR
adenosine	DB00640	cerebral infarction	1	0.424	0.092	Infarction, Middle Cerebral Artery	C0740392	0.000160754	0.000180102	CXCL2,AGT,CXCR3,ADORA1,CRH,C3
eletriptan	DB00216	cerebral infarction	5	1.377	0.648	Ischaemic cerebral infarction	C0007785	0.000123048	0.000129082	RAMP1,RAMP2,P2RY2,ANXA1,CCL5,F2RL3,PTGER1,F2R,NPY,PTGDR,AGT,F2,CXCL12,CXCL8,ADORA1,CYP3A4,CXCR4,ADM,EDNRB
eletriptan	DB00216	cerebral infarction	5	1.377	0.648	Infarction, Middle Cerebral Artery	C0740392	0.000129591	0.00015528	GHRL,EDN1,GHSR,CXCR3,AGT,ADORA1,C3,CRH,CXCL2
chlorprothixene	DB01239	cerebral infarction	2	1.34	0.422	Ischaemic cerebral infarction	C0007785	0.000121987	0.000143797	ADORA1,APOB,NPY,AGT,PTGER1,ANXA1,CXCL8,EDNRB,ADM,CXCL12,CCL5,CXCR4,LDLR,F2R,F2RL3,RAMP1,RAMP2,PTGDR,F2,P2RY2
chlorprothixene	DB01239	cerebral infarction	2	1.34	0.422	Infarction, Middle Cerebral Artery	C0740392	0.000145731	0.00017164	ADORA1,CXCL2,GHSR,CRH,AGT,CXCR3,GHRL,EDN1,C3
ginseng	DB01404	cerebral infarction	1	1.163	0.253	Infarction, Middle Cerebral Artery	C0740392	0.000127219	0.000168306	STAT3,IL6,IL6ST
pegaptanib	DB04895	cerebral infarction	9	4.263	2.416	Ischaemic cerebral infarction	C0007785	0.000112813	0.000248063	SEMA3A,RAC1,NRP1
phendimetrazine	DB01579	cerebral infarction	2	1.931	0.606	Ischaemic cerebral infarction	C0007785	0.000145989	0.000150844	F2RL3,F2,GFAP,EDNRB,PTGER1,P2RY2,APOE,TBXA2R,AGT,F2R
menthol	DB00825	cerebral infarction	5	3.185	1.493	Infarction, Middle Cerebral Artery	C0740392	0.000171843	0.000189803	CXCL2,C3,CXCR3,ADORA1,AGT
histamine	DB05381	cerebral infarction	1	1.21	0.263	Ischaemic cerebral infarction	C0007785	0.000113921	0.000121583	ADORA1,F2RL3,RAMP2,AGT,PTGDR,CXCL8,ADM,CXCL12,RAMP1,PTGER1,F2R,CXCR4,NPY,ANXA1,CCL5,F2,CYP3A4,P2RY2,EDNRB
histamine	DB05381	cerebral infarction	1	1.21	0.263	Infarction, Middle Cerebral Artery	C0740392	0.000125611	0.00015446	ADORA1,EDN1,CXCL2,GHSR,GHRL,AGT,C3,CRH,CXCR3
dezocine	DB01209	cerebral infarction	1	1.289	0.28	Infarction, Middle Cerebral Artery	C0740392	0.000168487	0.000189803	CXCR3,ADORA1,C3,CXCL2,AGT
aniracetam	DB04599	cerebral infarction	1	1.322	0.287	Infarction, Middle Cerebral Artery	C0740392	0.000117428	0.0001868	ADORA1,EDN1,GHRL,C3,CXCR3,AGT,CXCL2,GHSR
aniracetam	DB04599	cerebral infarction	1	1.322	0.287	Ischaemic cerebral infarction	C0007785	0.000139523	0.000162791	F2R,ADORA1,CXCL8,ANXA1,NPY,F2,CXCL12,CXCR4,F2RL3,P2RY2,AGT,PTGER1,EDNRB,CCL5
dihydroergotamine	DB00320	cerebral infarction	10	5.646	3.211	Infarction, Middle Cerebral Artery	C0740392	0.000113792	0.000180102	C3,GHRL,EDN1,AGT,ADORA1,GHSR,CXCL2,CXCR3
dihydroergotamine	DB00320	cerebral infarction	10	5.646	3.211	Ischaemic cerebral infarction	C0007785	0.000122174	0.000153153	CXCL8,EDNRB,ANXA1,F2R,CXCR4,PTGER1,CXCL12,NPY,CCL5,F2,AGT,ADORA1,CYP3A4,F2RL3,P2RY2
flavoxate	DB01148	cerebral infarction	2	1.764	0.555	Ischaemic cerebral infarction	C0007785	0.000123586	0.000222585	PTGER1,APOB,EDNRB,CCL5,F2RL3,F2,NPY,CXCL8,F2R,ANXA1,LDLR,CXCR4,ADORA1,P2RY2,AGT,CXCL12
flavoxate	DB01148	cerebral infarction	2	1.764	0.555	Infarction, Middle Cerebral Artery	C0740392	0.000130578	0.000189803	C3,CXCR3,EDN1,ADORA1,GHRL,CXCL2,GHSR,AGT
benzphetamine	DB00865	cerebral infarction	1	1.225	0.266	Ischaemic cerebral infarction	C0007785	0.000133584	0.000143479	EDNRB,F2RL3,CYP3A4,ANXA1,F2,PTGER1,TBXA2R,AGT,F2R,P2RY2
bepotastine	DB04890	cerebral infarction	1	1.395	0.298	Ischaemic cerebral infarction	C0007785	0.000223162	0.000248063	P2RY2,PTGER1,F2R,F2,EDNRB,AGT,F2RL3
rivaroxaban	DB06228	deep vein thrombosis	2770	9.022	8.743	Deep vein thrombosis of lower limb	C0340708	3.70763e-05	0.000184382	F7,F2,F3
heparin	DB01109	deep vein thrombosis	687	6.973	6.546	Deep vein thrombosis of lower limb	C0340708	3.34225e-05	7.96296e-05	F7,SERPINC1,F3,F2
quinapril	DB00881	deep vein thrombosis	4	0.251	0.108	Deep vein thrombosis of lower limb	C0340708	0.000521084	1	ACE
benazepril	DB00542	deep vein thrombosis	1	0.118	0.026	Deep vein thrombosis of lower limb	C0340708	0.000214967	0.000314739	MTHFR,ACE
apixaban	DB06605	deep vein thrombosis	379	3.565	3.274	Deep vein thrombosis of lower limb	C0340708	3.75874e-05	0.000210804	CYP2C9,F3,F7,F2
enoxaparin	DB01225	deep vein thrombosis	620	6.586	6.162	Deep vein thrombosis of lower limb	C0340708	1.07239e-05	0.000314739	SERPINC1,F3,F7,F2
secukinumab	DB09029	deep vein thrombosis	7	0.149	0.079	Deep vein thrombosis of lower limb	C0340708	0.000632979	1	IL17A
c1 esterase inhibitor (human)	DB06404	deep vein thrombosis	21	1.133	0.784	Deep vein thrombosis of lower limb	C0340708	5.33024e-05	0.000258291	F9,KLKB1,SERPINC1,F2,F5
dalteparin	DB06779	deep vein thrombosis	163	10.611	9.233	Deep vein thrombosis of lower limb	C0340708	5.52486e-05	0.000184382	F2,KDR,SERPINC1,TFPI
argatroban	DB00278	deep vein thrombosis	18	3.49	2.344	Deep vein thrombosis of lower limb	C0340708	0.000138593	0.000314739	SERPINC1,F5,F2
ixekizumab	DB11569	deep vein thrombosis	2	0.382	0.12	Deep vein thrombosis of lower limb	C0340708	0.000138298	1	IL17A
quinine	DB00468	deep vein thrombosis	8	0.843	0.463	Deep vein thrombosis of lower limb	C0340708	5.13236e-05	1	CYP2C9,VWF,F2,F9
tirofiban	DB00775	deep vein thrombosis	7	0.856	0.452	Deep vein thrombosis of lower limb	C0340708	0.000509821	1	VWF
lepirudin	DB00001	deep vein thrombosis	15	4.668	3.012	Deep vein thrombosis of lower limb	C0340708	0.000139229	1	F2,SERPINC1,F5
eptifibatide	DB00063	deep vein thrombosis	12	0.886	0.544	Deep vein thrombosis of lower limb	C0340708	0.000510675	1	VWF
bivalirudin	DB00006	deep vein thrombosis	22	2.242	1.565	Deep vein thrombosis of lower limb	C0340708	0.000141521	1	F2,F5,SERPINC1
edoxaban	DB09075	deep vein thrombosis	12	2.213	1.358	Deep vein thrombosis of lower limb	C0340708	2.98165e-05	1	F7,F3,F2
sodium tetradecyl sulfate	DB00464	deep vein thrombosis	1	0.769	0.167	Deep vein thrombosis of lower limb	C0340708	4.13793e-05	1	PROS1,PROCR
bacitracin	DB00626	deep vein thrombosis	1	0.573	0.125	Deep vein thrombosis of lower limb	C0340708	0.000108696	1	A2M
quetiapine	DB01224	delirium	379	3.569	3.277	Cocaine delirium	C0011206	0.000159465	0.000284521	DRD3,CYP3A5,DRD2,CXCL8,APOE,CYP3A4
infliximab	DB00065	delirium	60	0.311	0.251	Cocaine delirium	C0011206	0.000449735	1	TNF
rosuvastatin	DB01098	delirium	30	0.352	0.259	Cocaine delirium	C0011206	7.54304e-05	0.000209288	CYP3A5,CYP3A4,APOE,ABCG2
saxagliptin	DB06335	delirium	2	0.29	0.091	Cocaine delirium	C0011206	3.02267e-05	0.000192512	CYP3A5,CYP3A4
risperidone	DB00734	delirium	408	3.349	3.085	Cocaine delirium	C0011206	0.000141717	0.000238091	CYP3A5,DRD2,DRD3,CXCL8,APOE,CYP3A4
dexamethasone	DB01234	delirium	172	2.036	1.794	Cocaine delirium	C0011206	7.77461e-05	0.000215639	CYP3A5,CXCL8,CYP3A4,DRD2,NR3C1,ABCG2,DRD3
fentanyl	DB00813	delirium	492	3.841	3.564	Cocaine delirium	C0011206	0.00013282	0.000264166	CXCL8,CYP3A5,DRD3,CYP3A4
tocilizumab	DB06273	delirium	8	0.315	0.173	Cocaine delirium	C0011206	0.000394024	1	IL6R
aripiprazole	DB01238	delirium	94	1.484	1.249	Cocaine delirium	C0011206	0.000156716	0.00020636	DRD2,CXCL8,CYP3A4,DRD3,CYP3A5,APOE
sunitinib	DB01268	delirium	40	0.641	0.491	Cocaine delirium	C0011206	0.000304348	0.000328591	CYP3A5,ABCG2,CYP3A4
rivaroxaban	DB06228	delirium	35	0.23	0.173	Cocaine delirium	C0011206	0.000122881	0.000192512	CYP3A4,CYP3A5
oxycodone	DB00497	delirium	485	5.608	5.202	Cocaine delirium	C0011206	0.000126688	0.000264166	CYP3A5,CYP3A4,DRD3,CXCL8
clopidogrel	DB00758	delirium	33	0.371	0.277	Cocaine delirium	C0011206	0.000128757	0.000290068	CYP3A4,CXCL8,DRD3,CYP3A5
oxcarbazepine	DB00776	delirium	32	1.631	1.212	Cocaine delirium	C0011206	0.000145892	0.000192512	APOE,CYP3A5,CYP3A4
memantine	DB01043	delirium	119	4.112	3.53	Cocaine delirium	C0011206	8.6059e-05	0.000290068	CALM3,GRIN2B,CXCL8,GRIN3A,DRD2
erlotinib	DB00530	delirium	23	0.396	0.279	Cocaine delirium	C0011206	0.000151701	0.000328591	ABCG2,APOE,CYP3A5,CYP3A4,GRIN2B,CALM3
ziprasidone	DB00246	delirium	74	3.354	2.761	Cocaine delirium	C0011206	0.00015746	0.000284512	APOE,CYP3A4,CXCL8,DRD2,DRD3,CYP3A5
budesonide	DB01222	delirium	7	0.258	0.136	Cocaine delirium	C0011206	1.74419e-05	7.16096e-05	CYP3A4,NR3C1
apremilast	DB05676	delirium	1	0.034	0.007	Cocaine delirium	C0011206	0.00012454	0.000224719	CYP3A4,APOE,CALM3,TNF
alprazolam	DB00404	delirium	254	3.504	3.157	Cocaine delirium	C0011206	6.48968e-05	0.000266706	CYP3A5,CYP3A4
codeine	DB00318	delirium	46	3.276	2.558	Cocaine delirium	C0011206	0.000122835	0.000274993	CYP3A4,CYP3A5,DRD3,CXCL8
paliperidone	DB01267	delirium	139	3.611	3.135	Cocaine delirium	C0011206	0.000144763	0.000236014	CYP3A5,APOE,CXCL8,CYP3A4,DRD3,DRD2
finasteride	DB01216	delirium	3	0.097	0.037	Cocaine delirium	C0011206	5.74413e-05	0.000192512	CYP3A4,CYP3A5
golimumab	DB06674	delirium	2	0.096	0.03	Cocaine delirium	C0011206	0.000447972	1	TNF
apixaban	DB06605	delirium	19	0.365	0.248	Cocaine delirium	C0011206	8.39161e-05	0.000290068	CYP3A4,CYP3A5,ABCG2
buprenorphine	DB00921	delirium	121	3.035	2.608	Cocaine delirium	C0011206	9.4431e-05	0.000209288	CYP3A4,ABCG2,CXCL8,DRD3,CYP3A5
haloperidol	DB00502	delirium	359	8.099	7.417	Cocaine delirium	C0011206	0.000106142	0.000209288	CYP3A5,CYP3A4,GRIN2B,DRD3,CXCL8,CALM3,DRD2
hydrocortisone	DB00741	delirium	29	1.927	1.41	Cocaine delirium	C0011206	7.81047e-05	0.000190259	ABCG2,CYP3A5,NR3C1,DRD2,DRD3,CXCL8,CYP3A4
methadone	DB00333	delirium	190	4.892	4.336	Cocaine delirium	C0011206	9.54668e-05	0.000209288	CYP3A5,GRIN3A,DRD3,CYP3A4,CXCL8
pethidine	DB00454	delirium	44	2.795	2.171	Cocaine delirium	C0011206	8.56343e-05	0.000149718	CXCL8,CYP3A4,APOE,GRIN2B,DRD3,SLC6A3,CALM3
nefazodone	DB01149	delirium	21	1.491	1.031	Cocaine delirium	C0011206	0.000126259	0.000328591	CYP3A5,CYP3A4,APOE,CXCL8,SLC6A3,DRD3
daclatasvir	DB09102	delirium	10	1.413	0.827	Cocaine delirium	C0011206	1.91458e-05	0.000293295	ABCG2,CYP3A4,CYP3A5
dutasteride	DB01126	delirium	3	0.182	0.069	Cocaine delirium	C0011206	5.8642e-05	0.000154812	CYP3A5,CYP3A4
secukinumab	DB09029	delirium	5	0.312	0.147	Cocaine delirium	C0011206	0.000965426	1	IL17A
triamcinolone	DB00620	delirium	12	0.493	0.302	Cocaine delirium	C0011206	0.000105865	0.000192512	NR3C1,CYP3A4
imipramine	DB00458	delirium	34	2.232	1.673	Cocaine delirium	C0011206	0.000172785	0.000189189	APOE,SLC6A3,CYP3A4,CXCL8,DRD2,DRD3
felbamate	DB00949	delirium	3	0.527	0.201	Cocaine delirium	C0011206	1.11857e-05	0.000264166	CALM3,CYP3A4,GRIN3A,GRIN2B
chlorpromazine	DB00477	delirium	45	2.933	2.284	Cocaine delirium	C0011206	0.00016845	0.00020636	CXCL8,APOE,DRD2,CALM3,DRD3,CYP3A4
riociguat	DB08931	delirium	1	0.21	0.046	Cocaine delirium	C0011206	0.000144968	0.000224719	ABCG2,APOE,CYP3A4
gefitinib	DB00317	delirium	13	0.957	0.598	Cocaine delirium	C0011206	0.000144456	0.000190259	CALM3,APOE,GRIN2B,CYP3A4,CYP3A5,ABCG2
ketamine	DB01221	delirium	38	6.805	5.159	Cocaine delirium	C0011206	9.96727e-05	0.000180243	CXCL8,DRD2,GRIN3A,DRD3,CYP3A4
modafinil	DB00745	delirium	19	2.406	1.633	Cocaine delirium	C0011206	0.000116857	0.000224719	CYP3A5,CYP3A4,APOE,SLC6A3
sibutramine	DB01105	delirium	2	0.189	0.06	Cocaine delirium	C0011206	0.000130117	0.000154812	SLC6A3,CYP3A4
acetylcysteine	DB06151	delirium	4	0.921	0.397	Cocaine delirium	C0011206	6.24549e-05	0.000208399	GRIN2B,GRIN3A,CALM3
loxapine	DB00408	delirium	15	3.108	2.008	Cocaine delirium	C0011206	0.000209998	0.000249068	APOE,DRD3,SLC6A3,CXCL8,DRD2
buspirone	DB00490	delirium	30	2.142	1.575	Cocaine delirium	C0011206	9.42558e-05	0.000264166	DRD2,DRD3,CYP3A5,CYP3A4,CXCL8
nortriptyline	DB00540	delirium	53	4.709	3.74	Cocaine delirium	C0011206	0.000187285	0.000251936	DRD2,APOE,DRD3,CYP3A4,CXCL8,CYP3A5
lidocaine	DB00281	delirium	49	1.391	1.095	Cocaine delirium	C0011206	0.000163834	0.000328591	APOE,CALM3,CYP3A5,GRIN2B,CYP3A4
halothane	DB01159	delirium	7	2.01	1.06	Cocaine delirium	C0011206	0.000149033	0.000279741	GRIN3A,CALM3,DRD3,APOE,CYP3A4,CXCL8,DRD2
nicardipine	DB00622	delirium	6	0.894	0.448	Cocaine delirium	C0011206	0.000139508	0.000279741	DRD3,APOE,CYP3A4,CYP3A5,CXCL8,CALM3
domperidone	DB01184	delirium	17	4.327	2.87	Cocaine delirium	C0011206	8.99405e-05	0.000274993	CYP3A4,DRD2,CYP3A5,CXCL8,DRD3
mianserin	DB06148	delirium	21	5.154	3.56	Cocaine delirium	C0011206	0.000181307	0.000234671	DRD3,SLC6A3,DRD2,CXCL8,CYP3A4
sulpiride	DB00391	delirium	16	5.251	3.429	Cocaine delirium	C0011206	0.00021791	0.000266706	DRD3,DRD2,CXCL8
vardenafil	DB00862	delirium	2	0.152	0.048	Cocaine delirium	C0011206	6.2212e-05	0.000192512	CYP3A5,CYP3A4
pergolide	DB01186	delirium	33	6.135	4.567	Cocaine delirium	C0011206	0.000181452	0.000215518	CYP3A4,DRD3,DRD2,CXCL8,APOE
armodafinil	DB06413	delirium	1	0.2	0.043	Cocaine delirium	C0011206	3.54331e-05	0.000293295	CYP3A4,CYP3A5,SLC6A3
bromocriptine	DB01200	delirium	31	3.801	2.809	Cocaine delirium	C0011206	0.000181918	0.000216667	CYP3A4,APOE,CXCL8,DRD3,DRD2
cocaine	DB00907	delirium	22	1.61	1.123	Cocaine delirium	C0011206	0.000138034	0.000180243	SLC6A3,DRD3,CXCL8,APOE,CYP3A4,CYP3A5
dronabinol	DB00470	delirium	3	1.579	0.603	Cocaine delirium	C0011206	0.000127878	0.000290068	ABCG2,CYP3A4,CXCL8,DRD3
eplerenone	DB00700	delirium	2	0.521	0.164	Cocaine delirium	C0011206	7.28051e-05	0.000154812	CYP3A4,CYP3A5
ethosuximide	DB00593	delirium	2	0.812	0.256	Cocaine delirium	C0011206	4.47427e-05	0.000192512	CYP3A4,CYP3A5
dextromethorphan	DB00514	delirium	29	2.706	1.98	Cocaine delirium	C0011206	0.000102882	0.000241367	CYP3A4,CXCL8,CYP3A5,GRIN3A,DRD3
brexpiprazole	DB09128	delirium	1	0.365	0.079	Cocaine delirium	C0011206	0.000153957	0.000293295	CYP3A4,DRD3,APOE,DRD2,CXCL8
teniposide	DB00444	delirium	2	1.301	0.41	Cocaine delirium	C0011206	2.47219e-05	0.000293295	CYP3A4,CYP3A5,ABCG2
pimozide	DB01100	delirium	2	0.94	0.296	Cocaine delirium	C0011206	6.65348e-05	0.000190259	DRD3,CALM3,CYP3A5,CYP3A4,CXCL8,DRD2
trimipramine	DB00726	delirium	14	5.901	3.701	Cocaine delirium	C0011206	0.00013691	0.000215518	DRD2,SLC6A3,CXCL8,APOE,CYP3A4,DRD3
orphenadrine	DB01173	delirium	7	3.476	1.83	Cocaine delirium	C0011206	9.90659e-05	0.000190259	GRIN3A,CYP3A4,CALM3,GRIN2B
clobetasone	DB13158	delirium	2	2.407	0.717	Cocaine delirium	C0011206	0.00070529	1	NR3C1
nimodipine	DB00393	delirium	1	0.721	0.157	Cocaine delirium	C0011206	7.91027e-05	0.000208399	CYP3A4,CYP3A5
zaleplon	DB00962	delirium	2	0.807	0.254	Cocaine delirium	C0011206	3.90625e-05	0.000192512	CYP3A4,CYP3A5
procaine	DB00721	delirium	3	1.882	0.718	Cocaine delirium	C0011206	7.14286e-05	0.000264166	GRIN3A,SLC6A3
safinamide	DB06654	delirium	1	1.316	0.285	Cocaine delirium	C0011206	5.14286e-05	0.000192512	ABCG2,CYP3A4
ifenprodil	DB08954	delirium	1	1.182	0.257	Cocaine delirium	C0011206	6.9471e-05	7.16096e-05	GRIN2B,CALM3
denosumab	DB06643	fracture	497	2.178	2.022	Pathologic fracture	C0016663	0.000231388	0.000295983	TNFSF11
atenolol	DB00335	fracture	23	1.613	1.135	Pathologic fracture	C0016663	9.44842e-05	0.000177686	GNAS,SCARB2,PTH1R,OCRL
salmeterol	DB00938	fracture	67	0.865	0.705	Pathologic fracture	C0016663	9.68992e-05	0.000206049	SCARB2,GNAS,PTH1R,OCRL
bisoprolol	DB00612	fracture	13	0.861	0.539	Pathologic fracture	C0016663	9.6198e-05	0.000206049	PTH1R,GNAS,OCRL,SCARB2
nebivolol	DB04861	fracture	5	0.988	0.465	Pathologic fracture	C0016663	9.52381e-05	0.000177686	SCARB2,PTH1R,GNAS,OCRL
labetalol	DB00598	fracture	5	1.882	0.885	Pathologic fracture	C0016663	9.52381e-05	0.000177686	OCRL,SCARB2,GNAS,PTH1R
desmopressin	DB00035	fracture	3	0.996	0.38	Pathologic fracture	C0016663	0.000250756	0.000396321	PTH1R,GNAS,SCARB2,OCRL
celiprolol	DB04846	fracture	1	0.946	0.206	Pathologic fracture	C0016663	9.39528e-05	0.000177686	GNAS,PTH1R,SCARB2,OCRL
sotalol	DB00489	fracture	6	0.905	0.454	Pathologic fracture	C0016663	9.44173e-05	0.000177686	GNAS,PTH1R,SCARB2,OCRL
terbutaline	DB00871	fracture	3	1.488	0.568	Pathologic fracture	C0016663	9.54604e-05	0.000181037	OCRL,PTH1R,SCARB2,GNAS
dienestrol	DB00890	fracture	1	1.38	0.297	Pathologic fracture	C0016663	0.000227972	0.000295983	ESR1
procaterol	DB01366	fracture	1	1.225	0.266	Pathologic fracture	C0016663	9.49153e-05	0.000295983	SCARB2,GNAS,OCRL,PTH1R
vilanterol	DB09082	fracture	8	1.772	0.974	Pathologic fracture	C0016663	9.42123e-05	0.000181037	SCARB2,OCRL,GNAS,PTH1R
dobutamine	DB00841	fracture	3	1.904	0.727	Pathologic fracture	C0016663	9.72811e-05	0.000177686	SCARB2,GNAS,OCRL,PTH1R
betaxolol	DB00195	fracture	1	0.944	0.205	Pathologic fracture	C0016663	9.43156e-05	0.000206049	OCRL,GNAS,SCARB2,PTH1R
eldecalcitol	DB05295	fracture	1	1.187	0.258	Pathologic fracture	C0016663	0.000198842	0.000295983	VDR
olodaterol	DB09080	fracture	2	1.839	0.578	Pathologic fracture	C0016663	9.51642e-05	0.000177686	PTH1R,GNAS,SCARB2,OCRL
pirbuterol	DB01291	fracture	2	1.702	0.536	Pathologic fracture	C0016663	9.49153e-05	0.000181037	PTH1R,OCRL,GNAS,SCARB2
carteolol	DB00521	fracture	1	1.129	0.245	Pathologic fracture	C0016663	9.52381e-05	0.000177686	PTH1R,GNAS,SCARB2,OCRL
fenoterol	DB01288	fracture	1	1.206	0.262	Pathologic fracture	C0016663	9.46545e-05	0.000177686	SCARB2,OCRL,GNAS,PTH1R
tibolone	DB09070	fracture	1	1.232	0.268	Pathologic fracture	C0016663	0.000227972	0.000295983	ESR1
didanosine	DB00900	hemolytic anemia	21	1.923	1.331	Autoimmune hemolytic anemia	C0002880	0.000157895	0.000194293	PNP
adalimumab	DB00051	hemolytic anemia	41	0.244	0.188	Autoimmune hemolytic anemia	C0002880	4.15208e-05	0.00012157	FCGR3B,CD3G,FCGR3A,IGHV2-5
etanercept	DB00005	hemolytic anemia	31	0.132	0.098	Autoimmune hemolytic anemia	C0002880	5.73465e-05	0.000270659	FCGR3B,IGHV2-5,FCGR3A,CD3G
etanercept	DB00005	hemolytic anemia	31	0.132	0.098	Hemolytic anemia, nonspherocytic, due to glucose phosphate isomerase deficiency	C0002878	8.7886e-05	0.00026093	FCGR2A,FCGR2B,PTGS2,IGHV2-5,FCGR2C,CD3G
bevacizumab	DB00112	hemolytic anemia	60	2.085	1.679	Autoimmune hemolytic anemia	C0002880	4.15628e-05	0.000163294	FCGR3B,IGHV2-5,CD3G,FCGR3A
rituximab	DB00073	hemolytic anemia	123	3.907	3.362	Autoimmune hemolytic anemia	C0002880	2.79955e-05	0.00012157	MS4A1,FCGR3B,CD3G,IGHV2-5,FCGR3A
rituximab	DB00073	hemolytic anemia	123	3.907	3.362	Hemolytic anemia, nonspherocytic, due to glucose phosphate isomerase deficiency	C0002878	5.15118e-05	0.000280335	MS4A1,FCGR2C,CD3G,IGHV2-5,FCGR2A,FCGR2B
natalizumab	DB00108	hemolytic anemia	28	0.456	0.332	Autoimmune hemolytic anemia	C0002880	3.60273e-05	0.00012157	FCGR3A,FCGR3B,CD3G,IGHV2-5
natalizumab	DB00108	hemolytic anemia	28	0.456	0.332	Hemolytic anemia, nonspherocytic, due to glucose phosphate isomerase deficiency	C0002878	4.96592e-05	0.000280335	FCGR2B,FCGR2C,FCGR2A,CD3G,ICAM1,IGHV2-5
trastuzumab	DB00072	hemolytic anemia	13	1.284	0.803	Hemolytic anemia, nonspherocytic, due to glucose phosphate isomerase deficiency	C0002878	0.000129482	0.000208258	FCGR2B,NRAS,FCGR2A,TFRC,IGHV2-5,SPTB,IL2RA,ICOS,SPTA1,FCGR2C,CD3G
ipilimumab	DB06186	hemolytic anemia	14	2.385	1.518	Autoimmune hemolytic anemia	C0002880	0.000207207	0.000287099	CTLA4
dasatinib	DB01254	hemolytic anemia	6	0.853	0.428	Autoimmune hemolytic anemia	C0002880	0.000233537	1	IL2RA,STAT1,CD3G,SIRPA,CD47
dasatinib	DB01254	hemolytic anemia	6	0.853	0.428	Hemolytic anemia, nonspherocytic, due to glucose phosphate isomerase deficiency	C0002878	0.00028683	0.000290389	SPTA1,IL2RA,STAT1,CD3G,NRAS,HLA-DRB1,SIRPA,SPTB,CD47
cetuximab	DB00002	hemolytic anemia	14	1.002	0.638	Hemolytic anemia, nonspherocytic, due to glucose phosphate isomerase deficiency	C0002878	0.00016156	0.000280335	IL2RA,TFRC,NRAS,SPTB,FCGR2C,SPTA1,FCGR2A,CD3G,IGHV2-5,FCGR2B
basiliximab	DB00074	hemolytic anemia	12	4.066	2.492	Autoimmune hemolytic anemia	C0002880	3.0349e-05	0.000276454	CD3G,IGHV2-5,FCGR3B,IL2RA,FCGR3A
basiliximab	DB00074	hemolytic anemia	12	4.066	2.492	Hemolytic anemia, nonspherocytic, due to glucose phosphate isomerase deficiency	C0002878	9.00354e-05	0.00013019	FCGR2B,CD3G,IGHV2-5,FCGR2C,IL2RA,FCGR2A
alemtuzumab	DB00087	hemolytic anemia	34	5.853	4.38	Autoimmune hemolytic anemia	C0002880	4.1514e-05	0.000163294	FCGR3B,CD3G,IGHV2-5,FCGR3A
alemtuzumab	DB00087	hemolytic anemia	34	5.853	4.38	Hemolytic anemia, nonspherocytic, due to glucose phosphate isomerase deficiency	C0002878	0.000105006	0.000289647	FCGR2B,FCGR2A,FCGR2C,CD3G,IGHV2-5
efalizumab	DB00095	hemolytic anemia	7	2.101	1.108	Autoimmune hemolytic anemia	C0002880	4.33213e-05	0.000163294	FCGR3A,FCGR3B,CD3G,IGHV2-5
efalizumab	DB00095	hemolytic anemia	7	2.101	1.108	Hemolytic anemia, nonspherocytic, due to glucose phosphate isomerase deficiency	C0002878	0.000105897	0.000289647	FCGR2C,FCGR2B,CD3G,FCGR2A,IGHV2-5
daclizumab	DB00111	hemolytic anemia	6	2.07	1.038	Autoimmune hemolytic anemia	C0002880	3.0349e-05	0.00012157	FCGR3B,FCGR3A,CD3G,IGHV2-5,IL2RA
daclizumab	DB00111	hemolytic anemia	6	2.07	1.038	Hemolytic anemia, nonspherocytic, due to glucose phosphate isomerase deficiency	C0002878	9.00354e-05	0.000280335	FCGR2A,CD3G,FCGR2B,FCGR2C,IGHV2-5,IL2RA
alefacept	DB00092	hemolytic anemia	1	0.335	0.073	Autoimmune hemolytic anemia	C0002880	4.17178e-05	0.000163294	FCGR3A,CD3G,IGHV2-5,FCGR3B
alefacept	DB00092	hemolytic anemia	1	0.335	0.073	Hemolytic anemia, nonspherocytic, due to glucose phosphate isomerase deficiency	C0002878	0.000104294	0.000289647	FCGR2C,CD3G,FCGR2B,IGHV2-5,FCGR2A
pentostatin	DB00552	hemolytic anemia	5	3.291	1.542	Hemolytic anemia, nonspherocytic, due to glucose phosphate isomerase deficiency	C0002878	5.35117e-05	0.000335388	ADA
pentostatin	DB00552	hemolytic anemia	5	3.291	1.542	Autoimmune hemolytic anemia	C0002880	0.000160535	0.000287099	ADA
pentosan polysulfate	DB00686	hemolytic anemia	1	0.516	0.112	Hemolytic anemia, nonspherocytic, due to glucose phosphate isomerase deficiency	C0002878	0.000357872	0.000447158	CD19,SPTB,IL2RA,ICOS,NRAS,SPTA1
abciximab	DB00054	hemolytic anemia	2	0.277	0.087	Autoimmune hemolytic anemia	C0002880	5.03778e-05	0.0001195	IGHV2-5,FCGR3A,CD3G,FCGR3B
abciximab	DB00054	hemolytic anemia	2	0.277	0.087	Hemolytic anemia, nonspherocytic, due to glucose phosphate isomerase deficiency	C0002878	0.00013728	0.000208258	IGHV2-5,FCGR2B,CD3G,FCGR2C,FCGR2A
sipuleucel-t	DB06688	hemolytic anemia	2	0.969	0.305	Hemolytic anemia, nonspherocytic, due to glucose phosphate isomerase deficiency	C0002878	0.000241935	0.000335388	ACPP
methyl aminolevulinate	DB00992	hemolytic anemia	1	1.316	0.285	Autoimmune hemolytic anemia	C0002880	2.26929e-05	0.000287099	FCGR3A,IGHV2-5,CD3G
quetiapine	DB01224	hemorrhage	110	0.386	0.329	Subarachnoid hemorrhage	C0038525	0.000116737	0.000169643	TACR1,VIPR2,BIN1,AGT,DNAJC6,HTR1B,SLA2,ADRB2,F2,CAMTA1,GFAP,CALCA,APOE,CXCL12,CCL20,ADORA1,RXFP1,ADRB1,HP,CYP3A4,EDNRB,CXCL1,EDN1
olanzapine	DB00334	hemorrhage	136	0.526	0.456	Subarachnoid hemorrhage	C0038525	0.000119026	0.000156612	CYP3A4,ITGA2,HTR1B,GFAP,F2,TTR,ADORA1,BIN1,APOE,AGT,ADRB2,HP,ADRB1,EDNRB,RXFP1,VIPR2,EDN1,CXCL12,CAMTA1,CXCL1,TACR1,CALCA,SLA2,CCL20,DNAJC6
infliximab	DB00065	hemorrhage	542	0.915	0.852	Peptic Ulcer Hemorrhage	C0041582	8.34803e-05	1	LTA,TNF
etanercept	DB00005	hemorrhage	8879	4.144	4.072	Peptic Ulcer Hemorrhage	C0041582	0.000114014	0.000256562	TP53,TNF,LTA
lisinopril	DB00722	hemorrhage	143	0.654	0.569	Peptic Ulcer Hemorrhage	C0041582	0.000178803	0.000199667	AGT,ACE
methotrexate	DB00563	hemorrhage	381	0.946	0.869	Brain Hemorrhage, Traumatic	C0553692	8.58072e-05	0.000194693	F5,F7,APOA1,ITGA2
prednisone	DB00635	hemorrhage	587	1.755	1.639	Brain Hemorrhage, Traumatic	C0553692	9.47142e-05	0.00016808	F7,APOA1,ITGA2
mesalazine	DB00244	hemorrhage	147	6.58	5.734	Cerebral Hemorrhage	C2937358	4.09587e-05	0.000208641	IRAK1,ALOX5,NCOR2,NFKB1,NFKB2,NFKBIA,CHUK,PTGS2,RELA
mesalazine	DB00244	hemorrhage	147	6.58	5.734	Subarachnoid hemorrhage	C0038525	0.00013835	0.000204872	IRAK1,ALOX5,NCOR2,MPO,CHUK,TP53
nilotinib	DB04868	hemorrhage	72	0.852	0.699	Gastrointestinal hemorrhage	C0017181	0.000166943	0.00017107	CYP2D6,CYP2C9,KRAS,PIK3CA,KIT,CYP2C8,JAK2
rofecoxib	DB00533	hemorrhage	1541	2.966	2.844	Peptic Ulcer Hemorrhage	C0041582	3.08567e-05	0.000201413	TP53,PTGS1,CYP2C9
clozapine	DB00363	hemorrhage	222	0.584	0.523	Subarachnoid hemorrhage	C0038525	0.000125119	0.000168394	ADRB2,AGT,CALCA,F2,APOE,ADORA1,HTR1B,HP,CXCL1,CXCL12,EDNRB,EDN1,TACR1,VIPR2,CAMTA1,CCL20,RXFP1,BIN1,DNAJC6,GFAP,ADRB1,CYP3A4,SLA2
enalapril	DB00584	hemorrhage	96	0.589	0.497	Peptic Ulcer Hemorrhage	C0041582	0.000171518	0.000176078	ACE,AGT
risperidone	DB00734	hemorrhage	61	0.158	0.128	Subarachnoid hemorrhage	C0038525	0.000123027	0.000181804	TACR1,RXFP1,CAMTA1,CXCL12,CCL20,VIPR2,SLA2,ADRB1,CXCL1,F2,CALCA,HP,AGT,HTR1B,EDN1,ADORA1,GFAP,EDNRB,APOE,CYP3A4
tacrolimus	DB00864	hemorrhage	277	1.241	1.123	Subarachnoid hemorrhage	C0038525	7.93057e-05	0.000204872	GFAP,HP,TTR,TGFBR1,TGFBR2,ITGA2,CYP3A4,SLA2,CAMTA1,APOE
tacrolimus	DB00864	hemorrhage	277	1.241	1.123	Brain Hemorrhage, Traumatic	C0553692	9.71963e-05	0.00016808	APOA1,F7,ITGA2
telaprevir	DB05521	hemorrhage	398	4.914	4.522	Brain Hemorrhage, Traumatic	C0553692	9.2437e-05	0.000188602	F7,APOA1,ITGA2
furosemide	DB00695	hemorrhage	168	0.603	0.53	Brain Hemorrhage, Traumatic	C0553692	0.00010409	0.000181023	APOA1,ITGA2,F7
aripiprazole	DB01238	hemorrhage	52	0.255	0.202	Subarachnoid hemorrhage	C0038525	0.000109669	0.000164675	CYP3A4,ADRB1,ADORA1,RXFP1,VIPR2,SLA2,TACR1,F2,AGT,CALCA,CAMTA1,GFAP,EDN1,APOE,HTR1B,CXCL1,BIN1,HP,CXCL12,ADRB2,DNAJC6,EDNRB,CCL20
ceftriaxone	DB01212	hemorrhage	75	0.844	0.696	Brain Hemorrhage, Traumatic	C0553692	0.000103051	0.000144538	ITGA2,APOA1,F7
naproxen	DB00788	hemorrhage	1525	2.943	2.821	Brain Hemorrhage, Traumatic	C0553692	0.000137598	0.000208524	ITGA2,F7,APOA1
ponatinib	DB08901	hemorrhage	14	0.609	0.387	Gastrointestinal hemorrhage	C0017181	4.10319e-05	0.000185275	CYP2C8,PTPN22,KIT,JAK2,VWF,FGB,HLA-DRB1,B2M,PDGFRA,KRAS,ITGB3,FGA,PIK3CA,TEK,FGG,CYP2D6,ITGA2B,HLA-DPB1
ponatinib	DB08901	hemorrhage	14	0.609	0.387	Internal hemorrhage	C0333285	7.92936e-05	0.000144064	PTPN22,FN1,KIT,JAK2,RET,VWF,FGB,B2M,PDGFRA,KRAS,ITGB3,FGA,PIK3CA,TEK,FGG,ITGA2B,HLA-DPB1
sorafenib	DB00398	hemorrhage	205	1.801	1.603	Gastrointestinal hemorrhage	C0017181	0.000156374	0.000191	CYP2C19,JAK2,PIK3CA,KIT,KRAS,CYP2D6,ITGB3,CYP2C9,CYP2C8,PDGFRA
ramipril	DB00178	hemorrhage	67	0.554	0.451	Peptic Ulcer Hemorrhage	C0041582	0.000159962	0.000199667	AGT,ACE
valsartan	DB00177	hemorrhage	113	0.926	0.792	Brain Hemorrhage, Traumatic	C0553692	0.000130069	0.000211442	F7,ITGA2,APOA1,F2
valsartan	DB00177	hemorrhage	113	0.926	0.792	Subarachnoid hemorrhage	C0038525	0.000149051	0.000209892	EDNRB,EDN1,GFAP,TTR,ITGA2,APOE,F2,CAMTA1,AGT,HP,SLA2,TACR1
rivaroxaban	DB06228	hemorrhage	12000	14.783	14.562	Brain Hemorrhage, Traumatic	C0553692	9.42797e-05	0.000211442	F7,F2
erythromycin	DB00199	hemorrhage	51	0.656	0.519	Subarachnoid hemorrhage	C0038525	0.000121812	0.00015321	HP,TACR1,APOE,SLA2,EDNRB,GFAP,CAMTA1,F2,CYP3A4,ITGA2,TTR,EDN1,AGT
erythromycin	DB00199	hemorrhage	51	0.656	0.519	Brain Hemorrhage, Traumatic	C0553692	0.000123709	0.000181023	F7,APOA1,F2,ITGA2
trastuzumab	DB00072	hemorrhage	82	0.856	0.712	Gastrointestinal hemorrhage	C0017181	0.000182123	0.000184327	KIT,PIK3CA,JAK2,CSF2,TEK,KRAS,PDGFRA,AVP,FCGR2C
ipilimumab	DB06186	hemorrhage	57	0.698	0.559	Peptic Ulcer Hemorrhage	C0041582	0.0001997	1	CTLA4
ipilimumab	DB06186	hemorrhage	57	0.698	0.559	Gastrointestinal hemorrhage	C0017181	0.000460961	0.000509489	CTLA4
ipilimumab	DB06186	hemorrhage	57	0.698	0.559	Subcutaneous hemorrhage	C0854107	0.00051952	0.000569343	CTLA4
pazopanib	DB06589	hemorrhage	75	0.809	0.667	Gastrointestinal hemorrhage	C0017181	0.000160485	0.000232596	PIK3CA,PDGFRA,KRAS,CYP2D6,TEK,CSF2,CYP2C8,JAK2,ITGB3,KIT
captopril	DB01197	hemorrhage	37	0.448	0.34	Brain Hemorrhage, Traumatic	C0553692	9.76711e-05	0.000181023	ITGA2,APOA1,F7,MMP9
captopril	DB01197	hemorrhage	37	0.448	0.34	Subarachnoid hemorrhage	C0038525	0.000109316	0.00015321	ITGA2,ACE,CAMTA1,APOE,HP,AGT,SLA2,TTR,MMP9,MMP2,GFAP
captopril	DB01197	hemorrhage	37	0.448	0.34	Peptic Ulcer Hemorrhage	C0041582	0.000121673	0.000201413	ACE,AGT,MMP9,MMP2
captopril	DB01197	hemorrhage	37	0.448	0.34	Cerebral Hemorrhage	C2937358	0.000124525	0.00017385	ACE,CAMTA1,CST3,APOE,AGT,TIMP2,F7,MMP9,MMP2,FN1
losartan	DB00678	hemorrhage	40	0.398	0.305	Brain Hemorrhage, Traumatic	C0553692	0.00012707	0.000148331	ITGA2,F7,APOA1,F2
thalidomide	DB01041	hemorrhage	199	0.701	0.623	Peptic Ulcer Hemorrhage	C0041582	0.000118948	1	LTA,PTGS1,CYP2C9,TNF,FGF2,TP53
mirtazapine	DB00370	hemorrhage	37	0.395	0.299	Subarachnoid hemorrhage	C0038525	0.000170723	0.000179607	ADRB2,CCL20,CXCL1,TACR1,CALCA,ADRB1,CXCL12,ADORA1,BIN1,AGT,EDN1,DNAJC6,VIPR2,EDNRB,CYP3A4,HTR1B,RXFP1,F2
oxcarbazepine	DB00776	hemorrhage	37	0.686	0.52	Brain Hemorrhage, Traumatic	C0553692	9.77337e-05	0.000211442	F7,APOA1,ITGA2
heparin	DB01109	hemorrhage	1919	10.734	10.334	Brain Hemorrhage, Traumatic	C0553692	0.000135027	0.000188602	F7,F2
heparin	DB01109	hemorrhage	1919	10.734	10.334	Internal hemorrhage	C0333285	0.000168449	0.000237949	F7,F10,F2
lithium	DB01356	hemorrhage	28	0.311	0.226	Gastrointestinal hemorrhage	C0017181	0.000185912	0.000244065	LRP5,APC,CTNNB1
dasatinib	DB01254	hemorrhage	133	1.59	1.376	Gastrointestinal hemorrhage	C0017181	1.18805e-05	0.000232596	FGG,PDGFRA,PIK3CA,ITGA2B,B2M,HLA-DPB1,CSF2,FGA,FGB,ITGB3,HLA-DRB1,PTPN22,KRAS,JAK2,KIT,VWF
dasatinib	DB01254	hemorrhage	133	1.59	1.376	Internal hemorrhage	C0333285	0.000112695	0.000170725	FGG,PDGFRA,PIK3CA,ITGA2B,B2M,HLA-DPB1,FGA,FGB,ITGB3,PTPN22,KRAS,JAK2,KIT,VWF,FN1
dasatinib	DB01254	hemorrhage	133	1.59	1.376	Intracranial hemorrhage	C0151699	0.000198065	0.000199707	FGG,ITGA2B,PRKCQ,SLIT2,FGA,DOCK1,FGB,SPTBN4,ITGB3,SPTBN5,PECAM1,JAK2,FN1
perindopril	DB00790	hemorrhage	23	0.516	0.363	Peptic Ulcer Hemorrhage	C0041582	0.000161927	0.000231347	AGT,ACE
minocycline	DB01017	hemorrhage	27	0.606	0.438	Cerebral Hemorrhage	C2937358	5.36424e-05	0.000109481	IL1B,ITGB3,ITGAV,ALOX5,VEGFA,CASP3,MMP9,KDR,IRAK1
minocycline	DB01017	hemorrhage	27	0.606	0.438	Brain Hemorrhage, Traumatic	C0553692	0.000122848	0.000208524	IL1B,ITGB3,MMP9
minocycline	DB01017	hemorrhage	27	0.606	0.438	Subarachnoid hemorrhage	C0038525	0.000128146	0.000189312	IL1B,ITGB3,ROCK1,ALOX5,CASP3,MMP9,IRAK1
ziprasidone	DB00246	hemorrhage	15	0.223	0.144	Subarachnoid hemorrhage	C0038525	0.000110319	0.000171848	EDNRB,EDN1,ADRB1,APOE,CYP3A4,RXFP1,SLA2,F2,ADORA1,HTR1B,CXCL12,DNAJC6,AGT,GFAP,ADRB2,VIPR2,CXCL1,BIN1,HP,CALCA,CCL20,CAMTA1,TACR1
sulfasalazine	DB00795	hemorrhage	36	0.764	0.578	Cerebral Hemorrhage	C2937358	4.22864e-05	0.000183853	CHUK,RELA,NFKB2,PTGS2,NFKBIA,IRAK1,NFKB1,ALOX5,NCOR2
tetracycline	DB00759	hemorrhage	8	0.317	0.174	Brain Hemorrhage, Traumatic	C0553692	0.000106521	0.00016808	ITGA2,F7,APOA1
tetracycline	DB00759	hemorrhage	8	0.317	0.174	Subarachnoid hemorrhage	C0038525	0.000149241	0.000204872	SLA2,ITGA2,CAMTA1,TTR,HP,CYP3A4,APOE,GFAP
candesartan	DB00796	hemorrhage	29	0.421	0.308	Peptic Ulcer Hemorrhage	C0041582	9.87487e-05	0.000176078	AGTR1,PTGS1,AGT,CYP2C9
insulin detemir	DB01307	hemorrhage	104	3.505	2.976	Brain Hemorrhage, Traumatic	C0553692	0.000116951	0.000192018	APOA1,ITGA2,F7
vemurafenib	DB08881	hemorrhage	19	0.437	0.296	Brain Hemorrhage, Traumatic	C0553692	0.000172851	0.000181023	APOA1,ITGA2,F7
clonazepam	DB01068	hemorrhage	51	0.422	0.333	Brain Hemorrhage, Traumatic	C0553692	9.82545e-05	0.000211442	F7,APOA1,ITGA2
clonazepam	DB01068	hemorrhage	51	0.422	0.333	Subarachnoid hemorrhage	C0038525	0.000147804	0.000209892	GFAP,SLA2,ITGA2,HP,CAMTA1,TTR,APOE,CYP3A4
vancomycin	DB00512	hemorrhage	159	1.165	1.021	Brain Hemorrhage, Traumatic	C0553692	0.000102349	1	APOA1,ITGA2,F7
vancomycin	DB00512	hemorrhage	159	1.165	1.021	Subarachnoid hemorrhage	C0038525	0.000200348	0.000298016	HP,ITGA2,APOE,TTR,CAMTA1,GFAP,SLA2
levothyroxine	DB00451	hemorrhage	83	0.528	0.439	Brain Hemorrhage, Traumatic	C0553692	0.000121212	0.000148331	F7,ITGA2,APOA1
regorafenib	DB08896	hemorrhage	32	2.393	1.777	Gastrointestinal hemorrhage	C0017181	0.000177382	0.000184095	JAK2,PDGFRA,ITGB3,KRAS,KIT,TEK,CYP2C9,PIK3CA,CYP2C8,CYP2C19
piroxicam	DB00554	hemorrhage	614	7.788	7.284	Brain Hemorrhage, Traumatic	C0553692	0.000112945	0.000181023	ITGA2,APOA1,F7
piroxicam	DB00554	hemorrhage	614	7.788	7.284	Peptic Ulcer Hemorrhage	C0041582	0.000170243	0.000201413	TP53,PTGS1,CYP2C9
paliperidone	DB01267	hemorrhage	16	0.201	0.132	Subarachnoid hemorrhage	C0038525	0.00011826	0.000167994	HTR1B,F2,APOE,SLA2,HP,RXFP1,CYP3A4,ADORA1,ADRB1,TACR1,AGT,CALCA,CXCL12,GFAP,EDN1,CAMTA1,CXCL1,VIPR2,EDNRB,CCL20
metoclopramide	DB01233	hemorrhage	33	0.228	0.17	Subarachnoid hemorrhage	C0038525	0.000181427	0.000204872	EDNRB,CXCL12,F2,VIPR2,AGT,RXFP1,EDN1,CALCA,HTR1B,ADORA1,TACR1,CXCL1,CCL20,ADRB1
lapatinib	DB01259	hemorrhage	59	1.032	0.83	Gastrointestinal hemorrhage	C0017181	0.000130466	0.000225198	PDGFRA,AVP,CYP2C8,KIT,CYP2C19,CSF2,KRAS,PIK3CA,JAK2,TEK
golimumab	DB06674	hemorrhage	100	1.158	0.98	Peptic Ulcer Hemorrhage	C0041582	8.34803e-05	1	TNF,LTA
benazepril	DB00542	hemorrhage	11	0.454	0.272	Peptic Ulcer Hemorrhage	C0041582	0.000189288	0.000199667	AGT,ACE
cetuximab	DB00002	hemorrhage	93	0.828	0.696	Gastrointestinal hemorrhage	C0017181	0.000177414	0.00024128	KRAS,KIT,PIK3CA,CSF2,JAK2,TEK,AVP,FCGR2C,PDGFRA
ketoprofen	DB01009	hemorrhage	149	4.11	3.586	Subarachnoid hemorrhage	C0038525	0.000147995	0.000183409	SLA2,HTR1B,AGT,ADORA1,GFAP,CXCL1,CCL20,CXCL12,ITGA2,APOE,TTR,CAMTA1,TP53,HP
ketoprofen	DB01009	hemorrhage	149	4.11	3.586	Cerebral Hemorrhage	C2937358	0.000155903	0.000162533	POMC,FN1,AGT,ANXA1,CST3,NPY,APP,C3,PTGS2,CXCL12,F7,APOE,CAMTA1
simeprevir	DB06290	hemorrhage	22	0.562	0.392	Brain Hemorrhage, Traumatic	C0553692	8.90183e-05	0.000211442	APOA1,ITGA2,F7
irbesartan	DB01029	hemorrhage	25	0.453	0.323	Peptic Ulcer Hemorrhage	C0041582	0.000105683	0.000352082	AGTR1,AGT,CYP2C9,PTGS1
torasemide	DB00214	hemorrhage	35	1.169	0.88	Peptic Ulcer Hemorrhage	C0041582	9.20097e-05	0.000231347	PTGS1,CYP2C9
nabumetone	DB00461	hemorrhage	146	4.605	4.012	Peptic Ulcer Hemorrhage	C0041582	0.000119681	0.000231347	PTGS1,TP53
gliclazide	DB01120	hemorrhage	9	0.541	0.308	Brain Hemorrhage, Traumatic	C0553692	8.95317e-05	0.000211442	ITGA2,F7,ITGB3,APOA1
gliclazide	DB01120	hemorrhage	9	0.541	0.308	Subarachnoid hemorrhage	C0038525	0.000123737	0.000209892	CAMTA1,SLA2,TTR,ITGA2,HP,ITGB3,APOE,GFAP,ROCK1,ABCC8
cetirizine	DB00341	hemorrhage	25	0.253	0.181	Internal hemorrhage	C0333285	0.000255147	0.000266447	CYSLTR2,F2,GNAQ,APP,GNA11
dronedarone	DB04855	hemorrhage	66	1.593	1.297	Subarachnoid hemorrhage	C0038525	0.000113187	0.000171035	CYP3A4,SLA2,RXFP1,APOE,AGT,F2,VIPR2,TACR1,TTR,HP,GFAP,ITGA2,CALCA,EDNRB,EDN1,CAMTA1,ADRB1
dronedarone	DB04855	hemorrhage	66	1.593	1.297	Brain Hemorrhage, Traumatic	C0553692	0.000121908	0.000175299	F7,GNAS,F2,APOA1,ITGA2
enoxaparin	DB01225	hemorrhage	1538	11.976	11.478	Brain Hemorrhage, Traumatic	C0553692	0.000126005	0.000192018	F7,F2
enoxaparin	DB01225	hemorrhage	1538	11.976	11.478	Internal hemorrhage	C0333285	0.000162198	0.000167652	F7,F2,F10
enoxaparin	DB01225	hemorrhage	1538	11.976	11.478	Subarachnoid hemorrhage	C0038525	0.000226542	0.000267628	MPO,F2,F10
aminosalicylic acid	DB00233	hemorrhage	3	1.874	0.716	Cerebral Hemorrhage	C2937358	4.56128e-05	0.000159274	NFKB2,PTGS2,IRAK1,NFKB1,ALOX5,RELA,CHUK,NFKBIA
aminosalicylic acid	DB00233	hemorrhage	3	1.874	0.716	Subarachnoid hemorrhage	C0038525	0.000165738	0.000209892	TP53,IRAK1,ALOX5,CHUK,MPO
tiotropium	DB01409	hemorrhage	66	0.201	0.164	Subarachnoid hemorrhage	C0038525	0.00017443	0.000204872	CXCL12,CYP3A4,AGT,CXCL1,ADORA1,EDN1,F2,HTR1B,CCL20,BIN1,ADRB2,EDNRB,TACR1,DNAJC6
pirfenidone	DB04951	hemorrhage	21	0.437	0.303	Subcutaneous hemorrhage	C0854107	0.000394495	0.000569343	PDGFB
clomipramine	DB01242	hemorrhage	12	0.391	0.24	Brain Hemorrhage, Traumatic	C0553692	0.000137551	0.000192781	F2,F7,APOA1,ITGA2
cefotaxime	DB00493	hemorrhage	72	2.521	2.07	Brain Hemorrhage, Traumatic	C0553692	0.000102029	0.000144538	F7,APOA1,ITGA2
pomalidomide	DB08910	hemorrhage	45	0.268	0.209	Peptic Ulcer Hemorrhage	C0041582	5.46146e-05	0.000176078	TNF,TP53,LTA
gatifloxacin	DB01044	hemorrhage	15	0.43	0.278	Brain Hemorrhage, Traumatic	C0553692	0.000102378	0.000166113	F7,APOA1,ITGA2
gatifloxacin	DB01044	hemorrhage	15	0.43	0.278	Subarachnoid hemorrhage	C0038525	0.000200116	0.00052381	HP,CAMTA1,GFAP,APOE,TTR,ITGA2,SLA2
carvedilol	DB01136	hemorrhage	49	0.74	0.582	Subarachnoid hemorrhage	C0038525	9.82254e-05	0.000167801	VIPR2,CAMTA1,APOE,CALCA,TACR1,EDNRB,NPPB,CYP3A4,ADRB1,HIF1A,GFAP,RXFP1,AGT,F2,TJP1,SLA2,ITGB3,EDN1,ADRB2,HP,ROCK1,DNAJC6,BIN1
amitriptyline	DB00321	hemorrhage	37	0.452	0.343	Subarachnoid hemorrhage	C0038525	0.000121336	0.000163557	HP,VIPR2,EDNRB,CXCL12,CCL20,AGT,ADORA1,EDN1,ADRB1,APOE,SLA2,GFAP,DNAJC6,ITGA2,F2,TTR,HTR1B,NTRK2,CALCA,CXCL1,CAMTA1,ADRB2,CYP3A4,RXFP1,TACR1,BIN1
repaglinide	DB00912	hemorrhage	4	0.297	0.128	Subarachnoid hemorrhage	C0038525	8.15072e-05	0.000167181	HP,CAMTA1,NCOR2,APOE,GFAP,ABCC8,ITGA2,TTR,CYP3A4,SLA2
repaglinide	DB00912	hemorrhage	4	0.297	0.128	Brain Hemorrhage, Traumatic	C0553692	9.67397e-05	0.000143164	F7,ITGA2,APOA1
tamsulosin	DB00706	hemorrhage	29	0.461	0.337	Subarachnoid hemorrhage	C0038525	0.000119114	0.000167181	HP,GFAP,EDNRB,APOE,CAMTA1,F2,TACR1,AGT,CYP3A4,EDN1,SLA2
romiplostim	DB05332	hemorrhage	238	4.651	4.176	Subcutaneous hemorrhage	C0854107	0.000512712	0.000569343	MPL
oxaprozin	DB00991	hemorrhage	168	8.498	7.458	Peptic Ulcer Hemorrhage	C0041582	3.1012e-05	0.000199667	TP53,PTGS1,CYP2C9
trandolapril	DB00519	hemorrhage	8	1.155	0.635	Peptic Ulcer Hemorrhage	C0041582	0.000157115	0.000199667	ACE,AGT
cefazolin	DB01327	hemorrhage	52	1.444	1.145	Brain Hemorrhage, Traumatic	C0553692	0.000103399	0.00016808	APOA1,F7,ITGA2
vandetanib	DB05294	hemorrhage	6	1.061	0.532	Subarachnoid hemorrhage	C0038525	0.000132125	0.000183409	ITGA2,CSF2,HP,BIN1,DNAJC6,ROCK1,CYP3A4,NRG1,SPTBN5,ABCC1,CAMTA1,SPTBN4,SLA2,ITGB3,ANGPT1,GFAP,APOE,ADRB2,TTR
vandetanib	DB05294	hemorrhage	6	1.061	0.532	Cerebral Hemorrhage	C2937358	0.000151559	0.000162533	JAK2,BIN1,DNAJC6,KDR,SPTBN5,ITGAV,VEGFA,ABCC1,CAMTA1,SPTBN4,ITGB3,RET,FN1,APOB,CST3,APOE,F7
vandetanib	DB05294	hemorrhage	6	1.061	0.532	Internal hemorrhage	C0333285	0.000178245	0.000208022	DNM2,PDGFRA,JAK2,PIK3CA,KRAS,KIT,TEK,ITGB3,RET,FZD4,FN1,CST3,F7
nintedanib	DB09079	hemorrhage	44	3.152	2.448	Gastrointestinal hemorrhage	C0017181	4.38989e-05	0.000155377	VWF,HLA-DRB1,KIT,FGG,B2M,PDGFRA,FGB,FGA,HLA-DPB1,JAK2,ITGA2B,PIK3CA,PTPN22,ITGB3,KRAS
nintedanib	DB09079	hemorrhage	44	3.152	2.448	Internal hemorrhage	C0333285	8.1885e-05	0.000208022	VWF,FN1,RET,KIT,FGG,B2M,PDGFRA,FGB,FGA,HLA-DPB1,JAK2,ITGA2B,PIK3CA,PTPN22,ITGB3,KRAS
goserelin	DB00014	hemorrhage	75	4.968	4.095	Subarachnoid hemorrhage	C0038525	0.000183679	0.000298016	AGT,VIPR2,ADRB1,CALCA,RXFP1,EDNRB,EDN1,TACR1,F2
doxepin	DB01142	hemorrhage	11	0.403	0.242	Subarachnoid hemorrhage	C0038525	0.000122569	0.000158807	TACR1,CAMTA1,F2,APOE,EDNRB,SLA2,HTR1B,AGT,CXCL12,BIN1,VIPR2,ADORA1,RXFP1,ADRB1,EDN1,ADRB2,CXCL1,HP,GFAP,CCL20,CYP3A4,DNAJC6,CALCA
c1 esterase inhibitor (human)	DB06404	hemorrhage	6	0.359	0.18	Internal hemorrhage	C0333285	6.10274e-05	0.0002006	GP1BB,GNA11,F9,CYSLTR2,GNAQ,F10,F2,F5
anakinra	DB00026	hemorrhage	12	1.013	0.622	Gastrointestinal hemorrhage	C0017181	0.000440644	0.000509489	MYD88
anakinra	DB00026	hemorrhage	12	1.013	0.622	Subcutaneous hemorrhage	C0854107	0.000498994	0.000569343	MYD88
ranibizumab	DB01270	hemorrhage	96	0.858	0.723	Cerebral Hemorrhage	C2937358	0.00023912	0.000618601	ITGAV,VEGFA,KDR,ITGB3
sevoflurane	DB01236	hemorrhage	35	1.416	1.065	Brain Hemorrhage, Traumatic	C0553692	9.52061e-05	0.000192781	F7,F5,ITGA2,APOA1
panitumumab	DB01269	hemorrhage	26	0.789	0.567	Gastrointestinal hemorrhage	C0017181	0.000202883	0.000509489	KRAS,PIK3CA,TEK,CSF2,JAK2,KIT,AVP,PDGFRA
panitumumab	DB01269	hemorrhage	26	0.789	0.567	Internal hemorrhage	C0333285	0.000209268	0.000266447	DNM2,KRAS,RET,PIK3CA,FZD4,TEK,JAK2,KIT,PDGFRA
lurasidone	DB08815	hemorrhage	6	0.852	0.427	Subarachnoid hemorrhage	C0038525	0.000155867	0.000204872	ADRB1,CALCA,CXCL12,CYP3A4,AGT,EDN1,CXCL1,EDNRB,TACR1,VIPR2,ADORA1,CCL20,RXFP1,F2,HTR1B
cabozantinib	DB08875	hemorrhage	15	0.673	0.435	Gastrointestinal hemorrhage	C0017181	0.000237109	0.00025474	KRAS,PIK3CA,TEK,CSF2,CYP2C9,ITGB3
acitretin	DB00459	hemorrhage	11	0.791	0.475	Brain Hemorrhage, Traumatic	C0553692	0.000111616	0.000144538	ITGA2,F7,APOA1
afatinib	DB08916	hemorrhage	14	0.847	0.539	Gastrointestinal hemorrhage	C0017181	0.000213214	0.00025474	PDGFRA,KIT,KRAS,PIK3CA,JAK2,AVP,CSF2,TEK
macitentan	DB08932	hemorrhage	129	1.22	1.054	Subarachnoid hemorrhage	C0038525	8.44737e-05	0.000209892	SLA2,APOE,CYP3A4,GFAP,TTR,EDN1,EDNRB,ITGA2,HP,CAMTA1
macitentan	DB08932	hemorrhage	129	1.22	1.054	Brain Hemorrhage, Traumatic	C0553692	0.000113947	0.000211442	APOA1,F7,ITGA2
tocainide	DB01056	hemorrhage	4	0.32	0.138	Brain Hemorrhage, Traumatic	C0553692	0.000100316	0.000192018	F7,ITGA2,APOA1
iloprost	DB01088	hemorrhage	62	1.478	1.195	Subarachnoid hemorrhage	C0038525	8.85312e-05	0.000193286	VIPR2,RXFP1,ADRB1,CAMTA1,PLAT,APOE,GFAP,CALCA,SLA2,HP
imipramine	DB00458	hemorrhage	7	0.273	0.144	Subarachnoid hemorrhage	C0038525	0.000127057	0.00017386	CALCA,APOE,ADORA1,ADRB2,GFAP,TACR1,CYP3A4,VIPR2,CXCL1,DNAJC6,EDN1,SLA2,HTR1B,HP,EDNRB,CXCL12,AGT,RXFP1,CCL20,BIN1,CAMTA1,F2,ADRB1
dapsone	DB00250	hemorrhage	12	1.258	0.772	Peptic Ulcer Hemorrhage	C0041582	8.07934e-05	0.000254624	CYP2C9,TP53,PTGS1
blinatumomab	DB09052	hemorrhage	6	0.627	0.314	Gastrointestinal hemorrhage	C0017181	0.000192761	0.000378816	HLA-DRB1,AVP,HLA-DPB1,PIK3CA,PTPN22
bosutinib	DB06616	hemorrhage	9	0.503	0.286	Internal hemorrhage	C0333285	9.29522e-05	0.000182822	KIT,PIK3CA,FGG,ITGB3,FGB,JAK2,PDGFRA,FN1,ITGA2B,VWF,KRAS,FGA,RB1
bosutinib	DB06616	hemorrhage	9	0.503	0.286	Gastrointestinal hemorrhage	C0017181	0.000103426	0.00024128	KIT,PIK3CA,FGG,ITGB3,FGB,JAK2,PDGFRA,ITGA2B,VWF,KRAS,FGA
chlorpromazine	DB00477	hemorrhage	13	0.45	0.281	Subarachnoid hemorrhage	C0038525	0.000121917	0.000164675	SLA2,ADRB1,ADORA1,APOE,EDN1,CXCL12,VIPR2,CALCA,MYLK,F2,ITGA2,HTR1B,TTR,CYP3A4,GFAP,CCL20,AGT,EDNRB,RXFP1,CAMTA1,CXCL1,TACR1,HP
chlorpromazine	DB00477	hemorrhage	13	0.45	0.281	Brain Hemorrhage, Traumatic	C0553692	0.000176671	0.000190904	F7,GNAS,F2,ITGA2,APOA1
vigabatrin	DB01080	hemorrhage	4	0.14	0.06	Cerebral Hemorrhage	C2937358	0.000144792	0.000618601	APP,POMC,ANXA1
riociguat	DB08931	hemorrhage	60	1.806	1.455	Brain Hemorrhage, Traumatic	C0553692	9.53443e-05	0.000181023	APOA1,F7,ITGA2
phenylbutazone	DB00812	hemorrhage	48	5.376	4.218	Peptic Ulcer Hemorrhage	C0041582	3.36842e-05	0.000201413	CYP2C9,PTGS1,TP53
lisdexamfetamine	DB01255	hemorrhage	9	0.199	0.113	Subarachnoid hemorrhage	C0038525	0.000128883	0.000298016	F2,HP,EDNRB,TACR1,GFAP,AGT,CAMTA1,EDN1,APOE,SLA2
dalteparin	DB06779	hemorrhage	137	6.264	5.431	Brain Hemorrhage, Traumatic	C0553692	7.69231e-05	0.000211442	F2,ITGB3,TFPI
droxidopa	DB06262	hemorrhage	7	0.15	0.079	Subarachnoid hemorrhage	C0038525	0.0001025	0.000191946	DNAJC6,ADRB2,EDN1,AGT,BIN1,RXFP1,CALCA,EDNRB,CAMTA1,APOE,HP,SLA2,ADRB1,F2,GFAP,VIPR2,TACR1
auranofin	DB00995	hemorrhage	33	2.259	1.686	Cerebral Hemorrhage	C2937358	7.50772e-05	0.000110413	APOE,CST3,CAMTA1,NFKBIA,CHUK,F7,NFKB2,FN1,RELA,NFKB1,IRAK1
auranofin	DB00995	hemorrhage	33	2.259	1.686	Subarachnoid hemorrhage	C0038525	0.000129484	0.000267628	APOE,SLA2,CAMTA1,CHUK,TTR,ITGA2,HP,IRAK1,GFAP
auranofin	DB00995	hemorrhage	33	2.259	1.686	Brain Hemorrhage, Traumatic	C0553692	0.000143027	0.000192018	F7,APOA1,ITGA2
auranofin	DB00995	hemorrhage	33	2.259	1.686	Subcutaneous hemorrhage	C0854107	0.000205512	0.000289474	APOE,KRT5,ITGA2,NFKB2,NFKB1,KRT14
balsalazide	DB01014	hemorrhage	6	2.321	1.164	Peptic Ulcer Hemorrhage	C0041582	0.000140877	0.000231347	PTGS1,TP53
bromfenac	DB00963	hemorrhage	30	1.72	1.265	Peptic Ulcer Hemorrhage	C0041582	7.46771e-05	0.000199667	TP53,PTGS1
cabergoline	DB00248	hemorrhage	21	1.191	0.824	Subarachnoid hemorrhage	C0038525	0.000102434	0.000171035	F2,ADRB2,APOE,CXCL12,CCL20,DNAJC6,CYP3A4,HP,RXFP1,SLA2,HTR1B,EDNRB,ADORA1,GFAP,CXCL1,CALCA,EDN1,VIPR2,BIN1,CAMTA1,TACR1,AGT,ADRB1
tranexamic acid	DB00302	hemorrhage	46	5.531	4.317	Intracranial hemorrhage	C0151699	0.000282051	0.000399485	PLAT,PLAU
ketamine	DB01221	hemorrhage	9	0.694	0.395	Peptic Ulcer Hemorrhage	C0041582	0.000141922	1	CYP2C9,CXCL8,AGT,PTGS1
meloxicam	DB00814	hemorrhage	363	7.962	7.295	Peptic Ulcer Hemorrhage	C0041582	3.47003e-05	0.000227173	TP53,CYP2C9,PTGS1
pentoxifylline	DB00806	hemorrhage	62	2.158	1.745	Subarachnoid hemorrhage	C0038525	0.000113549	0.000204872	ADORA1,AGT,CALCA,CCL20,HP,HTR1B,CAMTA1,CXCL1,APOE,ADRB1,SLA2,GFAP,CXCL12,VIPR2,RXFP1
phenprocoumon	DB00946	hemorrhage	130	10.223	8.741	Brain Hemorrhage, Traumatic	C0553692	9.383e-05	0.000143164	F7,ITGA2,APOA1
solifenacin	DB01591	hemorrhage	17	0.286	0.19	Subarachnoid hemorrhage	C0038525	0.000155905	0.000167181	TACR1,AGT,HTR1B,CCL20,CXCL1,ADORA1,CYP3A4,CXCL12,EDN1,DNAJC6,F2,ADRB2,EDNRB,BIN1
terazosin	DB01162	hemorrhage	17	0.287	0.19	Subarachnoid hemorrhage	C0038525	0.000136284	0.000204872	TACR1,HP,SLA2,EDNRB,F2,CAMTA1,EDN1,APOE,AGT,GFAP
thioridazine	DB00679	hemorrhage	13	0.435	0.272	Subarachnoid hemorrhage	C0038525	0.000132729	0.000162969	APOE,CAMTA1,F2,HP,EDN1,ADORA1,GFAP,AGT,HTR1B,CXCL1,CCL20,ADRB1,CXCL12,RXFP1,CALCA,EDNRB,TACR1,VIPR2,SLA2
tolmetin	DB00500	hemorrhage	94	4.871	4.1	Peptic Ulcer Hemorrhage	C0041582	0.000106077	0.000223956	PTGS1,TP53
pertuzumab	DB06366	hemorrhage	14	1.442	0.917	Gastrointestinal hemorrhage	C0017181	0.000267432	0.000509489	KIT,CSF2,PIK3CA,KRAS,TEK,PDGFRA
prasugrel	DB06209	hemorrhage	407	9.121	8.393	Subarachnoid hemorrhage	C0038525	0.000139988	0.000167181	HTR1B,CYP3A4,ADORA1,ITGA2,TTR,GFAP,AGT,CAMTA1,CCL20,HP,CXCL1,SLA2,APOE,CXCL12
epinephrine	DB00668	hemorrhage	120	4.987	4.283	Subarachnoid hemorrhage	C0038525	9.34193e-05	0.000167994	SLA2,F2,HP,AGT,EDN1,DNAJC6,GFAP,VIPR2,BIN1,TNF,TACR1,CAMTA1,ADRB2,EDNRB,CALCA,CYP3A4,ADRB1,RXFP1,APOE
cefoperazone	DB01329	hemorrhage	128	8.554	7.358	Brain Hemorrhage, Traumatic	C0553692	0.000102609	0.000188602	APOA1,ITGA2,F7
alfuzosin	DB00346	hemorrhage	8	0.559	0.307	Subarachnoid hemorrhage	C0038525	0.000105223	0.000209892	GFAP,HP,EDNRB,TACR1,CAMTA1,APOE,EDN1,F2,CYP3A4,AGT,SLA2
loxapine	DB00408	hemorrhage	5	0.524	0.246	Subarachnoid hemorrhage	C0038525	0.000117295	0.000163599	GFAP,CXCL12,APOE,RXFP1,AGT,HP,TACR1,F2,ADRB1,EDN1,HTR1B,SLA2,CCL20,BIN1,CXCL1,CAMTA1,CALCA,ADRB2,DNAJC6,ADORA1,VIPR2,EDNRB
desmopressin	DB00035	hemorrhage	32	1.78	1.322	Subarachnoid hemorrhage	C0038525	0.00013559	0.000209892	EDN1,CALCA,ADRB1,ADRB2,VIPR2,RXFP1,DNAJC6,BIN1,TP53,F2,EDNRB,TACR1,AGT
probucol	DB01599	hemorrhage	10	1.265	0.74	Brain Hemorrhage, Traumatic	C0553692	0.00019403	1	APOA1
olsalazine	DB01250	hemorrhage	3	1.279	0.489	Gastrointestinal hemorrhage	C0017181	0.000312207	0.000378816	JAK2,TPMT
ampicillin	DB00415	hemorrhage	9	0.288	0.164	Brain Hemorrhage, Traumatic	C0553692	0.000112746	0.000143164	APOA1,ITGA2,F7
ampicillin	DB00415	hemorrhage	9	0.288	0.164	Subarachnoid hemorrhage	C0038525	0.000120631	0.000167181	TTR,ITGA2,ANGPT1,GFAP,CAMTA1,HP,APOE,SLA2
theophylline	DB00277	hemorrhage	48	0.769	0.604	Subarachnoid hemorrhage	C0038525	0.000124731	0.000167994	VIPR2,CXCL1,GFAP,HTR1B,CCL20,ADORA1,CYP3A4,ADRB1,CALCA,SLA2,APOE,AGT,CAMTA1,CXCL12,HP,RXFP1
osimertinib	DB09330	hemorrhage	3	0.352	0.134	Gastrointestinal hemorrhage	C0017181	0.000216395	0.00025474	JAK2,CSF2,KIT,KRAS,AVP,PIK3CA,PDGFRA,TEK
oxybutynin	DB01062	hemorrhage	12	0.223	0.137	Subarachnoid hemorrhage	C0038525	0.000177315	0.000204872	CXCL1,ADRB2,EDN1,ADORA1,CCL20,BIN1,AGT,CXCL12,EDNRB,F2,DNAJC6,CYP3A4,HTR1B,TACR1
mepolizumab	DB06612	hemorrhage	1	0.347	0.075	Gastrointestinal hemorrhage	C0017181	0.000407809	0.000509489	CSF2,JAK2
norethisterone	DB00717	hemorrhage	176	10.978	9.601	Brain Hemorrhage, Traumatic	C0553692	9.44989e-05	0.00016808	ITGA2,APOA1,F7
nortriptyline	DB00540	hemorrhage	12	0.42	0.258	Subarachnoid hemorrhage	C0038525	0.000121316	0.00015944	ADORA1,CALCA,TACR1,APOE,RXFP1,ADRB2,EDNRB,HTR1B,TTR,CXCL1,VIPR2,GFAP,CYP3A4,BIN1,CXCL12,ADRB1,CAMTA1,ITGA2,AGT,SLA2,F2,EDN1,CCL20,DNAJC6,HP
nortriptyline	DB00540	hemorrhage	12	0.42	0.258	Brain Hemorrhage, Traumatic	C0553692	0.000197008	0.000220324	GNAS,APOA1,ITGA2,F2,F7
lidocaine	DB00281	hemorrhage	123	1.202	1.034	Gastrointestinal hemorrhage	C0017181	0.00013582	0.000184327	CSF2,JAK2,PDGFRA,CYP2C9,CYP2C8,KRAS,PIK3CA,AVP,CYP2D6,KIT,TEK
meclofenamic acid	DB00939	hemorrhage	15	2.476	1.6	Peptic Ulcer Hemorrhage	C0041582	0.000110313	0.000227173	PTGS1,TP53
glycopyrronium	DB00986	hemorrhage	3	0.407	0.155	Subarachnoid hemorrhage	C0038525	0.000175061	0.000267628	CXCL1,AGT,EDN1,CXCL12,CCL20,F2,ADORA1,BIN1,ADRB2,DNAJC6,TACR1,EDNRB,HTR1B
halothane	DB01159	hemorrhage	3	0.725	0.277	Subarachnoid hemorrhage	C0038525	0.000139443	0.000186034	CALCA,CXCL12,RXFP1,TACR1,EDNRB,ITGA2,HTR1B,ADRB1,CXCL1,ADORA1,GFAP,APOE,CAMTA1,F2,CYP3A4,VIPR2,EDN1,SLA2,AGT,TTR,HP,CCL20,ADRB2
halothane	DB01159	hemorrhage	3	0.725	0.277	Brain Hemorrhage, Traumatic	C0553692	0.000193332	0.000218295	GNAS,ITGA2,APOA1,F2,F7
mefenamic acid	DB00784	hemorrhage	17	2.276	1.511	Peptic Ulcer Hemorrhage	C0041582	3.30982e-05	0.000231347	CYP2C9,TP53,PTGS1
acenocoumarol	DB01418	hemorrhage	106	4.301	3.657	Brain Hemorrhage, Traumatic	C0553692	0.000121433	0.00016808	ITGA2,APOA1,F7
alteplase	DB00009	hemorrhage	559	7.67	7.15	Cerebral Hemorrhage	C2937358	2.27992e-05	0.000152042	ITGA2B,FGA,FN1,FGB,ITGB3,PLAU,PLAT,FGG
alteplase	DB00009	hemorrhage	559	7.67	7.15	Gastrointestinal hemorrhage	C0017181	2.84991e-05	0.000244065	ITGA2B,FGA,FGB,ITGB3,VWF,FGG
alteplase	DB00009	hemorrhage	559	7.67	7.15	Intracranial hemorrhage	C0151699	4.68651e-05	0.000125927	ITGA2B,FGA,FN1,FGB,ITGB3,PLAU,PLAT,FGG
alteplase	DB00009	hemorrhage	559	7.67	7.15	Internal hemorrhage	C0333285	4.93984e-05	0.000237949	ITGA2B,FGA,FN1,FGB,ITGB3,PLAU,VWF,FGG
alteplase	DB00009	hemorrhage	559	7.67	7.15	Brain Hemorrhage, Traumatic	C0553692	0.000110196	0.000188602	ITGA2B,SERPINE1,ITGB3
alteplase	DB00009	hemorrhage	559	7.67	7.15	Subcutaneous hemorrhage	C0854107	0.000175427	0.000335078	ITGA2B,ITGB3,PLAU,VWF
bethanechol	DB01019	hemorrhage	2	0.66	0.208	Cerebral Hemorrhage	C2937358	0.000167258	0.000618601	ANXA1,AGT,BIN1,CXCL12,APP,APOB,DNAJC6,NPY,C3,POMC
cloxacillin	DB01147	hemorrhage	6	1.41	0.707	Brain Hemorrhage, Traumatic	C0553692	0.000101769	0.000192018	F7,ITGA2,APOA1
cloxacillin	DB01147	hemorrhage	6	1.41	0.707	Subarachnoid hemorrhage	C0038525	0.000200928	0.000267628	TTR,APOE,HP,SLA2,GFAP,ITGA2,CAMTA1
desflurane	DB01189	hemorrhage	13	1.971	1.233	Brain Hemorrhage, Traumatic	C0553692	0.000107192	0.00016808	F5,APOA1,F7,ITGA2
diflunisal	DB00861	hemorrhage	64	4.018	3.259	Brain Hemorrhage, Traumatic	C0553692	0.000115718	0.000143164	APOA1,F7,ITGA2
dimenhydrinate	DB00985	hemorrhage	5	1.14	0.536	Internal hemorrhage	C0333285	0.000255147	0.000266447	F2,GNAQ,APP,CYSLTR2,GNA11
flurbiprofen	DB00712	hemorrhage	78	5.363	4.437	Brain Hemorrhage, Traumatic	C0553692	0.000137509	0.000157246	ITGA2,F7,APOA1
isoflurane	DB00753	hemorrhage	12	0.917	0.563	Brain Hemorrhage, Traumatic	C0553692	0.000110265	0.000157246	APOA1,ITGA2,F5,F7
mirabegron	DB08893	hemorrhage	14	0.235	0.149	Brain Hemorrhage, Traumatic	C0553692	9.00727e-05	0.000181023	ITGA2,APOA1,F7,GNAS
nicardipine	DB00622	hemorrhage	11	0.683	0.41	Subarachnoid hemorrhage	C0038525	0.00013	0.000186034	CXCL1,ADORA1,EDNRB,CAMTA1,HTR1B,BIN1,ADRB2,F2,APOE,MYLK,CYP3A4,HP,AGT,GFAP,EDN1,DNAJC6,CXCL12,TACR1,CCL20,SLA2
norepinephrine	DB00368	hemorrhage	10	1.723	1.009	Subarachnoid hemorrhage	C0038525	0.000110708	0.000181804	RXFP1,APOE,AGT,EDN1,F2,CALCA,GFAP,BIN1,CAMTA1,VIPR2,TACR1,DNAJC6,ADRB2,HP,ADRB1,EDNRB,SLA2
propylthiouracil	DB00550	hemorrhage	7	1.231	0.649	Subarachnoid hemorrhage	C0038525	0.000113244	0.000267628	MPO,DBH
degarelix	DB06699	hemorrhage	4	0.222	0.096	Internal hemorrhage	C0333285	0.000255147	0.000266447	GNAQ,F2,CYSLTR2,APP,GNA11
tolvaptan	DB06212	hemorrhage	21	0.723	0.5	Subarachnoid hemorrhage	C0038525	0.000131927	0.000142326	CALCA,TACR1,DNAJC6,VIPR2,CYP3A4,EDNRB,EDN1,BIN1,F2,ADRB2,ADRB1,AGT,RXFP1
triptorelin	DB06825	hemorrhage	5	1.022	0.481	Internal hemorrhage	C0333285	0.000255147	0.000266447	GNAQ,APP,GNA11,CYSLTR2,F2
pramipexole	DB00413	hemorrhage	21	0.467	0.323	Subarachnoid hemorrhage	C0038525	0.000185217	0.000189632	CCL20,CXCL12,RXFP1,ADORA1,CALCA,CXCL1,F2,AGT,EDNRB,VIPR2,HTR1B,ADRB1,TACR1,EDN1
amifostine	DB01143	hemorrhage	9	0.822	0.468	Internal hemorrhage	C0333285	0.000129897	0.000167652	ENPP1,ALPL
argatroban	DB00278	hemorrhage	56	9.068	7.113	Internal hemorrhage	C0333285	6.60981e-05	0.000167652	GNAQ,F10,GP1BB,GNA11,F5,F2,CYSLTR2
flupentixol	DB00875	hemorrhage	3	1.653	0.631	Subarachnoid hemorrhage	C0038525	0.000182458	0.000204872	F2,HTR1B,CCL20,EDN1,CALCA,TACR1,VIPR2,CXCL12,CXCL1,RXFP1,AGT,EDNRB,ADORA1,ADRB1
oxymetholone	DB06412	hemorrhage	3	1.352	0.516	Brain Hemorrhage, Traumatic	C0553692	0.000130211	0.000144538	F7,ITGA2,APOA1
pergolide	DB01186	hemorrhage	10	0.626	0.366	Subarachnoid hemorrhage	C0038525	0.000117798	0.000153633	RXFP1,CYP3A4,CAMTA1,EDNRB,GFAP,ADRB1,EDN1,TACR1,CXCL1,VIPR2,SLA2,HTR1B,F2,APOE,ADORA1,CXCL12,HP,CALCA,AGT,CCL20
ramucirumab	DB05578	hemorrhage	29	2	1.463	Cerebral Hemorrhage	C2937358	0.00033008	0.000618601	ITGB3,ITGAV,KDR
aprotinin	DB06692	hemorrhage	32	1.321	0.981	Cerebral Hemorrhage	C2937358	0.000107232	0.000110413	PLAU,PLAT,KLK1
asenapine	DB06216	hemorrhage	4	0.134	0.058	Subarachnoid hemorrhage	C0038525	0.000149991	0.000186034	EDN1,RXFP1,ADRB1,VIPR2,BIN1,CXCL1,TACR1,F2,ADRB2,HTR1B,AGT,ADORA1,CALCA,DNAJC6,CYP3A4,EDNRB,CXCL12,CCL20
bromocriptine	DB01200	hemorrhage	15	0.77	0.498	Subarachnoid hemorrhage	C0038525	0.000116843	0.000171035	GFAP,EDNRB,CYP3A4,APOE,CXCL1,CALCA,F2,CCL20,AGT,EDN1,CXCL12,HP,TACR1,HTR1B,ADORA1,ADRB1,VIPR2,SLA2,CAMTA1,RXFP1
cefalotin	DB00456	hemorrhage	8	0.65	0.357	Brain Hemorrhage, Traumatic	C0553692	0.000104825	0.000143164	APOA1,F7,ITGA2
cefonicid	DB01328	hemorrhage	16	2.554	1.674	Brain Hemorrhage, Traumatic	C0553692	0.000102088	0.000166113	APOA1,F7,ITGA2
cefonicid	DB01328	hemorrhage	16	2.554	1.674	Subarachnoid hemorrhage	C0038525	0.000200116	0.00052381	APOE,CAMTA1,GFAP,TTR,HP,SLA2,ITGA2
cocaine	DB00907	hemorrhage	15	0.451	0.292	Subarachnoid hemorrhage	C0038525	0.000123264	0.000191946	CAMTA1,HP,AGT,CCL20,SLA2,EDN1,DNAJC6,ADRB2,HTR1B,GFAP,EDNRB,CXCL1,BIN1,APOE,F2,CYP3A4,TACR1,ADORA1,CXCL12
dronabinol	DB00470	hemorrhage	6	1.47	0.737	Peptic Ulcer Hemorrhage	C0041582	0.000131301	0.000250459	CYP2C9,PTGS1,AGT,CXCL8
fenoprofen	DB00573	hemorrhage	85	3.493	2.914	Brain Hemorrhage, Traumatic	C0553692	0.000117173	0.000192018	APOA1,F7,ITGA2
fenoprofen	DB00573	hemorrhage	85	3.493	2.914	Subarachnoid hemorrhage	C0038525	0.000129269	0.000267628	TP53,SLA2,TTR,APOE,GFAP,HP,ITGA2,CAMTA1
obinutuzumab	DB08935	hemorrhage	11	0.471	0.282	Subcutaneous hemorrhage	C0854107	0.000215686	0.000569343	MS4A1
scopolamine	DB00747	hemorrhage	7	0.588	0.31	Subarachnoid hemorrhage	C0038525	0.000193483	0.000204872	EDNRB,HTR1B,AGT,CCL20,EDN1,F2,BIN1,CXCL12,TACR1,ADORA1,ADRB2,CXCL1,DNAJC6
nafarelin	DB00666	hemorrhage	507	19.074	17.72	Internal hemorrhage	C0333285	0.000255147	0.000266447	F2,GNAQ,GNA11,APP,CYSLTR2
oxyphenbutazone	DB03585	hemorrhage	9	2.47	1.404	Brain Hemorrhage, Traumatic	C0553692	0.000101739	0.000192018	F7,ITGA2,APOA1
oxyphenbutazone	DB03585	hemorrhage	9	2.47	1.404	Subarachnoid hemorrhage	C0038525	0.00020087	0.000267628	HP,GFAP,ITGA2,CAMTA1,TTR,SLA2,APOE
quinine	DB00468	hemorrhage	46	3.566	2.784	Gastrointestinal hemorrhage	C0017181	3.40357e-05	0.000216569	GP1BB,CYP2D6,CYP2C8,CYP2C9,VWF,CYP2C19,F2,F9
streptokinase	DB00086	hemorrhage	169	8.119	7.133	Internal hemorrhage	C0333285	9.97552e-05	0.000167652	GNAQ,F2,PLAU,GNA11
streptokinase	DB00086	hemorrhage	169	8.119	7.133	Intracranial hemorrhage	C0151699	0.000138311	0.000174992	GNAQ,F2,PLAT,PLAU
sucralfate	DB00364	hemorrhage	16	1.34	0.878	Internal hemorrhage	C0333285	9.59226e-05	0.000161501	FGB,ITGB3,FGA,FGG,F7,TEK,FN1,PIK3CA,DNM2,VWF,ITGA2B,PDGFRA,FZD4,RET,CST3,KRAS,KIT,JAK2
sucralfate	DB00364	hemorrhage	16	1.34	0.878	Gastrointestinal hemorrhage	C0017181	0.00011807	0.000123454	FGB,ITGB3,FGA,FGG,TEK,AVP,CSF2,PIK3CA,VWF,ITGA2B,PDGFRA,KRAS,KIT,JAK2
sucralfate	DB00364	hemorrhage	16	1.34	0.878	Subcutaneous hemorrhage	C0854107	0.000164271	0.000197568	PDGFRB,ITGB3,CD19,ITGA2,VWF,ITGA2B,KRT14,ICOS,KRT5,SCARB2,APOE,PDGFB,JAK2
tirofiban	DB00775	hemorrhage	135	10.797	9.242	Gastrointestinal hemorrhage	C0017181	1.36635e-05	0.000378816	ITGA2B,FGA,FGB,FGG,VWF,ITGB3
tirofiban	DB00775	hemorrhage	135	10.797	9.242	Internal hemorrhage	C0333285	1.87874e-05	0.00025345	ITGA2B,FGA,FGB,FGG,FN1,VWF,ITGB3
tirofiban	DB00775	hemorrhage	135	10.797	9.242	Intracranial hemorrhage	C0151699	3.33049e-05	0.000399485	ITGA2B,FGA,FGB,FGG,FN1,ITGB3
tirofiban	DB00775	hemorrhage	135	10.797	9.242	Cerebral Hemorrhage	C2937358	4.01366e-05	0.000140818	ITGA2B,FGA,FGB,FGG,FN1,ITGB3
tirofiban	DB00775	hemorrhage	135	10.797	9.242	Brain Hemorrhage, Traumatic	C0553692	0.000161401	1	ITGA2B,ITGB3
tirofiban	DB00775	hemorrhage	135	10.797	9.242	Subcutaneous hemorrhage	C0854107	0.000212639	0.000224018	ITGA2B,VWF,ITGB3
trihexyphenidyl	DB00376	hemorrhage	6	1.434	0.719	Subarachnoid hemorrhage	C0038525	0.000175435	0.000209892	ADORA1,F2,CXCL1,TACR1,ADRB2,HTR1B,CXCL12,EDNRB,EDN1,DNAJC6,AGT,BIN1,CCL20
eprosartan	DB00876	hemorrhage	8	0.819	0.45	Peptic Ulcer Hemorrhage	C0041582	0.000177864	0.000199667	CYP2C9,AGTR1,AGT
etacrynic acid	DB00903	hemorrhage	2	0.914	0.288	Brain Hemorrhage, Traumatic	C0553692	0.000102312	0.000188602	F7,APOA1,ITGA2
glucosamine	DB01296	hemorrhage	2	1.368	0.431	Peptic Ulcer Hemorrhage	C0041582	0.000104612	0.000176078	TNF,LTA,MMP9
glucosamine	DB01296	hemorrhage	2	1.368	0.431	Cerebral Hemorrhage	C2937358	0.000108361	0.000142345	NFKB2,TNF,JAK2,CHUK,MMP9,RELB
liothyronine	DB00279	hemorrhage	1	0.23	0.05	Brain Hemorrhage, Traumatic	C0553692	9.36647e-05	0.000148331	F7,ITGA2,APOA1
abciximab	DB00054	hemorrhage	572	13.516	12.601	Internal hemorrhage	C0333285	3.84131e-05	0.0001813	FGA,ITGA2B,ITGB3,FGB,FCGR2C,VWF,FN1,FGG
abciximab	DB00054	hemorrhage	572	13.516	12.601	Gastrointestinal hemorrhage	C0017181	3.96725e-05	0.000184327	FGA,ITGA2B,ITGB3,FGB,FCGR2C,VWF,FGG
abciximab	DB00054	hemorrhage	572	13.516	12.601	Intracranial hemorrhage	C0151699	7.61965e-05	9.9279e-05	FGA,ITGA2B,ITGB3,FGB,FCGR2C,FN1,FGG
abciximab	DB00054	hemorrhage	572	13.516	12.601	Cerebral Hemorrhage	C2937358	0.000100756	0.000183853	FGA,ITGA2B,ITGB3,FGB,FCGR2C,FN1,FGG
betahistine	DB06698	hemorrhage	3	0.897	0.343	Subarachnoid hemorrhage	C0038525	0.000255155	0.000298016	EDN1,CCL20,ADORA1,HTR1B,CXCL1,CXCL12,EDNRB,F2,AGT,TACR1
brexpiprazole	DB09128	hemorrhage	2	0.144	0.045	Subarachnoid hemorrhage	C0038525	0.000137469	0.000204872	TACR1,AGT,CXCL1,F2,CYP3A4,APOE,HP,CCL20,ADORA1,GFAP,EDNRB,CAMTA1,HTR1B,EDN1,SLA2,CXCL12
canakinumab	DB06168	hemorrhage	13	1.111	0.695	Peptic Ulcer Hemorrhage	C0041582	0.000340206	1	IL1B
canakinumab	DB06168	hemorrhage	13	1.111	0.695	Cerebral Hemorrhage	C2937358	0.000393471	0.000618601	IL1B,IRAK1
canakinumab	DB06168	hemorrhage	13	1.111	0.695	Subarachnoid hemorrhage	C0038525	0.00043299	0.00052381	IL1B,IRAK1
cyproheptadine	DB00434	hemorrhage	1	0.334	0.073	Subarachnoid hemorrhage	C0038525	0.000184853	0.000204872	BIN1,TACR1,HTR1B,EDN1,DNAJC6,ADORA1,CXCL12,CXCL1,CCL20,AGT,EDNRB,F2,ADRB2
digitoxin	DB01396	hemorrhage	4	1.006	0.434	Brain Hemorrhage, Traumatic	C0553692	9.14317e-05	0.000143164	F7,ITGA2,APOA1
disopyramide	DB00280	hemorrhage	7	0.425	0.224	Subarachnoid hemorrhage	C0038525	0.000101649	0.000189312	SLA2,DNAJC6,AGT,EDN1,CXCL1,TACR1,EDNRB,HTR1B,CAMTA1,HP,F2,CCL20,ADORA1,CXCL12,GFAP,BIN1,ADRB2,CYP3A4,APOE
silodosin	DB06207	hemorrhage	4	0.467	0.201	Subarachnoid hemorrhage	C0038525	0.000113671	0.000204872	F2,EDNRB,SLA2,AGT,EDN1,HP,CAMTA1,GFAP,TACR1,CYP3A4,APOE
tenecteplase	DB00031	hemorrhage	57	6.397	5.117	Internal hemorrhage	C0333285	4.39448e-05	0.000208022	FN1,ITGA2B,FGA,ITGB3,PLAU,FGB,VWF,FGG
tenecteplase	DB00031	hemorrhage	57	6.397	5.117	Intracranial hemorrhage	C0151699	6.69392e-05	0.000127401	FN1,ITGA2B,FGA,ITGB3,PLAU,FGB,PLAT,FGG
tenecteplase	DB00031	hemorrhage	57	6.397	5.117	Cerebral Hemorrhage	C2937358	7.20491e-05	0.000162533	FN1,ITGA2B,FGA,ITGB3,PLAU,FGB,PLAT,FGG
tenecteplase	DB00031	hemorrhage	57	6.397	5.117	Gastrointestinal hemorrhage	C0017181	8.58457e-05	0.000155377	ITGA2B,FGA,ITGB3,FGB,VWF,FGG
tenecteplase	DB00031	hemorrhage	57	6.397	5.117	Brain Hemorrhage, Traumatic	C0553692	0.000130812	0.000157246	ITGA2B,SERPINE1,ITGB3
tenecteplase	DB00031	hemorrhage	57	6.397	5.117	Subcutaneous hemorrhage	C0854107	0.000151252	0.000189158	ITGA2B,KRT14,ITGB3,PLAU,VWF
tenoxicam	DB00469	hemorrhage	2	1.901	0.597	Peptic Ulcer Hemorrhage	C0041582	3.09783e-05	0.000231347	PTGS1,CYP2C9,TP53
travoprost	DB00287	hemorrhage	2	0.191	0.06	Internal hemorrhage	C0333285	0.000151844	0.000266447	GNA11,GNAQ
ofatumumab	DB06650	hemorrhage	8	0.399	0.219	Subcutaneous hemorrhage	C0854107	0.000101961	0.000569343	MS4A1
oxymetazoline	DB00935	hemorrhage	7	0.593	0.313	Subarachnoid hemorrhage	C0038525	0.000146753	0.000167181	SLA2,TACR1,EDN1,AGT,HP,CAMTA1,APOE,EDNRB,GFAP,F2
phenylpropanolamine	DB00397	hemorrhage	5	0.412	0.194	Subarachnoid hemorrhage	C0038525	0.000174091	0.000204872	EDNRB,RXFP1,TACR1,ADRB2,BIN1,VIPR2,ADRB1,AGT,EDN1,DNAJC6,CALCA,F2
pilocarpine	DB01085	hemorrhage	7	1.814	0.957	Subarachnoid hemorrhage	C0038525	0.00016521	0.000167181	CXCL12,ADRB2,BIN1,CYP3A4,ADORA1,CXCL1,CCL20,AGT,TACR1,EDNRB,F2,DNAJC6,HTR1B,EDN1
reteplase	DB00015	hemorrhage	61	6.001	4.84	Cerebral Hemorrhage	C2937358	2.27992e-05	0.000152042	ITGB3,PLAT,FGA,FGB,FGG,FN1,ITGA2B,PLAU
reteplase	DB00015	hemorrhage	61	6.001	4.84	Gastrointestinal hemorrhage	C0017181	2.84991e-05	0.000244065	ITGB3,FGA,VWF,FGB,FGG,ITGA2B
reteplase	DB00015	hemorrhage	61	6.001	4.84	Intracranial hemorrhage	C0151699	4.68651e-05	0.000125927	ITGB3,PLAT,FGA,FGB,FGG,FN1,ITGA2B,PLAU
reteplase	DB00015	hemorrhage	61	6.001	4.84	Internal hemorrhage	C0333285	4.93984e-05	0.000237949	ITGB3,FGA,VWF,FGB,FGG,FN1,ITGA2B,PLAU
reteplase	DB00015	hemorrhage	61	6.001	4.84	Brain Hemorrhage, Traumatic	C0553692	0.000109563	0.000188602	ITGB3,SERPINE1,ITGA2B
reteplase	DB00015	hemorrhage	61	6.001	4.84	Subcutaneous hemorrhage	C0854107	0.000175427	0.000335078	ITGB3,VWF,ITGA2B,PLAU
lepirudin	DB00001	hemorrhage	82	26.113	21.691	Internal hemorrhage	C0333285	5.56042e-05	0.000266447	F2,GP1BB,CYSLTR2,GNA11,F5,F10,GNAQ
lepirudin	DB00001	hemorrhage	82	26.113	21.691	Subcutaneous hemorrhage	C0854107	0.000266637	0.000569343	GP9,F2,GP1BB,F5
leuprolide	DB00007	hemorrhage	9	1.726	0.982	Internal hemorrhage	C0333285	0.000255147	0.000266447	GNAQ,APP,F2,CYSLTR2,GNA11
fosphenytoin	DB01320	hemorrhage	2	0.297	0.093	Brain Hemorrhage, Traumatic	C0553692	0.000120943	0.00016808	APOA1,ITGA2,F7
gadobenic acid	DB00743	hemorrhage	3	0.295	0.113	Brain Hemorrhage, Traumatic	C0553692	0.000102088	0.000166113	F7,ITGA2,APOA1
gadobenic acid	DB00743	hemorrhage	3	0.295	0.113	Subarachnoid hemorrhage	C0038525	0.000200116	0.00052381	SLA2,CAMTA1,ITGA2,GFAP,TTR,HP,APOE
eptifibatide	DB00063	hemorrhage	219	10.479	9.315	Gastrointestinal hemorrhage	C0017181	1.19556e-05	0.000509489	FGB,FGA,FGG,ITGA2B,ITGB3,VWF
eptifibatide	DB00063	hemorrhage	219	10.479	9.315	Internal hemorrhage	C0333285	1.87874e-05	0.000266447	FN1,FGB,FGA,FGG,ITGA2B,ITGB3,VWF
eptifibatide	DB00063	hemorrhage	219	10.479	9.315	Intracranial hemorrhage	C0151699	3.33049e-05	0.000677368	FN1,FGB,FGA,FGG,ITGA2B,ITGB3
eptifibatide	DB00063	hemorrhage	219	10.479	9.315	Cerebral Hemorrhage	C2937358	4.01366e-05	0.000618601	FN1,FGB,FGA,FGG,ITGA2B,ITGB3
eptifibatide	DB00063	hemorrhage	219	10.479	9.315	Brain Hemorrhage, Traumatic	C0553692	0.000160547	0.000166113	ITGA2B,ITGB3
eptifibatide	DB00063	hemorrhage	219	10.479	9.315	Subcutaneous hemorrhage	C0854107	0.000212639	0.000569343	ITGA2B,ITGB3,VWF
tiopronin	DB06823	hemorrhage	3	0.626	0.239	Subarachnoid hemorrhage	C0038525	0.000340659	0.00052381	MPO
acamprosate	DB00659	hemorrhage	1	0.553	0.12	Internal hemorrhage	C0333285	0.000254552	0.000266447	APP,CYSLTR2,GNA11,F2,GNAQ
phenylephrine	DB00388	hemorrhage	15	1.46	0.944	Subarachnoid hemorrhage	C0038525	0.000131834	0.000209892	GFAP,F2,HP,CAMTA1,AGT,APOE,TACR1,EDNRB,SLA2,EDN1
propantheline	DB00782	hemorrhage	1	0.761	0.165	Internal hemorrhage	C0333285	0.000256777	0.000266447	CYSLTR2,GNAQ,APP,F2,GNA11
moexipril	DB00691	hemorrhage	1	0.892	0.194	Peptic Ulcer Hemorrhage	C0041582	0.000179386	0.000199667	AGT,ACE
naloxone	DB01183	hemorrhage	2	0.738	0.232	Subarachnoid hemorrhage	C0038525	9.87514e-05	0.000183409	SLA2,APOE,CAMTA1,HP,CCL20,AGT,CYP3A4,TLR3,HTR1B,TLR4,TTR,ESR1,CXCL1,IRAK1,ADORA1,GFAP,CXCL12,ITGA2
naloxone	DB01183	hemorrhage	2	0.738	0.232	Cerebral Hemorrhage	C2937358	0.000134317	0.000162533	APP,APOE,POMC,CAMTA1,FN1,CST3,CD14,AGT,NPY,ESR1,F7,IRAK1,CXCL12,ANXA1,C3
ergotamine	DB00696	hemorrhage	1	0.757	0.165	Subarachnoid hemorrhage	C0038525	0.000140143	0.000189632	HTR1B,CCL20,SLA2,CXCL1,GFAP,EDN1,CXCL12,CAMTA1,APOE,EDNRB,HP,F2,CYP3A4,ADORA1,TACR1,AGT
etelcalcetide	DB12865	hemorrhage	2	1.656	0.521	Subarachnoid hemorrhage	C0038525	0.000264223	0.00052381	HTR1B,CXCL1,F2,EDN1,EDNRB,TACR1,AGT,ADORA1,CXCL12,CCL20
collagenase clostridium histolyticum	DB00048	hemorrhage	22	4.074	2.842	Subcutaneous hemorrhage	C0854107	0.000189599	0.000335078	COL1A2,COL5A1,COL3A1,COL5A2,COL1A1
dexpanthenol	DB09357	hemorrhage	2	1.467	0.462	Internal hemorrhage	C0333285	0.000253589	0.000266447	CYSLTR2,F2,APP,GNA11,GNAQ
dimetindene	DB08801	hemorrhage	1	0.785	0.171	Subarachnoid hemorrhage	C0038525	0.000175061	0.000298016	BIN1,ADORA1,ADRB2,CXCL1,AGT,EDN1,TACR1,HTR1B,CCL20,CXCL12,DNAJC6,EDNRB,F2
bimatoprost	DB00905	hemorrhage	7	0.121	0.064	Internal hemorrhage	C0333285	0.000143908	0.000237949	GNAQ,APP,GNA11
cefotetan	DB01330	hemorrhage	90	9.674	8.003	Brain Hemorrhage, Traumatic	C0553692	0.000102088	0.000166113	ITGA2,F7,APOA1
cefotetan	DB01330	hemorrhage	90	9.674	8.003	Subarachnoid hemorrhage	C0038525	0.000200116	0.00052381	SLA2,GFAP,HP,APOE,ITGA2,CAMTA1,TTR
ceruletide	DB00403	hemorrhage	1	1.148	0.25	Internal hemorrhage	C0333285	0.000179245	0.000266447	GNAQ,GNA11
cetrorelix	DB00050	hemorrhage	3	1.078	0.412	Subarachnoid hemorrhage	C0038525	0.000183679	0.000298016	EDN1,VIPR2,EDNRB,RXFP1,F2,ADRB1,TACR1,AGT,CALCA
alfentanil	DB00802	hemorrhage	2	0.824	0.26	Subarachnoid hemorrhage	C0038525	0.000137198	0.000167181	ADORA1,CAMTA1,APOE,SLA2,GFAP,CXCL12,HTR1B,CXCL1,AGT,HP,ITGA2,TTR,CYP3A4,CCL20
anistreplase	DB00029	hemorrhage	55	14.746	11.411	Cerebral Hemorrhage	C2937358	2.27992e-05	0.000152042	ITGA2B,ITGB3,PLAT,FGB,FN1,FGA,PLAU,FGG
anistreplase	DB00029	hemorrhage	55	14.746	11.411	Gastrointestinal hemorrhage	C0017181	2.84991e-05	0.000244065	ITGA2B,ITGB3,FGB,FGA,VWF,FGG
anistreplase	DB00029	hemorrhage	55	14.746	11.411	Intracranial hemorrhage	C0151699	4.68651e-05	0.000125927	ITGA2B,ITGB3,PLAT,FGB,FN1,FGA,PLAU,FGG
anistreplase	DB00029	hemorrhage	55	14.746	11.411	Internal hemorrhage	C0333285	4.93984e-05	0.000237949	ITGA2B,ITGB3,FGB,FN1,FGA,VWF,PLAU,FGG
anistreplase	DB00029	hemorrhage	55	14.746	11.411	Brain Hemorrhage, Traumatic	C0553692	0.000109563	0.000188602	ITGA2B,ITGB3,SERPINE1
anistreplase	DB00029	hemorrhage	55	14.746	11.411	Subcutaneous hemorrhage	C0854107	0.000175427	0.000335078	ITGA2B,ITGB3,VWF,PLAU
apomorphine	DB00714	hemorrhage	15	1.471	0.951	Subarachnoid hemorrhage	C0038525	0.000186455	0.000189632	CALCA,TACR1,CCL20,ADORA1,F2,ADRB1,CXCL1,RXFP1,EDNRB,HTR1B,AGT,CXCL12,EDN1,VIPR2
necitumumab	DB09559	hemorrhage	1	0.802	0.174	Gastrointestinal hemorrhage	C0017181	0.000202883	0.000509489	PDGFRA,KRAS,AVP,KIT,JAK2,CSF2,PIK3CA,TEK
necitumumab	DB09559	hemorrhage	1	0.802	0.174	Internal hemorrhage	C0333285	0.000209268	0.000266447	PDGFRA,KRAS,KIT,RET,JAK2,DNM2,PIK3CA,FZD4,TEK
defibrotide	DB04932	hemorrhage	7	3.499	1.842	Subarachnoid hemorrhage	C0038525	0.000217543	0.000267628	ADRB1,CCL20,CALCA,RXFP1,ADORA1,CXCL12,HTR1B,AGT,CXCL1,VIPR2
bivalirudin	DB00006	hemorrhage	136	11.618	9.936	Internal hemorrhage	C0333285	5.77986e-05	0.00025345	GNAQ,CYSLTR2,GNA11,GP1BB,F2,F10,F5
bivalirudin	DB00006	hemorrhage	136	11.618	9.936	Subarachnoid hemorrhage	C0038525	0.000176796	0.000298016	MPO,EDNRB,F2,F10,F5,TACR1
bivalirudin	DB00006	hemorrhage	136	11.618	9.936	Brain Hemorrhage, Traumatic	C0553692	0.00021122	1	F2,F5
promazine	DB00420	hemorrhage	1	0.369	0.08	Subarachnoid hemorrhage	C0038525	0.000114794	0.000153633	SLA2,GFAP,CCL20,AGT,TACR1,CXCL12,VIPR2,EDNRB,EDN1,BIN1,ADORA1,ADRB2,HTR1B,CAMTA1,CXCL1,F2,ADRB1,CYP3A4,HP,CALCA,DNAJC6,APOE,RXFP1
velaglucerase alfa	DB06720	hemorrhage	2	1.144	0.36	Subcutaneous hemorrhage	C0854107	0.000472222	0.000569343	GBA
pindolol	DB00960	hemorrhage	3	0.312	0.119	Subarachnoid hemorrhage	C0038525	0.00017415	0.000209892	ADORA1,BIN1,ADRB1,CALCA,VIPR2,CXCL12,DNAJC6,AGT,CCL20,CXCL1,RXFP1,HTR1B,ADRB2
edoxaban	DB09075	hemorrhage	83	6.822	5.673	Brain Hemorrhage, Traumatic	C0553692	7.68349e-05	1	F7,F2
edoxaban	DB09075	hemorrhage	83	6.822	5.673	Internal hemorrhage	C0333285	0.000181193	0.00025345	F10,F7,F2
enflurane	DB00228	hemorrhage	3	1.416	0.541	Brain Hemorrhage, Traumatic	C0553692	7.84038e-05	0.00016808	F7,APOA1,ITGA2,F5
enflurane	DB00228	hemorrhage	3	1.416	0.541	Subcutaneous hemorrhage	C0854107	0.000151878	0.000204381	SEC24C,F8,APOE,KRT5,ITGA2,F5,KRT14
enflurane	DB00228	hemorrhage	3	1.416	0.541	Subarachnoid hemorrhage	C0038525	0.00015892	0.000204872	APOE,HP,ITGA2,F5,TTR,TRAPPC9,SLA2,GFAP,CAMTA1
asfotase alfa	DB09105	hemorrhage	13	2.329	1.457	Cerebral Hemorrhage	C2937358	0.00012955	0.000618601	POMC,ANXA1,APP
sodium tetradecyl sulfate	DB00464	hemorrhage	4	2.551	1.1	Subcutaneous hemorrhage	C0854107	0.00016092	0.000224018	PROS1,PROC
sodium tetradecyl sulfate	DB00464	hemorrhage	4	2.551	1.1	Internal hemorrhage	C0333285	0.000167816	0.00025345	PROS1,PROC
cefmetazole	DB00274	hemorrhage	3	1.671	0.638	Brain Hemorrhage, Traumatic	C0553692	0.000101508	1	F7,ITGA2,APOA1
cefmetazole	DB00274	hemorrhage	3	1.671	0.638	Subarachnoid hemorrhage	C0038525	0.000200116	0.000298016	GFAP,HP,SLA2,ITGA2,APOE,CAMTA1,TTR
thiothixene	DB01623	hemorrhage	2	0.276	0.087	Subarachnoid hemorrhage	C0038525	0.000118406	0.000204872	EDN1,CAMTA1,TTR,TACR1,F2,VIPR2,ITGA2,EDNRB,CCL20,ADORA1,ADRB1,HP,AGT,RXFP1,APOE,CXCL1,HTR1B,SLA2,CXCL12,CALCA,GFAP
thiothixene	DB01623	hemorrhage	2	0.276	0.087	Brain Hemorrhage, Traumatic	C0553692	0.000163289	0.00016808	F2,GNAS,ITGA2,APOA1,F7
chlorprothixene	DB01239	hemorrhage	5	2.345	1.102	Subarachnoid hemorrhage	C0038525	0.000153344	0.000191946	ADORA1,ADRB1,CXCL1,AGT,DNAJC6,TACR1,EDNRB,RXFP1,CALCA,EDN1,CXCL12,BIN1,CCL20,ADRB2,VIPR2,HTR1B,F2
lornoxicam	DB06725	hemorrhage	6	3.298	1.65	Peptic Ulcer Hemorrhage	C0041582	3.1012e-05	0.000199667	CYP2C9,TP53,PTGS1
phenoxybenzamine	DB00925	hemorrhage	2	1.135	0.357	Subarachnoid hemorrhage	C0038525	9.20411e-05	0.000162969	SLA2,HP,BIN1,EDNRB,F2,ADRB1,GFAP,DNAJC6,APOE,AGT,MYLK,RXFP1,VIPR2,CALCA,ADRB2,CAMTA1,CYP3A4,TACR1,EDN1
pirenzepine	DB00670	hemorrhage	2	1.677	0.528	Internal hemorrhage	C0333285	0.000256777	0.000266447	GNAQ,F2,CYSLTR2,APP,GNA11
suprofen	DB00870	hemorrhage	4	0.968	0.418	Peptic Ulcer Hemorrhage	C0041582	4.01567e-05	0.000223956	TP53,CYP2C9,PTGS1
zaltoprofen	DB06737	hemorrhage	1	0.889	0.193	Peptic Ulcer Hemorrhage	C0041582	4.2042e-05	0.000199667	PTGS1,CYP2C9
salicylic acid	DB00936	hemorrhage	12	1.35	0.828	Brain Hemorrhage, Traumatic	C0553692	0.000110596	0.000157246	F7,ITGA2,APOA1
tasimelteon	DB09071	hemorrhage	1	0.372	0.081	Cerebral Hemorrhage	C2937358	0.000139706	0.000140818	POMC,APP,ANXA1
parecoxib	DB08439	hemorrhage	2	1.497	0.471	Peptic Ulcer Hemorrhage	C0041582	0.000123463	0.000231347	TP53,CYP2C9
phendimetrazine	DB01579	hemorrhage	1	0.931	0.203	Subarachnoid hemorrhage	C0038525	0.000125613	0.000267628	F2,EDN1,SLA2,GFAP,EDNRB,CAMTA1,APOE,AGT,TACR1,HP
niflumic acid	DB04552	hemorrhage	3	2.449	0.933	Peptic Ulcer Hemorrhage	C0041582	0.000169391	0.000201413	TP53,PTGS1
lisuride	DB00589	hemorrhage	1	1.31	0.284	Subarachnoid hemorrhage	C0038525	0.000179225	0.000189632	HTR1B,TACR1,CYP3A4,CXCL1,RXFP1,ADRB1,ADORA1,VIPR2,EDNRB,F2,EDN1,CCL20,CALCA,AGT,CXCL12
lumiracoxib	DB01283	hemorrhage	1	1.165	0.253	Peptic Ulcer Hemorrhage	C0041582	7.72317e-05	0.000176078	TP53,PTGS1,CYP2C9
histrelin	DB06788	hemorrhage	2	1.316	0.414	Internal hemorrhage	C0333285	0.000255147	0.000266447	F2,GNA11,GNAQ,CYSLTR2,APP
diphenidol	DB01231	hemorrhage	1	1.041	0.226	Subarachnoid hemorrhage	C0038525	0.000175061	0.000267628	CCL20,TACR1,EDN1,HTR1B,EDNRB,F2,DNAJC6,CXCL1,BIN1,AGT,CXCL12,ADORA1,ADRB2
suvorexant	DB09034	hemorrhage	2	0.062	0.02	Internal hemorrhage	C0333285	0.000194175	0.00025345	GNAQ,GNA11
hyaluronidase	DB00070	hemorrhage	3	0.882	0.337	Subarachnoid hemorrhage	C0038525	8.61718e-05	0.000298016	SLA2,APOE,TGFBR2,GFAP,ITGA2,TTR,TGFBR1,SMAD3,CAMTA1,HP
hyaluronidase	DB00070	hemorrhage	3	0.882	0.337	Subcutaneous hemorrhage	C0854107	0.000113371	0.000224018	APOE,TGFBR2,KRT14,ITGA2,TGFBR1,SMAD3,KRT5
hyaluronidase	DB00070	hemorrhage	3	0.882	0.337	Intracranial hemorrhage	C0151699	0.000119725	0.000399485	APOE,TGFBR2,CST3,TGFBR1,SMAD3,F7,CAMTA1,FN1
hyaluronidase	DB00070	hemorrhage	3	0.882	0.337	Brain Hemorrhage, Traumatic	C0553692	0.00012608	1	ITGA2,F7,APOA1
hyaluronidase	DB00070	hemorrhage	3	0.882	0.337	Internal hemorrhage	C0333285	0.000223437	0.00025345	TGFBR2,CST3,TGFBR1,SMAD3,F7,FN1
hexachlorophene	DB00756	hemorrhage	2	1.132	0.356	Gastrointestinal hemorrhage	C0017181	0.000235178	0.000378816	SDHC,SDHD
flavoxate	DB01148	hemorrhage	1	0.607	0.132	Subarachnoid hemorrhage	C0038525	0.000174995	0.000298016	ADRB2,CCL20,EDNRB,BIN1,DNAJC6,F2,EDN1,HTR1B,TACR1,ADORA1,AGT,CXCL1,CXCL12
protirelin	DB09421	hemorrhage	2	1.573	0.495	Internal hemorrhage	C0333285	0.000254779	0.000266447	CYSLTR2,APP,GNA11,F2,GNAQ
dextroamphetamine	DB01576	hemorrhage	1	1.312	0.285	Subarachnoid hemorrhage	C0038525	0.000114564	0.000204872	VIPR2,GFAP,RXFP1,SLA2,HP,EDNRB,AGT,F2,ADRB1,EDN1,CALCA,TACR1,CAMTA1,APOE
dyphylline	DB00651	hemorrhage	1	1.142	0.248	Subarachnoid hemorrhage	C0038525	0.000111471	0.00015321	AGT,GFAP,CAMTA1,CXCL12,CALCA,VIPR2,ADORA1,HP,ADRB1,APOE,RXFP1,CXCL1,CCL20,SLA2,HTR1B
bepotastine	DB04890	hemorrhage	1	0.706	0.154	Internal hemorrhage	C0333285	0.000255147	0.000266447	F2,GNA11,CYSLTR2,APP,GNAQ
rilonacept	DB06372	hemorrhage	2	2.005	0.629	Subarachnoid hemorrhage	C0038525	0.000217998	0.000267628	IL1RN,IRAK1,IL1A,IL1B
glucagon recombinant	DB00040	hemorrhage	1	1.189	0.258	Subarachnoid hemorrhage	C0038525	0.000190629	0.000267628	TACR1,EDNRB,EDN1,RXFP1,VIPR2,CALCA,ADRB1,AGT,F2
conivaptan	DB00872	hemorrhage	1	1.059	0.23	Subarachnoid hemorrhage	C0038525	0.000124477	0.000267628	TACR1,AGT,VIPR2,ADRB2,ADRB1,EDNRB,F2,EDN1,DNAJC6,CALCA,BIN1,RXFP1,CYP3A4
cefpiramide	DB00430	hemorrhage	2	1.939	0.609	Brain Hemorrhage, Traumatic	C0553692	0.000102378	0.000166113	F7,APOA1,ITGA2
cefpiramide	DB00430	hemorrhage	2	1.939	0.609	Subarachnoid hemorrhage	C0038525	0.000200116	0.00052381	GFAP,SLA2,CAMTA1,ITGA2,HP,APOE,TTR
ulipristal	DB08867	hemorrhage	38	7.763	5.837	Brain Hemorrhage, Traumatic	C0553692	0.000100534	0.000181023	APOA1,ITGA2,F7
bismuth subsalicylate	DB01294	hemorrhage	3	2.347	0.895	Subarachnoid hemorrhage	C0038525	0.000119632	0.000298016	GFAP,ADRB2,SLA2,ITGA2,APOE,CAMTA1,TTR,HP,BIN1,DNAJC6
bismuth subsalicylate	DB01294	hemorrhage	3	2.347	0.895	Brain Hemorrhage, Traumatic	C0553692	0.00016433	1	F7,ITGA2,APOA1
ganirelix	DB06785	hemorrhage	5	1.271	0.598	Internal hemorrhage	C0333285	0.000255147	0.000266447	F2,APP,CYSLTR2,GNA11,GNAQ
enalaprilat	DB09477	hemorrhage	1	1.027	0.223	Peptic Ulcer Hemorrhage	C0041582	0.000148594	1	AGT,ACE
enalaprilat	DB09477	hemorrhage	1	1.027	0.223	Gastrointestinal hemorrhage	C0017181	0.00039257	0.000509489	AGT,ACE
enalaprilat	DB09477	hemorrhage	1	1.027	0.223	Cerebral Hemorrhage	C2937358	0.000532129	0.000618601	AGT,ACE
vorapaxar	DB09030	hemorrhage	13	7.599	4.329	Internal hemorrhage	C0333285	8.98792e-05	0.000266447	GNA11,GNAQ,F2
sulodexide	DB06271	hemorrhage	1	1.366	0.295	Brain Hemorrhage, Traumatic	C0553692	0.000307692	1	F2
ardeparin	DB00407	hemorrhage	1	1.349	0.292	Brain Hemorrhage, Traumatic	C0553692	0.00030543	1	F2
theobromine	DB01412	hemorrhage	1	1.153	0.251	Subarachnoid hemorrhage	C0038525	0.00011526	0.000209892	GFAP,HTR1B,HP,ADORA1,CXCL12,SLA2,AGT,CAMTA1,CALCA,VIPR2,ADRB1,RXFP1,CCL20,CXCL1,APOE
triflusal	DB08814	hemorrhage	1	1.136	0.247	Cerebral Hemorrhage	C2937358	0.000106494	0.000152042	NFKB1,NFKBIA,RELA,CHUK
adalimumab	DB00051	hepatic failure	224	0.385	0.344	Acute hepatic failure	C0162557	9.10455e-05	0.000251802	FCGR3B,FCGR3A,LTA,TNFRSF1A,TNF
infliximab	DB00065	hepatic failure	165	0.628	0.552	Acute hepatic failure	C0162557	0.000100529	0.000555914	LTA,TNFRSF1A,TNF
etanercept	DB00005	hepatic failure	160	0.206	0.181	Acute hepatic failure	C0162557	7.36342e-05	0.000247576	PTGS2,TNFRSF1A,FCGR3B,TNF,LTA,FCGR3A
imatinib	DB00619	hepatic failure	133	1.836	1.589	Acute hepatic failure	C0162557	0.000207911	0.000246823	ATM,HGF,SOS1,GFAP,CYP1A2,CYP3A4,EREG,ALB,JAK2
trastuzumab	DB00072	hepatic failure	92	2.702	2.27	Acute hepatic failure	C0162557	0.000248013	0.000274026	SOS1,HGF,MET,JAK2,FCGR3B,EREG,FCGR3A,GPNMB
ipilimumab	DB06186	hepatic failure	47	2.293	1.795	Acute hepatic failure	C0162557	0.000466967	0.000555914	CD86
pazopanib	DB06589	hepatic failure	60	2.345	1.889	Acute hepatic failure	C0162557	0.000211348	0.000260023	SOS1,CYP1A2,CD86,CYP3A4,EREG,JAK2,HGF,MET,UGT1A1
insulin aspart	DB01306	hepatic failure	3	0.152	0.058	Acute hepatic failure	C0162557	0.000227312	0.00036	INS,CYP1A2
thalidomide	DB01041	hepatic failure	125	1.033	0.89	Acute hepatic failure	C0162557	0.000152202	0.000238007	LTA,SOS1,PTGS2,MET,HGF,TNF,EREG,TNFRSF1A,CYP1A2
dasatinib	DB01254	hepatic failure	10	0.431	0.252	Acute hepatic failure	C0162557	0.000247115	0.000260023	HGF,EREG,HLA-E,CD86,CYP3A4,JAK2,MET,CYP1A2,SOS1
erlotinib	DB00530	hepatic failure	62	1.059	0.856	Acute hepatic failure	C0162557	0.000155935	0.000274026	ATM,GFAP,UGT1A1,GPNMB,EREG,ALB,CYP3A4,SOS1,CYP1A2,MET,JAK2,HGF
minocycline	DB01017	hepatic failure	49	2.718	2.139	Acute hepatic failure	C0162557	0.000251325	0.000267697	IL1B,XIAP,CASP9,CASP3
apremilast	DB05676	hepatic failure	11	0.243	0.146	Acute hepatic failure	C0162557	5.26316e-05	0.000320262	GFAP,SOS1,TNFRSF1A,CYP3A4,IFNG,NOS3,LTA,ALB,TNF,JAK2
tofacitinib	DB08895	hepatic failure	16	0.468	0.307	Acute hepatic failure	C0162557	0.00022622	0.000259926	SOS1,IFNG,ATM,ALB,GFAP,CYP3A4,JAK2
insulin detemir	DB01307	hepatic failure	3	0.207	0.079	Acute hepatic failure	C0162557	0.000215243	0.000383325	INS,GFAP,ATM,ALB,CYP1A2
sirolimus	DB00877	hepatic failure	45	1.473	1.147	Acute hepatic failure	C0162557	0.000311965	0.000320262	EREG,JAK2,HGF,SOS1,CD86,MET,CYP3A4
golimumab	DB06674	hepatic failure	7	0.271	0.143	Acute hepatic failure	C0162557	0.000100529	0.000555914	TNF,TNFRSF1A,LTA
cetuximab	DB00002	hepatic failure	38	0.751	0.572	Acute hepatic failure	C0162557	0.00023673	0.000251802	JAK2,GPNMB,FCGR3A,FCGR3B,MET,SOS1,HGF,EREG
ibrutinib	DB09053	hepatic failure	24	1.223	0.867	Acute hepatic failure	C0162557	6.89972e-05	0.000293223	TLR4,CD14,CYP3A4,SOS1,HLA-E
pomalidomide	DB08910	hepatic failure	15	0.496	0.321	Acute hepatic failure	C0162557	3.42205e-05	0.000259926	CYP1A2,CYP3A4,TNFRSF1A,PTGS2,TNF,LTA
panitumumab	DB01269	hepatic failure	30	2.372	1.745	Acute hepatic failure	C0162557	0.000399197	0.000555914	MET,SOS1,GPNMB,EREG,JAK2,HGF
insulin glulisine	DB01309	hepatic failure	3	0.468	0.179	Acute hepatic failure	C0162557	0.000227312	0.00036	INS,CYP1A2
aldesleukin	DB00041	hepatic failure	13	1.805	1.129	Acute hepatic failure	C0162557	0.000225688	0.000320262	SOS1,PTGS2,JAK2,CYP3A4
pertuzumab	DB06366	hepatic failure	14	2.098	1.335	Acute hepatic failure	C0162557	0.000538173	0.000555914	SOS1,HGF,EREG,MET
epinephrine	DB00668	hepatic failure	7	0.422	0.222	Acute hepatic failure	C0162557	0.000131448	0.000239962	POMC,VIP,ALB,GFAP,LTA,CYP1A2,TNF,PTAFR,CYP3A4,CGA,TNFRSF1A
olsalazine	DB01250	hepatic failure	1	0.823	0.179	Acute hepatic failure	C0162557	0.000319249	0.00036	JAK2,IFNG
osimertinib	DB09330	hepatic failure	2	0.811	0.255	Acute hepatic failure	C0162557	0.000220691	0.000312625	JAK2,CYP1A2,SOS1,CYP3A4,MET,EREG,GPNMB,HGF
lidocaine	DB00281	hepatic failure	4	0.564	0.243	Acute hepatic failure	C0162557	0.000181775	0.000274026	ALB,CYP1A2,SOS1,HGF,JAK2,CYP3A4,GPNMB,EREG,MET,GFAP
rasagiline	DB01367	hepatic failure	2	0.54	0.17	Acute hepatic failure	C0162557	0.000170213	0.000383325	BCL2,CYP1A2
clenbuterol	DB01407	hepatic failure	2	1.982	0.622	Acute hepatic failure	C0162557	9.39886e-05	0.000282029	MAPK8,CYP1A2,LTA,VIP,POMC,TNFRSF1A,TNF,CGA
pentosan polysulfate	DB00686	hepatic failure	2	0.422	0.133	Acute hepatic failure	C0162557	0.000329666	0.000383325	JAK2,HGF,EREG,MET,SOS1,CD86
glucosamine	DB01296	hepatic failure	1	0.87	0.189	Acute hepatic failure	C0162557	9.03637e-05	0.000259926	TNF,TNFRSF1A,JAK2,IFNG,LTA
amrinone	DB01427	hepatic failure	5	3.386	1.584	Acute hepatic failure	C0162557	9.02928e-05	0.000383325	ALB,TNFRSF1A,GFAP,LTA,TNF
caffeine	DB00201	hepatic failure	4	2.009	0.867	Acute hepatic failure	C0162557	0.000184656	0.000267298	GFAP,ATM,CYP3A4,VIP,CD86,ALB,POMC,TIMELESS,MET,CGA,HGF,CXCR3,CYP1A2,EREG
capsaicin	DB06774	hepatic failure	1	0.595	0.129	Acute hepatic failure	C0162557	0.000251344	0.000267697	CYP3A4,PTGS2,CYP1A2
quetiapine	DB01224	hyperlipidemia	1345	5.802	5.547	Hyperlipidemia, combined, 1	C0020473	6.5624e-05	0.000125266	SAA1,ALB,NPY,LDLRAP1,TRH,CYP2D6,GCG,LRP2,CCR5,CYP3A5,AGT,ADRB2,PTH,APOC1,F2,C3,ADRB3,CNR1,CCR2,APOB,SLC25A13,APOE,ABCB1,ADM,CDCP1,ADRB1,FSHR,HP,CCR7,CYP3A4,AGTR2,GAL,CCL5,CYP2C19,LDLR
liraglutide	DB06655	hyperlipidemia	21	1.374	0.951	Hyperlipidemia, combined, 1	C0020473	0.000111026	0.000151565	AGT,FSHR,ADRB1,GCG,ADRB3,ADM,PTH
olanzapine	DB00334	hyperlipidemia	830	5.788	5.466	Hyperlipidemia, combined, 1	C0020473	7.45416e-05	0.00011476	CCR5,APOC3,CYP3A4,CYP2D6,F2,CNR1,APOC1,ALB,CDCP1,APOA4,NPHS1,ABCB1,ADM,CYP2C9,PTH,CCR2,AGTR2,APOE,TRH,GAL,AGT,CCR7,APOB,ADRB3,NPY,ADRB2,HP,ADRB1,SLC25A13,CCL5,LRP2,LDLRAP1,LDLR,CYP2C19,FSHR,F7,APOA2,C3,SAA1,APOC2,GCG,APOA1
infliximab	DB00065	hyperlipidemia	179	0.523	0.462	Hyperlipidemia, familial combined	C0020474	0.000268078	0.000476004	TNFRSF1A,TNF
methotrexate	DB00563	hyperlipidemia	157	0.885	0.775	Hyperlipidemia, combined, 1	C0020473	5.00542e-05	0.000110289	NPHS1,SLCO1B1,CDCP1,APOC1,APOA4,F5,APOA2,F7,ABCB1,APOA1,MTHFR,ALB,APOC3,APOE,TFG,SLC25A13,APOC2,HP
methotrexate	DB00563	hyperlipidemia	157	0.885	0.775	Hyperlipidemia, familial combined	C0020474	7.5623e-05	0.000250628	APOA4,FN1,APOA2,APOA1,ALB,APOC3,APOE,CD59
prednisone	DB00635	hyperlipidemia	149	1.169	1.02	Hyperlipidemia, combined, 1	C0020473	4.05152e-05	0.000118043	HSD11B1,F7,ALB,APOA4,APOA2,SLC25A13,APOE,HP,APOC3,CYP3A4,APOC2,CYP2C19,APOA1,ABCB1,APOC1,CDCP1,NPHS1
prednisone	DB00635	hyperlipidemia	149	1.169	1.02	Hyperlipidemia, familial combined	C0020474	5.68822e-05	9.129e-05	ALB,APOA4,APOA2,APOE,APOC3,APOA1,FN1
rosuvastatin	DB01098	hyperlipidemia	1625	10.57	10.143	Hyperlipidemia, combined, 1	C0020473	4.15414e-05	0.000118027	CYP3A5,CYP3A4,APOA2,APOE,F7,CYP2C19,NPHS1,SLCO1B1,APOA4,HP,APOC2,ALB,APOC3,HMGCR,SLC25A13,APOA1,APOC1,CDCP1,CYP2C9
rosuvastatin	DB01098	hyperlipidemia	1625	10.57	10.143	Hyperlipidemia, familial combined	C0020474	5.27467e-05	0.000165463	FN1,APOA2,APOE,APOA4,ALB,APOC3,HMGCR,APOA1
canagliflozin	DB08907	hyperlipidemia	27	0.871	0.63	Hyperlipidemia, combined, 1	C0020473	4.67547e-05	0.000120593	CYP3A4,APOA1,CDCP1,APOC2,SLC25A13,HP,ALB,NPHS1,APOA4,APOC1,APOA2,APOE,F7,ABCB1,APOC3
canagliflozin	DB08907	hyperlipidemia	27	0.871	0.63	Hyperlipidemia, familial combined	C0020474	6.40814e-05	0.000237068	APOA1,FN1,ALB,APOA4,APOA2,APOE,APOC3
clozapine	DB00363	hyperlipidemia	224	1.336	1.196	Hyperlipidemia, combined, 1	C0020473	6.89984e-05	0.00012703	ADRB2,CNR1,AGT,ADRB3,CCR5,F2,APOE,CYP2D6,CDCP1,HP,CCL5,CYP2C9,ALB,CYP2C19,FSHR,TRH,ADM,SAA1,LRP2,NPY,GAL,CCR2,PTH,LDLR,SLC25A13,AGTR2,ADRB1,CYP3A4,APOC1,CYP2C8,GCG,APOB,CCR7,C3,ABCB1,LDLRAP1
isotretinoin	DB00982	hyperlipidemia	880	8.642	8.172	Hyperlipidemia, familial combined	C0020474	0.000300448	0.000476004	CRABP2
risperidone	DB00734	hyperlipidemia	224	1.512	1.353	Hyperlipidemia, combined, 1	C0020473	7.20377e-05	0.000108354	CCL5,TRH,ABCB1,CNR1,ADRB3,APOC1,ADM,CYP3A5,NPY,GCG,FSHR,ADRB1,PTH,F2,CCR2,CCR7,HP,AGT,CYP2D6,C3,ALB,SLC25A13,AGTR2,GAL,CCR5,SAA1,CDCP1,APOE,CYP3A4
tacrolimus	DB00864	hyperlipidemia	105	2.389	2.03	Hyperlipidemia, combined, 1	C0020473	4.08545e-05	0.000118043	APOA1,CDCP1,ALB,F7,HP,APOA4,NPHS1,CYP3A4,APOA2,ABCB1,SLC25A13,CYP3A5,APOC3,APOC2,APOE,APOC1
tacrolimus	DB00864	hyperlipidemia	105	2.389	2.03	Hyperlipidemia, familial combined	C0020474	5.9012e-05	9.129e-05	APOA1,ALB,APOA4,APOA2,FN1,APOC3,APOE
dexamethasone	DB01234	hyperlipidemia	43	1.018	0.788	Hyperlipidemia, combined, 1	C0020473	8.5592e-05	0.000105972	CYP19A1,AGT,CYP3A5,CCL5,GAL,CCR5,AGTR1,CYP3A4,CYP2D6,SAA1,AGTR2,CYP2C9,CYP2C8,C3,CCR7,NPY,CCR2,CNR1,CYP2C19,ABCB1
celecoxib	DB00482	hyperlipidemia	362	2.252	2.064	Hyperlipidemia, combined, 1	C0020473	5.06434e-05	0.000115945	CYP2D6,CYP3A4,APOA4,APOA1,HP,CYP2C8,ALB,NPHS1,APOC1,F7,AKT2,APOC3,SLC25A13,APOE,CDCP1,APOC2,CYP2C9,APOA2
telaprevir	DB05521	hyperlipidemia	15	0.15	0.097	Hyperlipidemia, combined, 1	C0020473	4.17367e-05	0.000114238	CYP3A4,CDCP1,HP,APOE,F7,APOA1,ABCB1,APOC1,SLC25A13,APOA2,NPHS1,APOA4,APOC2,APOC3,ALB
telaprevir	DB05521	hyperlipidemia	15	0.15	0.097	Hyperlipidemia, familial combined	C0020474	5.46218e-05	0.000304878	APOE,APOA1,APOA2,FN1,APOA4,APOC3,ALB
furosemide	DB00695	hyperlipidemia	42	0.679	0.524	Hyperlipidemia, combined, 1	C0020473	4.73907e-05	0.000120593	SLC25A13,NPHS1,APOE,HP,APOC1,APOC2,APOA4,ALB,APOA2,CDCP1,APOC3,APOA1,F7
furosemide	DB00695	hyperlipidemia	42	0.679	0.524	Hyperlipidemia, familial combined	C0020474	5.55712e-05	0.000237068	APOE,APOA4,ALB,APOA2,APOC3,APOA1,FN1
zidovudine	DB00495	hyperlipidemia	78	3.087	2.554	Hyperlipidemia, combined, 1	C0020473	4.32742e-05	0.000104382	CYP2C19,APOC2,CDCP1,APOA1,ABCB1,CYP2C9,CYP3A4,NPHS1,APOC1,F7,APOA4,APOA2,HP,CYP2C8,SLC25A13,APOE,ALB,APOC3
zidovudine	DB00495	hyperlipidemia	78	3.087	2.554	Hyperlipidemia, familial combined	C0020474	6.75182e-05	0.000204707	APOA1,FN1,APOA4,APOA2,APOE,ALB,APOC3
ranitidine	DB00863	hyperlipidemia	33	0.818	0.61	Hyperlipidemia, combined, 1	C0020473	6.4528e-05	0.000115945	FSHR,PTH,CYP3A4,ADM,CYP2C19,ADRB3,GCG,ADRB1,CYP2D6,ABCB1,CYP3A5
fentanyl	DB00813	hyperlipidemia	197	1.047	0.93	Hyperlipidemia, combined, 1	C0020473	7.92429e-05	0.000118747	CYP3A5,CCR7,GAL,AGT,CCL5,SAA1,CCR2,NPY,CCR5,ABCB1,AGTR2,CYP3A4,CNR1,C3
carbamazepine	DB00564	hyperlipidemia	121	2.795	2.402	Hyperlipidemia, combined, 1	C0020473	4.11462e-05	0.000122001	HP,CYP2C9,CYP2C19,ABCB1,CYP3A4,CYP3A5,SLC25A13,APOE,ALB,CYP2C8,APOC1,CDCP1
gabapentin	DB00996	hyperlipidemia	241	1.845	1.658	Hyperlipidemia, combined, 1	C0020473	0.000120281	0.000123153	CNR1,CCR5,CCR7,NPY,GAL,CCL5,AGTR2,CCR2,C3,SAA1,AGT
fluoxetine	DB00472	hyperlipidemia	136	0.844	0.731	Hyperlipidemia, combined, 1	C0020473	4.58999e-05	0.000132068	APOC1,ALB,CDCP1,ABCB1,APOA4,APOC2,CYP2C19,CYP3A4,NPHS1,SLC25A13,APOC3,HP,F7,APOA1,APOA2,CYP3A5,APOE,CYP2C9,CYP2D6
fluoxetine	DB00472	hyperlipidemia	136	0.844	0.731	Hyperlipidemia, familial combined	C0020474	7.40072e-05	0.000149913	ALB,APOA4,APOC3,FN1,APOA1,APOA2,APOE
sulindac	DB00605	hyperlipidemia	5	0.761	0.358	Hyperlipidemia, combined, 1	C0020473	5.53816e-05	0.000134241	APOA2,APOC2,CDCP1,SAA1,PPARD,PTGS1,HP,APOA4,ALB,SLC25A13,F7,APOC3,APOA1,APOE,NPHS1,APOC1,AKR1B1
sulindac	DB00605	hyperlipidemia	5	0.761	0.358	Hyperlipidemia, familial combined	C0020474	0.000122505	0.000142631	APOA2,FN1,APOA4,ALB,APOC3,APOA1,APOE
ibuprofen	DB01050	hyperlipidemia	76	0.529	0.437	Hyperlipidemia, combined, 1	C0020473	4.92723e-05	0.000108567	CYP2C9,ADRB2,F7,CYP2C8,APOC3,LDLRAP1,PLG,ALB,APOC2,HP,FABP2,APOA2,ABCB1,SLC25A13,APOC1,LRP2,APOE,APOB,NPHS1,PTGS1,PPARG,CYP2C19,SEL1L,CDCP1,APOA4,CFTR,APOA1
ibuprofen	DB01050	hyperlipidemia	76	0.529	0.437	Hyperlipidemia, familial combined	C0020474	6.55795e-05	0.000202355	FN1,APOC3,ALB,FABP2,APOA2,APOE,APOB,PPARG,APOA4,APOA1
propofol	DB00818	hyperlipidemia	51	2.571	2.033	Hyperlipidemia, combined, 1	C0020473	5.17588e-05	0.000123523	CYP2C9,APOA4,APOC2,F7,CDCP1,CYP2C19,HP,APOC3,APOC1,APOA2,NPHS1,SLC25A13,CYP2D6,APOA1,CYP3A4,ALB,CYP2C8,APOE
aripiprazole	DB01238	hyperlipidemia	173	1.728	1.522	Hyperlipidemia, combined, 1	C0020473	6.52174e-05	0.000109632	CYP3A4,ADRB1,CDCP1,GCG,ALB,ADRB3,SAA1,APOC1,CNR1,CCL5,F2,AGT,SLC25A13,CYP2D6,LDLRAP1,C3,CYP3A5,CCR5,APOE,CCR7,GAL,AGTR2,NPY,HP,LDLR,APOB,PTH,ADM,TRH,LRP2,ADRB2,FSHR,CCR2
imatinib	DB00619	hyperlipidemia	27	0.275	0.199	Hyperlipidemia, combined, 1	C0020473	6.33206e-05	0.000122009	APOE,CDCP1,SLC25A13,CYP2C19,APOA1,PTGS1,APOC3,CYP3A5,SHC1,ABCB1,IRS1,NPHS1,HP,CYP3A4,APOC2,APOA4,KL,APOC1,ALB,CYP2C9,F7,CYP2D6,APOA2
imatinib	DB00619	hyperlipidemia	27	0.275	0.199	Hyperlipidemia, familial combined	C0020474	0.000170351	0.00018325	APOE,APOA1,APOC3,IRS1,FN1,APOA4,ALB,APOA2
rosiglitazone	DB00412	hyperlipidemia	337	3.691	3.372	Hyperlipidemia, combined, 1	C0020473	4.42756e-05	0.000132068	PTGS1,APOE,APOA4,CYP2C9,CDCP1,F7,CYP2C19,APOC3,ALB,CYP2C8,SLCO1B1,NPHS1,SLC25A13,APOC1,APOA1,HP,CYP2D6,PPARG,APOC2,APOA2
rosiglitazone	DB00412	hyperlipidemia	337	3.691	3.372	Hyperlipidemia, familial combined	C0020474	5.65889e-05	0.000149913	APOE,APOA4,APOC3,ALB,FN1,APOA1,PPARG,APOA2
cimetidine	DB00501	hyperlipidemia	14	0.453	0.289	Hyperlipidemia, combined, 1	C0020473	5.39318e-05	0.000123523	CYP3A5,ADRB1,GCG,ADRB3,CYP3A4,FSHR,CYP2D6,PTH,CYP2C9,ADM,ABCB1,CYP2C8,CYP2C19
morphine	DB00295	hyperlipidemia	31	0.385	0.284	Hyperlipidemia, combined, 1	C0020473	8.49515e-05	0.000123727	CCR7,CCR2,CYP3A4,GAL,CYP2D6,SAA1,AGTR2,CNR1,C3,ABCB1,CCR5,CYP2C8,CCL5,AGT,NPY
paroxetine	DB00715	hyperlipidemia	93	0.608	0.511	Hyperlipidemia, combined, 1	C0020473	7.76489e-05	0.000137285	CCR5,APOB,ADRB2,CCR7,CCR2,GAL,CCL5,C3,CNR1,CYP2C8,AGTR2,NPY,GCG,CYP2D6,ABCB1,CYP2C9,SAA1,F2,AGT,LRP2,LDLR,TRH,LDLRAP1
ceftriaxone	DB01212	hyperlipidemia	13	0.833	0.521	Hyperlipidemia, combined, 1	C0020473	4.63443e-05	0.000115945	NPHS1,CDCP1,APOE,APOA4,APOA2,APOC2,APOA1,HP,APOC3,F7,APOC1,SLC25A13,ALB
ceftriaxone	DB01212	hyperlipidemia	13	0.833	0.521	Hyperlipidemia, familial combined	C0020474	5.6707e-05	5.93359e-05	APOE,APOA4,APOA2,APOA1,APOC3,FN1,ALB
naproxen	DB00788	hyperlipidemia	51	0.304	0.24	Hyperlipidemia, combined, 1	C0020473	4.90106e-05	0.000134241	APOC1,ALB,HP,APOC3,APOE,F7,CYP2C9,APOA1,APOA4,APOC2,SLC25A13,PTGS1,APOA2,NPHS1,CDCP1,CYP2C8
naproxen	DB00788	hyperlipidemia	51	0.304	0.24	Hyperlipidemia, familial combined	C0020474	7.01795e-05	0.000142631	FN1,ALB,APOC3,APOE,APOA1,APOA4,APOA2
diclofenac	DB00586	hyperlipidemia	55	1.633	1.303	Hyperlipidemia, combined, 1	C0020473	4.95071e-05	0.000129226	F7,CYP2C19,SLC25A13,APOC3,PTGS1,ABCB1,HP,CYP2C8,APOC2,APOE,CYP2C9,CYP3A4,APOA1,APOA4,NPHS1,APOC1,APOA2,CDCP1,ALB,ALOX5
valsartan	DB00177	hyperlipidemia	179	2.868	2.533	Hyperlipidemia, combined, 1	C0020473	5.17688e-05	0.000123153	APOC3,F7,AGTR1,CDCP1,APOC2,APOC1,SLCO1B1,NPHS1,TRH,APOA2,GCG,CYP2C9,ALB,APOE,APOA1,SLC25A13,APOA4,F2,AGT,HP,SAA1
oxycodone	DB00497	hyperlipidemia	22	0.154	0.107	Hyperlipidemia, combined, 1	C0020473	8.23151e-05	0.000118747	CNR1,NPY,CCR2,CYP3A5,CCR5,C3,GAL,CYP3A4,AGTR2,CCL5,CCR7,CYP2D6,SAA1,AGT
sulfamethoxazole	DB01015	hyperlipidemia	13	0.805	0.503	Hyperlipidemia, combined, 1	C0020473	4.35869e-05	0.000120593	CYP2C8,SLC25A13,PTGS1,APOA2,CYP2C9,APOA1,NPHS1,APOC3,APOC1,APOA4,HP,CYP3A4,CDCP1,APOC2,F7,ALB,APOE
sulfamethoxazole	DB01015	hyperlipidemia	13	0.805	0.503	Hyperlipidemia, familial combined	C0020474	6.60744e-05	0.000237068	APOA2,APOA1,APOC3,APOA4,FN1,ALB,APOE
erythromycin	DB00199	hyperlipidemia	7	0.457	0.241	Hyperlipidemia, combined, 1	C0020473	5.24763e-05	0.000120593	ALB,HP,NPHS1,F7,APOA1,APOE,ABCB1,TRH,APOA2,CDCP1,SAA1,APOA4,F2,APOC3,CYP3A4,APOC1,GCG,APOC2,SLC25A13,AGT
erythromycin	DB00199	hyperlipidemia	7	0.457	0.241	Hyperlipidemia, familial combined	C0020474	0.000139726	0.000237068	ALB,APOA1,APOE,APOA2,FN1,APOA4,APOC3
irinotecan	DB00762	hyperlipidemia	4	0.085	0.037	Hyperlipidemia, combined, 1	C0020473	4.60131e-05	0.000125891	CYP3A5,CYP3A4,ALB,F7,APOC3,APOC2,APOC1,HP,CDCP1,APOE,NPHS1,APOA4,APOA2,ABCB1,SLCO1B1,SLC25A13,APOA1
irinotecan	DB00762	hyperlipidemia	4	0.085	0.037	Hyperlipidemia, familial combined	C0020474	7.00654e-05	0.000165569	ALB,APOC3,FN1,APOE,APOA4,APOA2,APOA1
saquinavir	DB01232	hyperlipidemia	61	8.519	6.801	Hyperlipidemia, combined, 1	C0020473	4.48267e-05	0.000125891	CYP3A4,NPHS1,SLC25A13,CDCP1,CYP3A5,APOC1,F7,CYP2C8,APOC2,APOA1,APOE,CYP2D6,HP,SLCO1B1,APOA4,CYP2C19,APOC3,APOA2,ABCB1,CYP2C9,ALB
captopril	DB01197	hyperlipidemia	7	0.352	0.186	Hyperlipidemia, combined, 1	C0020473	4.42015e-05	0.000120593	SLC25A13,ACE,ABCB1,APOE,CYP2D6,APOA1,MMP14,HP,AGT,NPHS1,APOC1,F7,APOA4,APOC3,APOA2,REN,ALB,APOC2,CDCP1
captopril	DB01197	hyperlipidemia	7	0.352	0.186	Hyperlipidemia, familial combined	C0020474	6.93916e-05	0.000237068	ACE,APOE,APOA1,APOA4,APOC3,APOA2,FN1,ALB
amiodarone	DB01118	hyperlipidemia	15	0.304	0.196	Hyperlipidemia, combined, 1	C0020473	6.48668e-05	0.000137285	CYP2D6,CYP2C19,CYP2C8,CYP3A4,CYP2C9,ADRB1,ABCB1,ADM,GCG,FSHR,PTH,CYP3A5
fluorouracil	DB00544	hyperlipidemia	79	1.54	1.276	Hyperlipidemia, combined, 1	C0020473	4.73725e-05	0.000104382	APOA2,APOA1,APOA4,MTHFR,CDCP1,SLC25A13,APOC3,F7,NPHS1,CYP2C8,HP,APOE,APOC2,CYP2C9,ALB,APOC1
fluorouracil	DB00544	hyperlipidemia	79	1.54	1.276	Hyperlipidemia, familial combined	C0020474	7.17059e-05	0.000204707	FN1,APOA2,APOA1,APOA4,APOC3,APOE,ALB
clopidogrel	DB00758	hyperlipidemia	55	0.544	0.434	Hyperlipidemia, combined, 1	C0020473	5.44132e-05	0.000134241	CYP2C19,AGTR2,CCR5,GAL,C3,CYP3A4,NPY,CCL5,CCR2,CCR7,ABCB1,SAA1,CYP2C9,CYP3A5,CYP2C8,AGT,CNR1
rifampicin	DB01045	hyperlipidemia	4	0.22	0.095	Hyperlipidemia, combined, 1	C0020473	4.66427e-05	0.000129226	APOC1,HP,APOE,CYP3A5,CYP3A4,CYP2C8,APOC2,CYP2C9,APOA1,SLCO1B1,APOC3,CDCP1,CYP2C19,ALB,SLC25A13,NPHS1,APOA4,ABCB1,APOA2,F7
losartan	DB00678	hyperlipidemia	41	1.341	1.032	Hyperlipidemia, combined, 1	C0020473	4.82202e-05	0.000118027	SAA1,CYP2C9,GCG,CDCP1,APOC3,APOC1,TRH,SLC25A13,APOA4,F7,AGTR1,APOA2,CYP3A4,APOA1,APOC2,CYP2C8,F2,CYP2C19,CYP3A5,ALB,APOE,ABCB1,NPHS1,HP,AGT
phenytoin	DB00252	hyperlipidemia	90	1.5	1.258	Hyperlipidemia, combined, 1	C0020473	4.20213e-05	0.000123727	APOA1,APOC3,NPHS1,CYP2C8,SLC25A13,CYP3A5,APOE,CYP2C9,APOC2,ABCB1,CYP3A4,CYP2C19,APOC1,APOA4,ALB,CDCP1,APOA2,HP,F7
phenytoin	DB00252	hyperlipidemia	90	1.5	1.258	Hyperlipidemia, familial combined	C0020474	6.59574e-05	0.000215736	APOA1,APOC3,APOE,APOA4,FN1,ALB,APOA2
tramadol	DB00193	hyperlipidemia	26	0.378	0.272	Hyperlipidemia, combined, 1	C0020473	0.000131804	0.000132068	C3,CCR2,CCR5,CCL5,AGTR2,F2,NPY,GAL,TRH,CNR1,SAA1,AGT,GCG,CCR7,CYP3A4,CYP2D6
insulin aspart	DB01306	hyperlipidemia	13	0.478	0.299	Hyperlipidemia, familial combined	C0020474	0.000171132	0.000246479	IRS1,INS
warfarin	DB00682	hyperlipidemia	47	0.333	0.261	Hyperlipidemia, combined, 1	C0020473	4.30108e-05	0.000134241	APOC3,APOE,APOA1,APOC2,CYP3A4,APOA4,CDCP1,SLC25A13,NPHS1,APOC1,HP,CYP2C8,ALB,F7,APOA2,CYP2C19,CYP2C9
warfarin	DB00682	hyperlipidemia	47	0.333	0.261	Hyperlipidemia, familial combined	C0020474	6.53433e-05	0.000142631	APOC3,APOE,APOA1,APOA4,ALB,FN1,APOA2
mirtazapine	DB00370	hyperlipidemia	40	0.872	0.668	Hyperlipidemia, combined, 1	C0020473	8.02985e-05	0.000117886	ADRB2,TRH,LDLRAP1,LDLR,GCG,ADM,LRP2,ADRB1,CCR2,FSHR,ADRB3,AGT,GAL,CYP2C8,CNR1,C3,APOB,SAA1,CCR7,CCL5,CYP3A4,PTH,F2,NPY,AGTR2,CCR5,CYP2D6,CYP2C9
oxcarbazepine	DB00776	hyperlipidemia	20	0.7	0.48	Hyperlipidemia, combined, 1	C0020473	4.27762e-05	0.000123153	APOA2,APOE,F7,APOA1,CDCP1,CYP3A5,APOC1,CYP2C19,HP,APOC3,CYP3A4,APOC2,SLC25A13,ALB,NPHS1,APOA4
oxcarbazepine	DB00776	hyperlipidemia	20	0.7	0.48	Hyperlipidemia, familial combined	C0020474	5.92068e-05	7.55072e-05	APOA2,APOE,APOA1,APOC3,FN1,ALB,APOA4
ondansetron	DB00904	hyperlipidemia	7	0.448	0.236	Hyperlipidemia, combined, 1	C0020473	6.09547e-05	0.000132068	CYP2D6,CYP2C9,FSHR,ADRB3,SAA1,CCR2,PTH,GCG,NPY,AGTR2,ADM,ADRB1,GAL,CYP3A4,CCL5,AGT,CCR7,CYP3A5,CCR5,C3,CNR1
memantine	DB01043	hyperlipidemia	6	0.275	0.138	Hyperlipidemia, combined, 1	C0020473	0.00010134	0.000134241	GAL,CCR5,CNR1,SHC1,AGT,CCR7,CCR2,CCL5,C3,NPY,SAA1,CYP2C19,AGTR2
metoprolol	DB00264	hyperlipidemia	199	3.537	3.144	Hyperlipidemia, combined, 1	C0020473	4.75361e-05	0.000118747	ABCB1,LDLR,CYP2D6,CYP2C19,ADRB3,ADRB1,LDLRAP1,APOB,PTH,FSHR,LRP2,GCG,ADRB2,ADM
treprostinil	DB00374	hyperlipidemia	3	0.048	0.018	Hyperlipidemia, combined, 1	C0020473	6.45817e-05	0.000114238	CCL5,CCR7,ADM,FSHR,CNR1,NPY,CYP2C9,GCG,PPARD,ADRB3,GAL,SAA1,C3,PTH,CCR5,AGT,ADRB1,AGTR2,CCR2
erlotinib	DB00530	hyperlipidemia	6	0.176	0.088	Hyperlipidemia, combined, 1	C0020473	7.40254e-05	0.000137285	APOE,IRS1,SLC25A13,HP,CYP2D6,KL,CDCP1,PTPRA,LDLRAP1,APOA1,ABCB1,CYP3A5,LRP2,SHC1,CYP2C8,APOC2,ALB,ADRB2,NPHS1,APOB,CYP3A4,APOC3,APOC1,APOA2,APOA4,F7
glyburide	DB01016	hyperlipidemia	11	0.894	0.536	Hyperlipidemia, combined, 1	C0020473	4.24985e-05	0.000123415	ADRB2,CDCP1,CPT1A,APOB,APOA1,APOE,ALB,APOC2,NPHS1,APOC1,HP,APOA2,ABCA1,CYP2C9,F7,SLC25A13,APOA4,CYP3A4,ABCB1,CFTR,SEL1L,LDLRAP1,CYP2C19,APOC3,LRP2
glyburide	DB01016	hyperlipidemia	11	0.894	0.536	Hyperlipidemia, familial combined	C0020474	5.85096e-05	0.000241624	APOB,APOA1,APOE,ALB,FN1,APOA2,ABCA1,APOA4,APOC3
ziprasidone	DB00246	hyperlipidemia	66	1.615	1.314	Hyperlipidemia, combined, 1	C0020473	6.85242e-05	0.000129226	LRP2,SLC25A13,CDCP1,LDLR,GAL,PTH,CCR7,APOB,ADM,ADRB1,CCR2,APOE,CYP3A4,LDLRAP1,CYP2D6,F2,ADRB3,C3,NPY,CCL5,CNR1,AGT,ADRB2,FSHR,HP,GCG,CCR5,TRH,ALB,APOC1,SAA1,CYP3A5,AGTR2
apremilast	DB05676	hyperlipidemia	26	0.328	0.236	Hyperlipidemia, combined, 1	C0020473	7.79727e-05	0.000120593	APOC1,CDCP1,CYP3A4,SLC25A13,CAV1,NOS3,APOE,LTA,ALB,TNF,SHC1,HP
apremilast	DB05676	hyperlipidemia	26	0.328	0.236	Hyperlipidemia, familial combined	C0020474	0.000216807	0.000237068	IL2RB,TNFRSF1A,APOE,ALB,TNF
estradiol	DB00783	hyperlipidemia	59	1.116	0.897	Hyperlipidemia, combined, 1	C0020473	4.30423e-05	0.000129226	ESR2,ALB,APOC1,APOC2,APOA4,APOA1,HP,CYP3A4,SLCO1B1,CYP2C9,APOE,CYP2C8,APOA2,CYP3A5,FABP2,ESR1,NPHS1,ABCB1,F7,CDCP1,APOC3,CYP2C19,SLC25A13
estradiol	DB00783	hyperlipidemia	59	1.116	0.897	Hyperlipidemia, familial combined	C0020474	7.16557e-05	0.000146566	ALB,APOA4,APOA1,APOE,APOA2,FABP2,APOC3,FN1
tetracycline	DB00759	hyperlipidemia	3	0.656	0.25	Hyperlipidemia, combined, 1	C0020473	4.58123e-05	0.000118043	SLC25A13,NPHS1,APOA4,F7,APOC2,APOA2,HP,CYP3A4,APOE,APOC3,ALB,APOA1,APOC1,CDCP1
tetracycline	DB00759	hyperlipidemia	3	0.656	0.25	Hyperlipidemia, familial combined	C0020474	6.07083e-05	9.129e-05	APOA4,APOA2,APOE,APOC3,ALB,FN1,APOA1
diazepam	DB00829	hyperlipidemia	34	0.6	0.45	Hyperlipidemia, combined, 1	C0020473	4.12634e-05	0.000109632	ABCB1,F7,ALB,APOA1,HP,CYP3A5,CDCP1,CYP2C8,PTGS1,CYP3A4,APOC3,APOA2,NPHS1,CYP2C9,CYP2C19,APOA4,APOC2,SLC25A13,APOE,APOC1
diazepam	DB00829	hyperlipidemia	34	0.6	0.45	Hyperlipidemia, familial combined	C0020474	7.28477e-05	0.000159222	ALB,FN1,APOA1,APOC3,APOA2,APOA4,APOE
cinacalcet	DB01012	hyperlipidemia	4	0.067	0.029	Hyperlipidemia, combined, 1	C0020473	0.000102036	0.000114238	AGTR2,CCL5,C3,GCG,GAL,CYP3A4,CCR5,AGT,SAA1,CNR1,NPY,F2,AGTR1,TRH,CCR2,CCR7,CYP2D6
tofacitinib	DB08895	hyperlipidemia	362	6.497	5.955	Hyperlipidemia, combined, 1	C0020473	7.63636e-05	0.000118747	SHC1,APOA1,CDCP1,ALB,APOC1,NPHS1,APOC2,APOA2,APOA4,CYP2C19,HP,SLC25A13,IRS1,APOC3,APOE,CYP3A4,GH1,F7
insulin detemir	DB01307	hyperlipidemia	5	0.226	0.106	Hyperlipidemia, combined, 1	C0020473	4.41524e-05	0.000151565	APOE,APOA4,CDCP1,INS,APOC2,APOC3,HP,INSR,APOA1,ALB,IRS1,APOA2,SLC25A13,NPHS1,APOC1,F7
insulin detemir	DB01307	hyperlipidemia	5	0.226	0.106	Hyperlipidemia, familial combined	C0020474	4.70434e-05	0.000261563	APOE,APOA4,INS,APOC3,APOA1,ALB,IRS1,APOA2,FN1
vemurafenib	DB08881	hyperlipidemia	15	3.753	2.424	Hyperlipidemia, combined, 1	C0020473	5.40724e-05	0.000120593	CDCP1,APOA4,APOE,ALB,APOC1,APOA1,APOC3,CYP3A4,APOC2,HP,F7,CYP2D6,APOA2,SLC25A13,NPHS1
vemurafenib	DB08881	hyperlipidemia	15	3.753	2.424	Hyperlipidemia, familial combined	C0020474	8.73303e-05	0.000237068	APOA4,APOE,ALB,APOA1,APOC3,FN1,APOA2
clonazepam	DB01068	hyperlipidemia	58	1.003	0.805	Hyperlipidemia, combined, 1	C0020473	4.36374e-05	0.000123153	CDCP1,F7,APOA1,APOC3,ALB,SLC25A13,APOA2,HP,APOC1,APOA4,APOC2,NPHS1,APOE,CYP3A4
clonazepam	DB01068	hyperlipidemia	58	1.003	0.805	Hyperlipidemia, familial combined	C0020474	5.71509e-05	7.55072e-05	APOA1,APOC3,ALB,APOA2,APOA4,FN1,APOE
vancomycin	DB00512	hyperlipidemia	7	0.219	0.116	Hyperlipidemia, combined, 1	C0020473	4.58104e-05	0.000172636	APOC3,APOA1,SLC25A13,APOC1,APOC2,HP,CDCP1,APOE,F7,APOA4,APOA2,NPHS1,ALB
vancomycin	DB00512	hyperlipidemia	7	0.219	0.116	Hyperlipidemia, familial combined	C0020474	5.68281e-05	0.000246479	APOC3,APOA1,FN1,APOE,APOA4,APOA2,ALB
levothyroxine	DB00451	hyperlipidemia	147	1.888	1.645	Hyperlipidemia, combined, 1	C0020473	4.07616e-05	0.000118027	APOA4,SLCO1B1,APOA2,APOE,HP,NPHS1,CYP3A4,APOC3,SLC25A13,F7,ABCB1,CDCP1,APOC1,CYP2C8,APOC2,APOA1,ALB
levothyroxine	DB00451	hyperlipidemia	147	1.888	1.645	Hyperlipidemia, familial combined	C0020474	6.22151e-05	0.000165463	APOA4,APOA2,APOE,FN1,APOC3,APOA1,ALB
codeine	DB00318	hyperlipidemia	6	0.298	0.15	Hyperlipidemia, combined, 1	C0020473	8.75561e-05	0.000115945	SAA1,CCR5,AGT,CCR2,CYP2D6,CCR7,AGTR2,GAL,C3,CYP3A4,CCL5,CYP3A5,NPY,CNR1
piroxicam	DB00554	hyperlipidemia	7	0.474	0.25	Hyperlipidemia, combined, 1	C0020473	4.64513e-05	0.000120593	APOA2,NPHS1,APOC3,APOA1,CDCP1,APOC1,APOE,SLC25A13,PTGS1,APOC2,ALB,CYP2C9,HP,CYP2C8,APOA4,F7
piroxicam	DB00554	hyperlipidemia	7	0.474	0.25	Hyperlipidemia, familial combined	C0020474	6.48432e-05	0.000237068	APOA2,APOC3,APOA1,APOE,ALB,APOA4,FN1
paliperidone	DB01267	hyperlipidemia	56	0.962	0.769	Hyperlipidemia, combined, 1	C0020473	7.54889e-05	0.000118857	GAL,GCG,CYP3A5,F2,C3,APOE,CCR7,ADRB3,HP,CCL5,CYP3A4,ADM,ADRB1,CDCP1,AGT,CNR1,CCR5,CYP2D6,TRH,ALB,PTH,AGTR2,APOC1,SLC25A13,FSHR,NPY,SAA1,CCR2
metoclopramide	DB01233	hyperlipidemia	58	2.033	1.631	Hyperlipidemia, combined, 1	C0020473	9.90972e-05	0.000118043	FSHR,PTH,ADRB3,CYP2D6,F2,SAA1,NPY,ADM,AGT,CCR5,GAL,AGTR2,CCL5,TRH,GCG,CNR1,CCR7,C3,CCR2,ADRB1
golimumab	DB06674	hyperlipidemia	35	0.736	0.554	Hyperlipidemia, familial combined	C0020474	0.000268078	0.000476004	TNF,TNFRSF1A
atenolol	DB00335	hyperlipidemia	144	3.804	3.311	Hyperlipidemia, combined, 1	C0020473	5.61798e-05	0.000151565	FSHR,ADRB1,LDLR,LRP2,ADRB2,ADM,ADRB3,APOB,LDLRAP1,ABCB1,PTH,GCG
testosterone	DB00624	hyperlipidemia	79	1.135	0.94	Hyperlipidemia, combined, 1	C0020473	4.15572e-05	0.000137993	APOA2,APOE,CYP3A5,CYP2C8,APOA4,ABCB1,SLC10A1,CYP3A4,APOC1,APOC3,CYP2C9,SLC25A13,F7,APOC2,CYP19A1,CYP2C19,APOA1,NPHS1,HP,CDCP1,ALB
testosterone	DB00624	hyperlipidemia	79	1.135	0.94	Hyperlipidemia, familial combined	C0020474	7.57105e-05	0.000124724	APOA2,APOE,APOA4,APOC3,APOA1,ALB,FN1
salmeterol	DB00938	hyperlipidemia	64	0.533	0.432	Hyperlipidemia, combined, 1	C0020473	3.92765e-05	0.000114238	ADRB3,GCG,ADRB1,ADRB2,LRP2,LDLRAP1,CYP3A5,PTH,FSHR,CYP2C8,LDLR,ADM,APOB,CYP3A4
doxazosin	DB00590	hyperlipidemia	111	4.362	3.723	Hyperlipidemia, combined, 1	C0020473	7.88372e-05	0.000134241	AGT,SAA1,GCG,ALB,APOC1,CDCP1,ABCB1,APOE,F2,HP,CYP2D6,TRH,SLC25A13,CYP2C19
bisoprolol	DB00612	hyperlipidemia	18	1.012	0.68	Hyperlipidemia, combined, 1	C0020473	5.15438e-05	0.000114238	LDLRAP1,GCG,APOB,PTH,ADRB2,LDLR,ADM,CYP3A4,LRP2,CYP2D6,ADRB1,ADRB3,FSHR
cisapride	DB00604	hyperlipidemia	22	0.991	0.692	Hyperlipidemia, combined, 1	C0020473	9.43634e-05	0.000123727	GCG,ADM,ADRB1,SAA1,CYP3A5,CYP2C8,F2,CYP2C9,CYP2C19,ADRB3,CYP3A4,AGT,PTH,CYP2D6,FSHR,TRH
ketoprofen	DB01009	hyperlipidemia	6	0.648	0.325	Hyperlipidemia, combined, 1	C0020473	5.98757e-05	0.000132068	CCR7,GAL,PTGS1,CCR2,SAA1,CYP2C8,APOC3,CNR1,AGTR2,APOC1,APOA1,APOA4,NPHS1,AGT,CCR5,NPY,CDCP1,C3,CCL5,F7,APOE,APOC2,APOA2,CYP2C9,ALB,HP,SLC25A13
ketoprofen	DB01009	hyperlipidemia	6	0.648	0.325	Hyperlipidemia, familial combined	C0020474	0.000143288	0.000149913	APOC3,FN1,APOA1,APOA4,C3,APOE,APOA2,ALB
trazodone	DB00656	hyperlipidemia	24	0.823	0.584	Hyperlipidemia, combined, 1	C0020473	0.000107318	0.000122001	F2,ABCB1,CCR5,CYP2D6,C3,CCR7,SAA1,CCR2,CCL5,NPY,GAL,TRH,AGT,CNR1,AGTR2,CYP3A5,CYP3A4,GCG
sumatriptan	DB00669	hyperlipidemia	19	0.41	0.278	Hyperlipidemia, combined, 1	C0020473	9.2711e-05	0.000115945	CCR2,GAL,AGT,AGTR2,SAA1,CNR1,CCR5,CCL5,C3,ABCB1,SLCO1B1,CCR7,NPY
simeprevir	DB06290	hyperlipidemia	2	0.185	0.058	Hyperlipidemia, combined, 1	C0020473	4.15973e-05	0.000123153	APOA4,SLC25A13,HP,CYP3A4,NPHS1,APOC1,SLCO1B1,CDCP1,ALB,APOC2,APOA1,APOA2,APOE,APOC3,F7,ABCB1
simeprevir	DB06290	hyperlipidemia	2	0.185	0.058	Hyperlipidemia, familial combined	C0020474	5.65724e-05	7.55072e-05	APOA4,ALB,APOA1,APOA2,APOE,FN1,APOC3
ticlopidine	DB00208	hyperlipidemia	34	2.168	1.625	Hyperlipidemia, combined, 1	C0020473	7.1806e-05	0.000132068	CCR7,AGT,CCR5,CYP2C8,CYP2C9,GAL,CNR1,CYP2C19,CCL5,CYP2D6,CYP3A4,CCR2,C3,SAA1,NPY,AGTR2
apixaban	DB06605	hyperlipidemia	12	0.256	0.157	Hyperlipidemia, combined, 1	C0020473	8.56643e-05	0.000134241	CYP2C9,CYP3A4,CYP2C8,CYP3A5,ABCB1,F7,CYP2C19,F2
gliclazide	DB01120	hyperlipidemia	11	1.854	1.113	Hyperlipidemia, combined, 1	C0020473	4.31589e-05	0.000123153	ALB,APOC3,CYP2C9,APOC1,HP,F7,APOA2,SLC25A13,ITGB3,APOE,NPHS1,VEGFA,CDCP1,APOA4,CYP2C19,APOA1,APOC2
loperamide	DB00836	hyperlipidemia	4	0.323	0.14	Hyperlipidemia, combined, 1	C0020473	5.30702e-05	0.000132068	MC4R,CCR5,SAA1,NPY,CCL5,SHC1,CCR7,AGTR2,CYP2C8,GAL,AGT,GCG,CYP3A4,FSHR,ADRB3,CNR1,CAV1,C3,ABCB1,CCR2,CYP2D6
dronedarone	DB04855	hyperlipidemia	7	0.45	0.238	Hyperlipidemia, combined, 1	C0020473	6.47802e-05	0.000122009	APOC1,CYP3A4,NPHS1,F7,APOA4,APOE,SLC25A13,FSHR,AGT,APOC2,ALB,F2,GCG,PTH,APOA1,CYP2D6,HP,TRH,SAA1,APOA2,ABCB1,CDCP1,ADM,APOC3,ADRB1
epoprostenol	DB01240	hyperlipidemia	1	0.158	0.034	Hyperlipidemia, combined, 1	C0020473	7.18639e-05	0.000114238	CCR5,CYP2C9,CCR7,PTH,ADRB3,C3,CNR1,GCG,SAA1,CCR2,ADM,GAL,CCL5,ADRB1,AGTR2,AGT,NPY,FSHR
buprenorphine	DB00921	hyperlipidemia	3	0.041	0.016	Hyperlipidemia, combined, 1	C0020473	6.44673e-05	0.000118027	CYP2D6,CYP3A4,CCR2,SAA1,C3,ABCB1,CNR1,CCL5,CYP2C9,GAL,CCR5,AGT,NPY,CYP2C8,CYP3A5,AGTR2,CCR7,CYP2C19
haloperidol	DB00502	hyperlipidemia	24	0.614	0.435	Hyperlipidemia, combined, 1	C0020473	7.88868e-05	0.000118027	CYP3A5,CYP2D6,GAL,GCG,CYP3A4,ADRB1,C3,ADRB3,SHC1,CCR7,CCR2,SAA1,TRH,ABCB1,ADM,FSHR,F2,AGTR2,CNR1,CCR5,CYP2C9,CCL5,CYP2C19,PTH,NPY,AGT
ibrutinib	DB09053	hyperlipidemia	7	1.002	0.529	Hyperlipidemia, combined, 1	C0020473	8.96964e-05	0.000114238	SHC1,CD14,CYP3A4,CYP3A5,CYP2D6,KLRK1,CD36
clonidine	DB00575	hyperlipidemia	16	0.838	0.549	Hyperlipidemia, combined, 1	C0020473	8.44579e-05	0.000125891	CDCP1,HP,CYP3A5,F2,APOE,TRH,SAA1,GCG,ALB,CYP2D6,APOC1,CYP3A4,SLC25A13,AGT,ABCB1
hydrocortisone	DB00741	hyperlipidemia	16	0.973	0.638	Hyperlipidemia, combined, 1	C0020473	0.000100755	0.000132068	C3,CCR5,CYP3A5,CNR1,CCR2,AGTR1,AGTR2,GAL,CCR7,AGT,ABCB1,CCL5,SAA1,CYP2C8,CYP3A4,NPY
tiotropium	DB01409	hyperlipidemia	116	0.733	0.628	Hyperlipidemia, combined, 1	C0020473	7.78383e-05	0.000118043	GAL,GCG,AGTR2,CCL5,CYP3A4,AGT,LDLR,F2,CCR5,LRP2,CCR2,CNR1,CYP2D6,ADRB2,LDLRAP1,SAA1,C3,CCR7,TRH,APOB,NPY
methadone	DB00333	hyperlipidemia	6	0.141	0.071	Hyperlipidemia, combined, 1	C0020473	5.40378e-05	0.000118027	AGTR2,CYP2D6,CCR7,CNR1,CYP3A5,SAA1,NPY,AGT,CCR5,CYP2C9,CCR2,ABCB1,CYP3A4,CYP19A1,C3,CYP2C19,GAL,CCL5,CYP2C8
hydromorphone	DB00327	hyperlipidemia	6	0.241	0.121	Hyperlipidemia, combined, 1	C0020473	8.12422e-05	0.000120593	CYP2C9,CNR1,AGTR2,CYP2D6,GAL,PTGS1,SAA1,CCR2,AGT,CYP3A4,CCL5,CCR5,CCR7,NPY,C3
pethidine	DB00454	hyperlipidemia	6	0.603	0.302	Hyperlipidemia, combined, 1	C0020473	5.6903e-05	0.000125891	SAA1,APOC1,APOC3,SLC25A13,AGT,SHC1,CCL5,C3,CCR5,F7,CYP2C19,CYP3A4,APOC2,APOE,CDCP1,NPHS1,CCR7,APOA1,CNR1,HP,APOA4,ALB,AGTR2,GAL,CYP2D6,CCR2,NPY,APOA2
pethidine	DB00454	hyperlipidemia	6	0.603	0.302	Hyperlipidemia, familial combined	C0020474	0.000159328	0.000165569	APOC3,C3,FN1,APOE,APOA1,APOA4,ALB,APOA2
naltrexone	DB00704	hyperlipidemia	5	1.181	0.555	Hyperlipidemia, combined, 1	C0020473	0.000118507	0.000123153	NPY,CCR2,CNR1,AGT,AGTR2,ABCB1,SAA1,C3,CCR7,GAL,CCL5,CCR5
propranolol	DB00571	hyperlipidemia	22	1.04	0.726	Hyperlipidemia, combined, 1	C0020473	5.21515e-05	0.000137285	CCR5,ABCB1,CCL5,CNR1,AGTR2,PTH,ADRB1,LRP2,CYP3A5,CYP2C19,ADRB2,CCR2,CYP3A4,CCR7,LDLR,CYP2D6,LDLRAP1,ADM,SAA1,C3,NPY,FSHR,ADRB3,GCG,APOB,GAL,AGT
tolterodine	DB01036	hyperlipidemia	58	1.794	1.44	Hyperlipidemia, combined, 1	C0020473	6.8576e-05	0.000115945	APOB,NPY,C3,CYP2D6,CCL5,LDLRAP1,AGT,CYP2C19,GAL,AGTR2,CCR5,CYP3A4,SAA1,GCG,F2,LDLR,CYP2C9,LRP2,CNR1,ADRB2,TRH,CCR7,CCR2
nefazodone	DB01149	hyperlipidemia	10	0.533	0.312	Hyperlipidemia, combined, 1	C0020473	7.67217e-05	0.000137285	APOC1,ABCB1,NPY,AGTR2,CYP3A5,GAL,CYP3A4,GCG,CCR5,APOE,CYP2D6,C3,CCL5,TRH,CDCP1,SAA1,AGT,CCR2,F2,ALB,CCR7,CNR1,HP,SLC25A13
clomipramine	DB01242	hyperlipidemia	18	1.43	0.96	Hyperlipidemia, combined, 1	C0020473	5.73469e-05	0.000122001	TRH,AGT,GCG,CYP2C19,SAA1,F2,NPHS1,SLC25A13,CYP3A4,F7,APOE,ALB,APOC3,CDCP1,APOA2,APOA1,CYP2D6,APOA4,HP,APOC1,ABCB1,APOC2
cefotaxime	DB00493	hyperlipidemia	3	0.349	0.133	Hyperlipidemia, combined, 1	C0020473	4.63768e-05	0.000115945	CDCP1,APOA2,APOC3,F7,APOE,ALB,APOA1,NPHS1,SLC25A13,APOA4,APOC2,APOC1,HP
cefotaxime	DB00493	hyperlipidemia	3	0.349	0.133	Hyperlipidemia, familial combined	C0020474	5.62319e-05	5.93359e-05	APOA2,APOC3,APOE,ALB,APOA1,APOA4,FN1
gatifloxacin	DB01044	hyperlipidemia	4	0.26	0.112	Hyperlipidemia, combined, 1	C0020473	4.58237e-05	0.000140269	F7,HP,APOA1,ALB,APOA4,APOC1,APOC3,NPHS1,CDCP1,SLC25A13,APOE,APOA2,APOC2
gatifloxacin	DB01044	hyperlipidemia	4	0.26	0.112	Hyperlipidemia, familial combined	C0020474	5.68445e-05	0.000476004	APOA1,ALB,APOA4,APOC3,APOE,APOA2,FN1
carvedilol	DB01136	hyperlipidemia	37	1.158	0.879	Hyperlipidemia, combined, 1	C0020473	6.77148e-05	0.000105972	CDCP1,TRH,LDLRAP1,APOE,PTH,LRP2,APOB,NPPB,CYP3A4,CYP2D6,ADRB1,CYP2C9,SLC25A13,FSHR,ALB,AGT,GCG,F2,ADM,PTGS1,VCAM1,ITGB3,ADRB2,ABCB1,HP,ADRB3,VEGFA,SAA1,LDLR,APOC1
amitriptyline	DB00321	hyperlipidemia	23	0.703	0.495	Hyperlipidemia, combined, 1	C0020473	7.8354e-05	0.000109052	GAL,CYP2D6,NPY,HP,CYP2C9,APOC3,CYP2C8,SLC25A13,APOA2,ADM,LDLRAP1,AGT,F7,IRS1,FSHR,ADRB3,CYP3A5,ADRB1,GCG,LDLR,APOE,APOB,CCR2,APOA1,F2,ALB,APOC2,CCL5,CDCP1,APOC1,AGTR2,SAA1,ABCB1,CCR7,NPHS1,ADRB2,CYP2C19,PTH,APOA4,TRH,CCR5,CYP3A4,CNR1,C3,LRP2
repaglinide	DB00912	hyperlipidemia	3	1.099	0.42	Hyperlipidemia, combined, 1	C0020473	3.98183e-05	0.000118747	HP,APOE,ALB,CYP2C8,NPHS1,PPARG,CDCP1,F7,SLC25A13,APOA4,APOA2,APOC1,SLCO1B1,APOA1,APOC2,CYP3A4,APOC3
repaglinide	DB00912	hyperlipidemia	3	1.099	0.42	Hyperlipidemia, familial combined	C0020474	4.86371e-05	9.49257e-05	APOE,ALB,PPARG,APOA4,APOA2,APOA1,FN1,APOC3
ticagrelor	DB08816	hyperlipidemia	81	2.669	2.217	Hyperlipidemia, combined, 1	C0020473	7.16571e-05	0.000123153	AGTR2,CYP2C9,CNR1,ABCB1,C3,NPY,AGT,CCR5,CCR7,SAA1,CYP2D6,GAL,CCR2,CYP3A4,CCL5
etodolac	DB00749	hyperlipidemia	5	0.681	0.32	Hyperlipidemia, combined, 1	C0020473	4.75375e-05	0.000134241	APOC2,APOA1,NPHS1,PPARG,APOA4,CDCP1,APOC1,ALB,HP,APOA2,CYP2C9,SLC25A13,APOE,F7,HELZ2,PTGS1,APOC3
etodolac	DB00749	hyperlipidemia	5	0.681	0.32	Hyperlipidemia, familial combined	C0020474	5.09636e-05	0.000142631	APOA1,CRABP2,FN1,PPARG,APOA4,ALB,APOA2,APOE,APOC3
abiraterone	DB05812	hyperlipidemia	8	0.511	0.281	Hyperlipidemia, combined, 1	C0020473	4.55863e-05	0.000132068	F7,APOC2,APOE,CYP2C9,APOA1,CYP2D6,CYP2C8,APOA4,NPHS1,ALB,CDCP1,HP,APOC3,CYP3A4,APOC1,SLC25A13,CYP2C19,APOA2
abiraterone	DB05812	hyperlipidemia	8	0.511	0.281	Hyperlipidemia, familial combined	C0020474	6.58762e-05	0.000149913	APOE,APOA1,APOA4,ALB,APOC3,FN1,APOA2
tamsulosin	DB00706	hyperlipidemia	8	0.346	0.19	Hyperlipidemia, combined, 1	C0020473	8.6027e-05	0.000118747	HP,ALB,APOE,SAA1,F2,APOC1,AGT,CDCP1,CYP2D6,CYP3A4,GCG,TRH,SLC25A13
vortioxetine	DB09068	hyperlipidemia	2	0.203	0.064	Hyperlipidemia, combined, 1	C0020473	5.92665e-05	0.000137285	ADRB3,PTH,C3,CYP3A4,CYP2C8,NPY,CYP2C9,GCG,CYP2C19,AGT,CCR5,CCL5,ADRB1,FSHR,ADM,CCR2,SAA1,CYP3A5,AGTR2,GAL,CNR1,CYP2D6,CCR7
lanreotide	DB06791	hyperlipidemia	2	0.362	0.114	Hyperlipidemia, combined, 1	C0020473	0.000115164	0.000172636	NPY,AGTR2,CNR1,CCL5,GAL,C3,SAA1,CCR7,CCR5,CCR2,AGT
diphenhydramine	DB01075	hyperlipidemia	12	0.284	0.175	Hyperlipidemia, combined, 1	C0020473	7.15564e-05	0.000122001	LDLR,TRH,CNR1,GCG,F2,CCR7,APOB,GAL,CYP2D6,C3,NPY,CCR2,ADRB2,AGTR2,CCL5,SAA1,AGT,PTGS1,LDLRAP1,CYP2C19,CYP2C9,LRP2,CCR5
cefazolin	DB01327	hyperlipidemia	6	0.646	0.324	Hyperlipidemia, combined, 1	C0020473	4.58924e-05	0.000118043	APOA1,ALB,APOC3,APOC1,HP,APOC2,PON1,F7,NPHS1,APOA2,APOE,SLC25A13,CDCP1,APOA4
cefazolin	DB01327	hyperlipidemia	6	0.646	0.324	Hyperlipidemia, familial combined	C0020474	4.92918e-05	9.129e-05	APOA1,ALB,APOC3,PON1,APOA2,APOE,FN1,APOA4
goserelin	DB00014	hyperlipidemia	9	1.499	0.852	Hyperlipidemia, combined, 1	C0020473	0.000167789	0.000172636	GCG,AGT,SAA1,ADRB1,TRH,ADRB3,FSHR,ADM,F2,PTH
hydrocodone	DB00956	hyperlipidemia	10	0.566	0.331	Hyperlipidemia, combined, 1	C0020473	9.60671e-05	0.000114238	GAL,CCR5,AGTR2,CCL5,NPY,CYP3A4,CCR2,SAA1,CYP2D6,AGT,CNR1,C3,CCR7
doxepin	DB01142	hyperlipidemia	12	1.471	0.903	Hyperlipidemia, combined, 1	C0020473	6.75805e-05	0.000110289	ALB,LDLRAP1,CDCP1,F2,ADRB3,LRP2,APOE,NPY,GAL,CCL5,AGT,AGTR2,CYP2C9,LDLR,SLC25A13,CYP2C19,CCR7,APOC1,CCR2,CYP2D6,ADRB1,SAA1,ADRB2,GCG,ABCB1,ADM,HP,PTH,C3,TRH,CNR1,CYP3A4,APOB,FSHR,CCR5
progesterone	DB00396	hyperlipidemia	6	1.393	0.698	Hyperlipidemia, combined, 1	C0020473	4.80742e-05	0.000117886	CCL5,CYP2C8,AGTR2,CCR5,CYP2C9,NPY,CYP2C19,ABCB1,SLC10A1,GAL,ESR1,CYP2D6,C3,CCR2,CYP3A5,CNR1,CCR7,SAA1,CYP3A4,AGT
lurasidone	DB08815	hyperlipidemia	12	1.624	0.996	Hyperlipidemia, combined, 1	C0020473	0.000100323	0.000118043	ADRB1,CCR2,FSHR,SAA1,CYP3A4,AGT,GCG,CCR7,C3,AGTR2,ADM,TRH,NPY,ADRB3,F2,GAL,CNR1,CCL5,PTH,CCR5
acitretin	DB00459	hyperlipidemia	29	3.791	2.773	Hyperlipidemia, familial combined	C0020474	4.09091e-05	5.93359e-05	CRABP2,APOA4,RXRG,PPARG,FN1,APOE,ALB,APOA2,APOA1,APOC3
acitretin	DB00459	hyperlipidemia	29	3.791	2.773	Hyperlipidemia, combined, 1	C0020473	4.26768e-05	0.000115945	HELZ2,APOA4,NPHS1,SLC25A13,F7,APOC1,APOC2,PPARG,APOE,CDCP1,HP,ALB,APOA2,APOA1,APOC3
macitentan	DB08932	hyperlipidemia	2	0.094	0.029	Hyperlipidemia, combined, 1	C0020473	4.44737e-05	0.000123153	CYP2C19,APOE,APOA1,ALB,APOC2,APOA4,APOC3,CYP3A4,CDCP1,F7,SLC25A13,NPHS1,APOC1,APOA2,HP
macitentan	DB08932	hyperlipidemia	2	0.094	0.029	Hyperlipidemia, familial combined	C0020474	6.5e-05	7.55072e-05	APOE,APOA1,ALB,APOA4,APOC3,FN1,APOA2
tocainide	DB01056	hyperlipidemia	3	0.843	0.322	Hyperlipidemia, combined, 1	C0020473	4.57028e-05	0.000151565	NPHS1,SLC25A13,APOA4,APOC2,APOE,F7,APOA1,APOC3,APOA2,APOC1,ALB,CDCP1,HP
tocainide	DB01056	hyperlipidemia	3	0.843	0.322	Hyperlipidemia, familial combined	C0020474	5.51883e-05	0.000261563	APOA4,APOE,FN1,APOA1,APOC3,APOA2,ALB
mefloquine	DB00358	hyperlipidemia	10	1.148	0.672	Hyperlipidemia, combined, 1	C0020473	7.98935e-05	0.000120593	GCG,PTH,ADRB3,ABCB1,ADM,CYP2D6,CYP19A1,CYP3A4,FSHR,ADRB1
nateglinide	DB00731	hyperlipidemia	1	0.611	0.133	Hyperlipidemia, combined, 1	C0020473	4.40041e-05	0.000137285	APOA2,CDCP1,SLC25A13,APOA4,F7,PPARG,NPHS1,APOC1,CYP2C9,CYP3A5,APOC3,APOC2,PTGS1,APOE,CYP2D6,CYP3A4,APOA1,HP,ALB
nateglinide	DB00731	hyperlipidemia	1	0.611	0.133	Hyperlipidemia, familial combined	C0020474	5.86722e-05	0.000103076	APOA2,APOA4,PPARG,APOC3,FN1,APOE,APOA1,ALB
iloprost	DB01088	hyperlipidemia	2	0.13	0.041	Hyperlipidemia, combined, 1	C0020473	5.83501e-05	0.000115945	ALB,ADRB1,APOC1,PTH,CDCP1,ADRB3,FSHR,APOE,SLC25A13,PLG,GCG,ADM,HP
imipramine	DB00458	hyperlipidemia	12	1.351	0.829	Hyperlipidemia, combined, 1	C0020473	7.12025e-05	0.000131001	SAA1,APOE,CNR1,ALB,ADRB2,CYP2C19,CYP2D6,TRH,CCL5,CCR7,LDLRAP1,CYP3A4,PTH,GCG,NPY,ADM,CCR2,SLC25A13,AGTR2,LDLR,CDCP1,HP,ADRB3,AGT,ABCB1,GAL,CCR5,C3,FSHR,LRP2,APOB,APOC1,F2,ADRB1
insulin glulisine	DB01309	hyperlipidemia	3	0.308	0.118	Hyperlipidemia, familial combined	C0020474	0.000171132	0.000246479	IRS1,INS
ropinirole	DB00268	hyperlipidemia	7	0.286	0.151	Hyperlipidemia, combined, 1	C0020473	0.000102951	0.000118857	FSHR,AGT,TRH,CCR2,CYP2D6,CCR7,PTH,CNR1,GAL,CCR5,CYP3A4,SAA1,C3,F2,CCL5,GCG,NPY,ADM,AGTR2,ADRB1,ADRB3
chlorpromazine	DB00477	hyperlipidemia	6	0.663	0.332	Hyperlipidemia, combined, 1	C0020473	7.10408e-05	0.000109632	TRH,APOC1,APOC3,CCR5,ADRB1,APOE,C3,F7,CAV1,CNR1,NPHS1,ADM,CCR2,APOC2,SAA1,GCG,CCL5,CDCP1,APOA2,ADRB3,F2,APOA4,SMPD1,PTH,NPY,CYP3A4,FSHR,CCR7,AGT,AGTR2,APOA1,CYP2D6,SLC25A13,ABCB1,SHC1,ALB,GAL,HP
vismodegib	DB08828	hyperlipidemia	4	0.69	0.298	Hyperlipidemia, combined, 1	C0020473	4.05734e-05	0.000115945	NPHS1,SLC25A13,APOA4,CDCP1,HP,CYP3A4,APOA2,APOC1,F7,APOA1,ALB,CYP2C19,APOC2,ABCB1,CYP2C8,CYP2C9,APOC3,APOE
amisulpride	DB06288	hyperlipidemia	7	1.407	0.742	Hyperlipidemia, combined, 1	C0020473	0.000104284	0.000114238	ADRB3,SAA1,ADRB1,AGT,ADM,TRH,CCR7,CCL5,F2,NPY,FSHR,CNR1,PTH,CCR5,GAL,AGTR2,CCR2,C3,GCG
tetrabenazine	DB04844	hyperlipidemia	1	0.079	0.017	Hyperlipidemia, combined, 1	C0020473	0.000108157	0.000114238	AGTR2,NPY,SAA1,GAL,CCR2,CYP2D6,CCL5,AGT,CCR5,C3,CNR1,CCR7
riociguat	DB08931	hyperlipidemia	1	0.178	0.039	Hyperlipidemia, combined, 1	C0020473	4.20965e-05	0.000120593	APOA2,APOA1,CYP2C8,APOC1,F7,ALB,APOC3,CDCP1,HP,APOA4,APOC2,SLC25A13,APOE,NPHS1,CYP3A4
riociguat	DB08931	hyperlipidemia	1	0.178	0.039	Hyperlipidemia, familial combined	C0020474	5.8266e-05	0.000237068	APOA2,APOA1,ALB,APOC3,APOA4,APOE,FN1
lisdexamfetamine	DB01255	hyperlipidemia	9	0.433	0.246	Hyperlipidemia, combined, 1	C0020473	0.000112965	0.000172636	ALB,F2,CDCP1,HP,AGT,GCG,SAA1,SLC25A13,APOC1,APOE,TRH
gefitinib	DB00317	hyperlipidemia	4	0.357	0.154	Hyperlipidemia, combined, 1	C0020473	6.9062e-05	0.000132068	CYP2C19,APOA1,ALB,APOC1,ABCB1,CYP2D6,SHC1,F7,APOC3,LDLRAP1,APOE,APOA4,CYP2C9,CDCP1,APOC2,CYP3A4,NPHS1,APOA2,CYP3A5,APOB,PTPRA,LRP2,HP,KL,IRS1,SLC25A13,ADRB2
gefitinib	DB00317	hyperlipidemia	4	0.357	0.154	Hyperlipidemia, familial combined	C0020474	0.000141511	0.000149913	APOA1,ALB,IL2RB,APOC3,APOE,APOA4,FN1,APOA2,APOB,IRS1
droxidopa	DB06262	hyperlipidemia	1	0.089	0.019	Hyperlipidemia, combined, 1	C0020473	7.55357e-05	0.000123727	FSHR,APOC1,ADRB2,AGT,SLC25A13,PTH,GCG,LRP2,APOB,ADRB3,APOE,HP,TRH,ADRB1,CDCP1,ALB,F2,ADM,SAA1,LDLR,LDLRAP1
auranofin	DB00995	hyperlipidemia	4	1.023	0.442	Hyperlipidemia, combined, 1	C0020473	6.46234e-05	0.000151565	APOE,APOC1,APOC3,CDCP1,F7,APOA1,ALB,APOC2,HP,APOA4,NPHS1,APOA2,SLC25A13
auranofin	DB00995	hyperlipidemia	4	1.023	0.442	Hyperlipidemia, familial combined	C0020474	8.12545e-05	0.000261563	APOE,APOC3,APOA1,ALB,FN1,APOA4,APOA2
cabergoline	DB00248	hyperlipidemia	3	0.341	0.13	Hyperlipidemia, combined, 1	C0020473	7.12302e-05	0.000122009	APOB,SLC25A13,F2,APOC1,ADRB2,CCR2,APOE,ADM,CYP3A4,C3,LDLRAP1,GCG,SAA1,TRH,HP,LDLR,CDCP1,ALB,AGTR2,LRP2,CCR5,PTH,CNR1,NPY,GAL,CCL5,CCR7,FSHR,ADRB3,AGT,ADRB1
ketamine	DB01221	hyperlipidemia	3	1.386	0.529	Hyperlipidemia, combined, 1	C0020473	7.73579e-05	0.000123727	CYP2C9,CYP2C8,AGT,GAL,NPY,C3,CNR1,CCR7,PTGS1,ABCB1,CCL5,CCR5,CYP3A4,CCR2,AGTR2,SAA1
tapentadol	DB06204	hyperlipidemia	4	0.55	0.237	Hyperlipidemia, combined, 1	C0020473	0.00011515	0.000132068	C3,AGT,CCR2,CYP2C9,CYP2C19,CCL5,NPY,CYP2D6,CCR5,CCR7,GAL,AGTR2,SAA1,CNR1
pentoxifylline	DB00806	hyperlipidemia	6	0.896	0.449	Hyperlipidemia, combined, 1	C0020473	6.27666e-05	0.000118043	AGT,CCR5,APOC1,CCR2,CDCP1,CCR7,SAA1,HP,GCG,NPY,GAL,C3,APOE,ADRB1,CNR1,ALB,ADM,CCL5,PTH,SLC25A13,AGTR2,ADRB3,FSHR
modafinil	DB00745	hyperlipidemia	7	0.577	0.304	Hyperlipidemia, combined, 1	C0020473	6.91198e-05	0.000120593	CDCP1,CYP2C9,CYP3A5,F2,TRH,AGT,CYP3A4,CYP2C19,APOE,APOC1,ALB,SAA1,SLC25A13,HP,GCG
phenprocoumon	DB00946	hyperlipidemia	2	0.5	0.158	Hyperlipidemia, combined, 1	C0020473	4.29343e-05	0.000118747	CYP2C9,CYP3A4,F7,CYP2C8,NPHS1,APOC1,APOE,HP,APOA2,APOC2,APOA1,ALB,APOA4,APOC3,CDCP1,SLC25A13
phenprocoumon	DB00946	hyperlipidemia	2	0.5	0.158	Hyperlipidemia, familial combined	C0020474	5.8004e-05	9.49257e-05	APOE,APOA2,FN1,APOA1,ALB,APOA4,APOC3
solifenacin	DB01591	hyperlipidemia	4	0.147	0.063	Hyperlipidemia, combined, 1	C0020473	8.03024e-05	0.000118747	TRH,CCL5,LRP2,GCG,LDLRAP1,CCR7,AGT,AGTR2,CCR5,APOB,CCR2,CYP3A4,C3,CNR1,F2,ADRB2,GAL,NPY,LDLR,SAA1
nebivolol	DB04861	hyperlipidemia	4	0.407	0.175	Hyperlipidemia, combined, 1	C0020473	6.04199e-05	0.000151565	ADM,APOB,LDLRAP1,PTH,GCG,LRP2,CYP2D6,ADRB3,FSHR,LDLR,ADRB2,ADRB1
labetalol	DB00598	hyperlipidemia	11	1.916	1.15	Hyperlipidemia, combined, 1	C0020473	6.04199e-05	0.000151565	LDLR,ADRB3,PTH,ADRB2,FSHR,CYP2D6,LDLRAP1,GCG,LRP2,APOB,ADM,ADRB1
terazosin	DB01162	hyperlipidemia	8	0.46	0.253	Hyperlipidemia, combined, 1	C0020473	9.58009e-05	0.000118043	HP,ALB,APOC1,F2,CDCP1,SAA1,TRH,ABCB1,SLC25A13,GCG,APOE,AGT
thioridazine	DB00679	hyperlipidemia	2	0.309	0.097	Hyperlipidemia, combined, 1	C0020473	7.21668e-05	0.000122001	AGTR2,APOE,C3,F2,APOC1,CYP2C9,CCR2,HP,CCR5,CYP2C8,AGT,CYP2C19,ADRB1,GAL,FSHR,CYP2D6,GCG,CDCP1,SLC25A13,PTH,CCR7,SAA1,TRH,NPY,ALB,CCL5,ADM,CNR1,ADRB3
maprotiline	DB00934	hyperlipidemia	3	0.591	0.226	Hyperlipidemia, combined, 1	C0020473	8.00144e-05	0.000118027	ABCB1,F2,GAL,LDLR,SAA1,ADM,ADRB3,ADRB2,CCR5,CYP2D6,LDLRAP1,GCG,AGT,FSHR,CCR7,TRH,CCR2,CNR1,ADRB1,APOB,AGTR2,C3,LRP2,NPY,PTH,CCL5
desipramine	DB01151	hyperlipidemia	6	0.617	0.31	Hyperlipidemia, combined, 1	C0020473	8.00771e-05	0.000110289	PTH,ADRB3,LRP2,SAA1,CNR1,ABCB1,ADM,TRH,SMPD1,LDLR,CCR5,LDLRAP1,CYP2C19,CCL5,CYP2D6,F2,ADRB2,AGT,CCR7,APOB,ADRB1,FSHR,C3,CYP3A4,NPY,AGTR2,CCR2,GAL,GCG
pitavastatin	DB08860	hyperlipidemia	13	2.988	1.869	Hyperlipidemia, combined, 1	C0020473	4.07215e-05	0.000137285	APOE,APOC3,ALB,CDCP1,APOC2,ABCB1,APOA2,HP,HMGCR,APOA1,CYP2C8,SLCO1B1,SLC10A1,NPHS1,APOC1,F7,APOA4,SLC25A13,CYP2C9
pitavastatin	DB08860	hyperlipidemia	13	2.988	1.869	Hyperlipidemia, familial combined	C0020474	5.19268e-05	0.000103076	APOE,APOC3,ALB,APOA2,HMGCR,APOA1,FN1,APOA4
prasugrel	DB06209	hyperlipidemia	4	0.219	0.094	Hyperlipidemia, combined, 1	C0020473	5.23918e-05	0.000118747	CDCP1,CYP3A4,AGTR2,CCR2,SAA1,NPY,CCR7,APOA4,APOC2,APOA1,ALB,APOA2,C3,SLC25A13,CCL5,CNR1,AGT,F7,HP,APOC3,CCR5,CYP2C9,APOC1,APOE,NPHS1,CYP2C19,GAL
nadolol	DB01203	hyperlipidemia	15	2.776	1.794	Hyperlipidemia, combined, 1	C0020473	5.61798e-05	0.000151565	PTH,ADRB2,APOB,ADRB3,ABCB1,LRP2,ADRB1,LDLR,ADM,GCG,FSHR,LDLRAP1
maraviroc	DB04835	hyperlipidemia	16	7.962	4.823	Hyperlipidemia, combined, 1	C0020473	0.000101342	0.000172636	GAL,C3,CCR2,CCR7,CCR5,CYP3A4,CNR1,SAA1,CCL5,AGTR2,NPY,AGT
epinephrine	DB00668	hyperlipidemia	2	0.26	0.082	Hyperlipidemia, combined, 1	C0020473	6.59722e-05	0.000118857	SAA1,APOC1,LDLR,F2,LDLRAP1,HP,AGT,ALB,CYP2C9,LTA,ADRB3,PTH,SLC25A13,TNF,CDCP1,GCG,LRP2,ADRB2,ADM,TRH,FSHR,APOB,CYP3A4,ADRB1,APOE
fluphenazine	DB00623	hyperlipidemia	5	0.968	0.455	Hyperlipidemia, combined, 1	C0020473	5.99829e-05	0.000118043	CCL5,GAL,GCG,PTH,C3,CCR2,ADRB3,ADRB1,CCR7,AGTR2,CNR1,NPY,ABCB1,AGT,CYP2D6,SHC1,CCR5,SAA1,ADM,FSHR,CAV1
droperidol	DB00450	hyperlipidemia	1	0.443	0.096	Hyperlipidemia, combined, 1	C0020473	0.000131843	0.000172636	CCL5,TRH,CCR2,C3,SAA1,GAL,CNR1,CCR5,GCG,AGT,AGTR2,NPY,F2,CCR7
enzalutamide	DB08899	hyperlipidemia	17	0.404	0.268	Hyperlipidemia, combined, 1	C0020473	4.54316e-05	0.000134241	CYP2C19,APOA1,APOA4,HP,APOC3,APOC1,CYP2C9,CDCP1,CYP3A4,CYP3A5,F7,CYP2C8,SLC25A13,APOE,ALB,APOC2,CYP2D6,ABCB1,NPHS1,APOA2
enzalutamide	DB08899	hyperlipidemia	17	0.404	0.268	Hyperlipidemia, familial combined	C0020474	7.31954e-05	0.000142631	APOA1,APOA4,APOC3,FN1,APOE,ALB,APOA2
cefoperazone	DB01329	hyperlipidemia	1	0.311	0.068	Hyperlipidemia, combined, 1	C0020473	4.63768e-05	0.000114238	APOC2,APOA1,APOA4,ALB,NPHS1,SLC25A13,CDCP1,APOC1,APOE,APOA2,HP,F7,APOC3
cefoperazone	DB01329	hyperlipidemia	1	0.311	0.068	Hyperlipidemia, familial combined	C0020474	5.65217e-05	0.000304878	APOA1,APOA4,ALB,APOE,APOA2,FN1,APOC3
alfuzosin	DB00346	hyperlipidemia	1	0.562	0.122	Hyperlipidemia, combined, 1	C0020473	9.62622e-05	0.000123153	APOC1,CDCP1,HP,GCG,ALB,TRH,APOE,SAA1,F2,CYP3A4,AGT,SLC25A13
promethazine	DB01069	hyperlipidemia	6	0.672	0.337	Hyperlipidemia, combined, 1	C0020473	7.40201e-05	0.000137285	CYP2C9,CCR2,CCR7,LDLR,CCL5,CNR1,LRP2,GCG,SHC1,CCR5,AGT,GAL,C3,LDLRAP1,CAV1,APOB,CYP2D6,AGTR2,TRH,F2,ADRB2,SAA1,NPY,ABCB1
loxapine	DB00408	hyperlipidemia	1	0.436	0.095	Hyperlipidemia, combined, 1	C0020473	7.99223e-05	0.000118053	NPY,APOE,CCR5,SLC25A13,APOC1,AGT,APOB,HP,ALB,ADM,F2,ADRB1,CCR2,PTH,GAL,ADRB3,LDLRAP1,LRP2,LDLR,AGTR2,C3,CDCP1,CCL5,GCG,SAA1,ADRB2,CCR7,TRH,FSHR,CNR1
desmopressin	DB00035	hyperlipidemia	4	0.656	0.283	Hyperlipidemia, combined, 1	C0020473	9.56884e-05	0.000123153	LRP2,ADRB3,APOB,LDLRAP1,ADRB1,ADM,ADRB2,PTGS1,LDLR,F2,TRH,PTH,GCG,AGT,SAA1,FSHR
celiprolol	DB04846	hyperlipidemia	1	1.13	0.246	Hyperlipidemia, combined, 1	C0020473	5.63198e-05	0.000151565	ADRB2,FSHR,APOB,ADRB3,ADRB1,LRP2,GCG,LDLR,CYP3A4,LDLRAP1,ADM,PTH
vilazodone	DB06684	hyperlipidemia	6	0.474	0.238	Hyperlipidemia, combined, 1	C0020473	9.61724e-05	0.000123153	AGTR2,GAL,CYP2D6,CCL5,AGT,C3,CCR2,CCR5,CCR7,SAA1,CNR1,CYP3A4,NPY
terfenadine	DB00342	hyperlipidemia	6	0.31	0.155	Hyperlipidemia, combined, 1	C0020473	6.08108e-05	0.000137285	GAL,CYP2C8,ABCB1,SAA1,NPY,CYP2C9,CCR2,ADRB2,CNR1,LRP2,GCG,F2,CYP3A5,LDLR,APOB,CYP2D6,AGTR2,CCR5,C3,TRH,AGT,CCR7,CCL5,CYP3A4,LDLRAP1
probenecid	DB01032	hyperlipidemia	1	0.736	0.16	Hyperlipidemia, combined, 1	C0020473	4.25644e-05	0.000129226	CYP3A4,APOA4,HP,NPHS1,F7,CYP2C19,APOC1,CYP2C8,APOC3,SLC25A13,APOA2,APOC2,ALB,APOA1,APOE,CDCP1,CYP2C9,SLC10A1,ABCB1
probenecid	DB01032	hyperlipidemia	1	0.736	0.16	Hyperlipidemia, familial combined	C0020474	6.93642e-05	0.000146566	APOA4,APOC3,APOA2,FN1,ALB,APOA1,APOE
probucol	DB01599	hyperlipidemia	33	15.024	10.314	Hyperlipidemia, familial combined	C0020474	0.000115672	0.000246479	ABCA1,APOA1
prochlorperazine	DB00433	hyperlipidemia	9	1.604	0.912	Hyperlipidemia, combined, 1	C0020473	9.24837e-05	0.000151565	GAL,CCR2,NPY,CYP3A4,AGT,AGTR2,CNR1,CCR5,SAA1,CCR7,C3,CYP2D6,CCL5
sotalol	DB00489	hyperlipidemia	6	1.372	0.688	Hyperlipidemia, combined, 1	C0020473	6.79187e-05	0.000151565	LDLR,FSHR,ADRB3,LDLRAP1,APOB,ADRB2,LRP2,GCG,ADM,ADRB1,PTH
buspirone	DB00490	hyperlipidemia	7	0.745	0.393	Hyperlipidemia, combined, 1	C0020473	8.15614e-05	0.000118747	CNR1,ABCB1,CCR5,CCR7,C3,NPY,AGT,SAA1,CYP3A5,CCR2,CYP3A4,GAL,AGTR2,CCL5,CYP2D6
amantadine	DB00915	hyperlipidemia	3	0.566	0.216	Hyperlipidemia, combined, 1	C0020473	0.000110787	0.000118043	C3,CCR5,CCR7,CCR2,ABCB1,SAA1,AGT,NPY,AGTR2,CNR1,GAL,CCL5
ampicillin	DB00415	hyperlipidemia	2	0.428	0.135	Hyperlipidemia, combined, 1	C0020473	4.70434e-05	0.000118747	NPHS1,SLC25A13,APOA1,CDCP1,ALB,APOC2,APOA2,APOC1,APOA4,HP,APOE,APOC3,F7
ampicillin	DB00415	hyperlipidemia	2	0.428	0.135	Hyperlipidemia, familial combined	C0020474	5.78187e-05	9.49257e-05	FN1,APOA1,ALB,APOA2,APOA4,APOE,APOC3
theophylline	DB00277	hyperlipidemia	8	0.821	0.451	Hyperlipidemia, combined, 1	C0020473	5.5914e-05	0.000118857	AGTR2,SLC25A13,ADM,CYP2C8,CNR1,NPY,ADRB3,CYP2D6,CCR7,GAL,CYP3A4,FSHR,CCR5,ADRB1,GCG,APOE,CCL5,PTH,AGT,CCR2,SAA1,ALB,CYP2C9,C3,HP,APOC1,CDCP1
propafenone	DB01182	hyperlipidemia	5	0.632	0.297	Hyperlipidemia, combined, 1	C0020473	4.30267e-05	0.000120593	CYP2C9,CYP2C8,ABCB1,CYP3A4,CYP2D6,ALB,HP,APOC1,CDCP1,APOE,SLC25A13
oxybutynin	DB01062	hyperlipidemia	7	0.305	0.161	Hyperlipidemia, combined, 1	C0020473	6.6114e-05	0.000118043	APOB,CYP2C8,LRP2,LDLRAP1,LDLR,ADRB2,SAA1,CCL5,GCG,CYP3A5,NPY,AGT,CCR5,GAL,CYP2D6,AGTR2,F2,CCR7,TRH,CNR1,CYP3A4,C3,CCR2
norethisterone	DB00717	hyperlipidemia	6	1.084	0.544	Hyperlipidemia, combined, 1	C0020473	4.1122e-05	0.000118043	APOA4,APOA2,NPHS1,HP,CYP2C19,CDCP1,CYP3A4,APOC1,APOC2,APOE,CYP3A5,APOC3,APOA1,SLC25A13,ALB,ABCB1,F7
norethisterone	DB00717	hyperlipidemia	6	1.084	0.544	Hyperlipidemia, familial combined	C0020474	5.99129e-05	9.129e-05	APOA4,APOA2,FN1,APOE,APOC3,APOA1,ALB
nortriptyline	DB00540	hyperlipidemia	5	0.627	0.295	Hyperlipidemia, combined, 1	C0020473	7.13538e-05	0.000127439	APOC2,CCR5,NPHS1,CCR2,APOB,SLC25A13,LDLRAP1,PTGS1,FSHR,C3,APOC1,APOE,ADRB2,CYP2C9,GCG,ADRB3,CDCP1,CCR7,CYP2D6,NPY,AGTR2,CCL5,CYP2C19,SAA1,CYP3A4,APOA4,APOA1,GAL,CYP3A5,ADRB1,APOA2,CNR1,ALB,TRH,ADM,PTH,APOC3,AGT,F2,F7,HP,LRP2,LDLR
nortriptyline	DB00540	hyperlipidemia	5	0.627	0.295	Hyperlipidemia, familial combined	C0020474	0.000204637	0.000206868	APOB,C3,APOE,FN1,APOA4,APOA1,APOA2,ALB,APOC3,LDLR
lidocaine	DB00281	hyperlipidemia	9	0.298	0.169	Hyperlipidemia, combined, 1	C0020473	9.3327e-05	0.000137285	APOC1,APOE,ALB,ABCB1,APOB,LRP2,CDCP1,CYP2C9,CYP2C8,CYP3A5,IRS1,CYP3A4,KL,LDLRAP1,HP,PTPRA,ADRB2,CYP2D6,SHC1,SLC25A13
glycopyrronium	DB00986	hyperlipidemia	4	1.32	0.57	Hyperlipidemia, combined, 1	C0020473	8.47666e-05	0.000151565	LDLR,C3,AGT,LRP2,SAA1,TRH,AGTR2,NPY,CCR2,F2,APOB,LDLRAP1,ADRB2,CCR7,CCR5,GAL,GCG,CCL5,CNR1
icatibant	DB06196	hyperlipidemia	1	0.418	0.091	Hyperlipidemia, combined, 1	C0020473	0.000117572	0.000172636	TRH,F2,CCL5,AGT,CCR5,AGTR1,AGTR2,SAA1,GAL,CCR2,NPY,CNR1,C3,GCG,CCR7
terbutaline	DB00871	hyperlipidemia	1	0.365	0.079	Hyperlipidemia, combined, 1	C0020473	6.92607e-05	0.000172636	GCG,ADRB1,LRP2,LDLR,ADRB2,ADRB3,APOB,ADM,PTH,FSHR,LDLRAP1
levodopa	DB01235	hyperlipidemia	4	0.675	0.291	Hyperlipidemia, combined, 1	C0020473	8.19062e-05	0.000134241	ADRB1,CCR7,SAA1,ADRB3,AGT,CNR1,CCR5,C3,AGTR2,GAL,CCL5,GCG,NPY,ADM,FSHR,CYP2D6,CCR2,PTH
acenocoumarol	DB01418	hyperlipidemia	1	0.558	0.121	Hyperlipidemia, combined, 1	C0020473	4.36486e-05	0.000118043	SLC25A13,APOA4,ALB,CDCP1,APOC2,APOA1,F7,APOE,APOC1,CYP2C19,CYP3A4,CYP2C9,APOA2,NPHS1,HP,APOC3
acenocoumarol	DB01418	hyperlipidemia	1	0.558	0.121	Hyperlipidemia, familial combined	C0020474	6.29547e-05	9.129e-05	APOA4,ALB,APOA1,APOE,APOA2,FN1,APOC3
desflurane	DB01189	hyperlipidemia	1	0.631	0.137	Hyperlipidemia, combined, 1	C0020473	6.84647e-05	0.000118043	NDUFA2,TFG,APOC3,ALB,NPHS1,F5,APOA4,APOA2,APOC2,HP,CDCP1,SLC25A13,APOA1,F7,APOC1,APOE
desflurane	DB01189	hyperlipidemia	1	0.631	0.137	Hyperlipidemia, familial combined	C0020474	8.52928e-05	9.129e-05	APOC3,ALB,APOA4,APOA2,CD59,FN1,APOA1,APOE
flurbiprofen	DB00712	hyperlipidemia	4	0.709	0.306	Hyperlipidemia, combined, 1	C0020473	5.06124e-05	0.000132068	NPHS1,PTGS1,SLC25A13,APOC1,HP,ALB,F7,APOC2,CYP2C9,APOA2,APOA1,CDCP1,APOC3,APOA4,APOE
flurbiprofen	DB00712	hyperlipidemia	4	0.709	0.306	Hyperlipidemia, familial combined	C0020474	6.95632e-05	0.000149913	FN1,ALB,APOA2,APOA1,APOC3,APOA4,APOE
mirabegron	DB08893	hyperlipidemia	3	0.163	0.062	Hyperlipidemia, combined, 1	C0020473	4.72828e-05	0.000120593	APOA4,APOC2,CDCP1,PTH,SLC25A13,ABCB1,CYP2D6,APOA2,APOA1,ALB,APOC3,HP,NPHS1,CYP3A4,APOC1,FSHR,ADRB3,F7,APOE,ADM,GCG
mirabegron	DB08893	hyperlipidemia	3	0.163	0.062	Hyperlipidemia, familial combined	C0020474	9.69191e-05	0.000237068	APOA4,APOA2,APOA1,ALB,APOC3,FN1,APOE
naloxegol	DB09049	hyperlipidemia	7	2.013	1.062	Hyperlipidemia, combined, 1	C0020473	8.672e-05	0.000114238	CYP3A4,CCR5,CYP2D6,AGT,AGTR2,CCR2,CNR1,CCR7,C3,SAA1,GAL,CYP2C19,NPY,CCL5
nicardipine	DB00622	hyperlipidemia	5	1.164	0.547	Hyperlipidemia, combined, 1	C0020473	5.70492e-05	0.000137993	CDCP1,SHC1,APOC1,C3,AGTR2,ADRB2,F2,LRP2,APOE,ABCB1,CCR7,GAL,CCR2,CYP3A4,LDLRAP1,SAA1,CAV1,TRH,CYP2C19,NPY,HP,CCL5,AGT,APOB,CYP2C9,GCG,CNR1,ALB,CCR5,LDLR,CYP3A5,CYP2C8,SLC25A13,CYP2D6
norepinephrine	DB00368	hyperlipidemia	1	0.714	0.155	Hyperlipidemia, combined, 1	C0020473	7.87565e-05	0.000108354	APOE,AGT,TRH,GCG,CDCP1,APOB,ALB,F2,ADRB3,SLC25A13,PTH,FSHR,SAA1,LRP2,ADM,LDLR,ADRB2,HP,ADRB1,LDLRAP1,APOC1
timolol	DB00373	hyperlipidemia	11	1.715	1.03	Hyperlipidemia, combined, 1	C0020473	4.7619e-05	0.000123153	ADRB1,ABCB1,LRP2,ADRB3,ADRB2,GCG,LDLRAP1,ADM,PTH,CYP2C19,FSHR,LDLR,APOB,CYP2D6
domperidone	DB01184	hyperlipidemia	1	0.554	0.121	Hyperlipidemia, combined, 1	C0020473	6.86305e-05	0.000115945	CYP3A4,CYP2C8,CYP2D6,SAA1,CCR7,C3,AGTR2,ABCB1,CYP3A5,NPY,CCR5,CCR2,CNR1,AGT,GAL,CCL5
mianserin	DB06148	hyperlipidemia	5	2.792	1.312	Hyperlipidemia, combined, 1	C0020473	0.000113447	0.000123523	CYP2D6,FSHR,F2,CCR7,CCR5,SAA1,CCR2,ADRB3,ADRB1,AGT,C3,GCG,AGTR2,CCL5,GAL,NPY,CNR1,CYP3A4,PTH,ADM,TRH
tolvaptan	DB06212	hyperlipidemia	2	0.355	0.112	Hyperlipidemia, combined, 1	C0020473	8.06452e-05	0.000114238	LRP2,ABCB1,CYP3A4,PTH,LDLR,ADM,TRH,ADRB3,APOB,F2,LDLRAP1,GCG,SAA1,FSHR,ADRB2,ADRB1,AGT
pramipexole	DB00413	hyperlipidemia	9	0.412	0.234	Hyperlipidemia, combined, 1	C0020473	0.000113451	0.000125891	CCR7,CCL5,NPY,FSHR,CNR1,PTH,F2,AGT,CCR2,GAL,ADRB3,ADRB1,SAA1,ADM,GCG,AGTR2,CCR5,C3,TRH
succinylcholine	DB00202	hyperlipidemia	1	0.277	0.06	Hyperlipidemia, combined, 1	C0020473	8.55451e-05	0.000114238	SAA1,CCR5,CCR2,ADRB2,C3,CCR7,LDLR,GCG,APOB,CNR1,AGTR2,CCL5,LDLRAP1,TRH,F2,LRP2,NPY,AGT,GAL
sulpiride	DB00391	hyperlipidemia	6	1.687	0.846	Hyperlipidemia, combined, 1	C0020473	0.000129353	0.000151565	CNR1,CCR7,AGT,SAA1,GAL,AGTR2,NPY,CCL5,CCR5,CCR2,C3
flupentixol	DB00875	hyperlipidemia	1	0.967	0.21	Hyperlipidemia, combined, 1	C0020473	9.85915e-05	0.000118043	ADM,F2,CCR5,TRH,GCG,ADRB3,CCR7,GAL,PTH,NPY,ABCB1,SAA1,AGT,FSHR,CCR2,CCL5,AGTR2,ADRB1,CNR1,C3
indacaterol	DB05039	hyperlipidemia	4	0.581	0.251	Hyperlipidemia, combined, 1	C0020473	5.35804e-05	0.000114238	FSHR,PTH,LDLR,APOB,ADRB1,ADM,LRP2,ADRB2,GCG,ADRB3,LDLRAP1,ABCB1,CYP3A4
oxymetholone	DB06412	hyperlipidemia	2	1.594	0.502	Hyperlipidemia, combined, 1	C0020473	4.68348e-05	0.000115945	F7,CYP2D6,CYP2C19,APOA2,HP,APOA4,CDCP1,NPPB,APOA1,APOC2,ALB,NPHS1,APOC1,APOC3,APOE,SLC25A13
pergolide	DB01186	hyperlipidemia	6	1.53	0.767	Hyperlipidemia, combined, 1	C0020473	8.08487e-05	0.000104382	CCL5,CYP3A4,CYP2D6,TRH,GAL,ADM,SAA1,FSHR,APOC1,CCR7,ADRB3,ADRB1,AGTR2,PTH,SLC25A13,F2,APOE,NPY,CCR2,CCR5,ALB,HP,AGT,C3,CDCP1,CNR1,GCG
rotigotine	DB05271	hyperlipidemia	3	0.413	0.158	Hyperlipidemia, combined, 1	C0020473	7.72479e-05	0.000134241	PTH,FSHR,AGT,CYP3A4,ADRB1,ADM,CCR2,GAL,NPY,CNR1,C3,CYP2D6,ADRB3,CCR7,AGTR2,SAA1,CCL5,GCG,CCR5
sargramostim	DB00020	hyperlipidemia	1	0.326	0.071	Hyperlipidemia, combined, 1	C0020473	3.61773e-05	0.000123153	SHC1,APOE,SDC1,APOC1,HSPG2,APOC2,APOA4,APOA1,SDC2,APOC3,APOA2
sargramostim	DB00020	hyperlipidemia	1	0.326	0.071	Hyperlipidemia, familial combined	C0020474	6.08984e-05	7.55072e-05	APOE,IL2RB,APOA4,APOA1,APOC3,APOA2
asenapine	DB06216	hyperlipidemia	11	0.616	0.37	Hyperlipidemia, combined, 1	C0020473	8.10131e-05	0.000137993	TRH,ADM,GCG,CNR1,CYP2D6,AGTR2,CCL5,LRP2,ADRB1,PTH,FSHR,LDLRAP1,LDLR,CCR2,NPY,CCR5,ADRB3,GAL,APOB,CCR7,C3,F2,ADRB2,AGT,CYP3A4,SAA1
bromocriptine	DB01200	hyperlipidemia	7	1.243	0.655	Hyperlipidemia, combined, 1	C0020473	7.9475e-05	0.000122009	SLC25A13,GAL,CYP3A4,CCL5,APOE,NPY,FSHR,GCG,ADRB3,ADM,CCR5,F2,C3,AGT,ABCB1,CDCP1,CNR1,TRH,CCR7,HP,PTH,CCR2,AGTR2,ADRB1,APOC1,ALB,SAA1
cocaine	DB00907	hyperlipidemia	1	0.176	0.038	Hyperlipidemia, combined, 1	C0020473	6.1368e-05	0.000123727	CYP2D6,TRH,AGTR2,ALB,SLC25A13,HP,CDCP1,LDLR,AGT,CCL5,CYP2C9,CNR1,ADRB2,NPY,LRP2,CYP2C8,CCR2,APOB,C3,CCR7,APOC1,SAA1,GAL,APOE,F2,CYP3A4,GCG,LDLRAP1,CYP3A5,CCR5
cromoglicic acid	DB01003	hyperlipidemia	3	0.294	0.112	Hyperlipidemia, combined, 1	C0020473	0.000112398	0.000172636	APOE,APOC1,SLC25A13,CDCP1,HP,ALB
dronabinol	DB00470	hyperlipidemia	1	0.501	0.109	Hyperlipidemia, combined, 1	C0020473	6.09832e-05	0.000134241	CYP2C9,GAL,AGTR2,CCR2,CCR7,CCR5,ABCB1,CCL5,C3,NPY,CNR1,PTGS1,AGT,CYP2C19,SAA1,CYP3A4
fenoprofen	DB00573	hyperlipidemia	2	0.546	0.172	Hyperlipidemia, combined, 1	C0020473	4.74383e-05	0.000151565	APOA4,APOC1,APOE,APOC2,APOA1,F7,CDCP1,PTGS1,NPHS1,APOC3,APOA2,HP,ALB,SLC25A13
fenoprofen	DB00573	hyperlipidemia	2	0.546	0.172	Hyperlipidemia, familial combined	C0020474	6.35674e-05	0.000261563	FN1,APOA4,APOE,APOA1,APOC3,APOA2,ALB
perphenazine	DB00850	hyperlipidemia	5	1.678	0.789	Hyperlipidemia, combined, 1	C0020473	5.33076e-05	0.000132068	CNR1,GAL,ADM,CYP2D6,CYP2C9,SHC1,CYP2C8,C3,NPY,FSHR,CCR5,PTH,ADRB3,ADRB1,CCR7,AGT,SAA1,CCL5,CCR2,CYP3A4,AGTR2,GCG,CYP2C19,CAV1
scopolamine	DB00747	hyperlipidemia	5	0.714	0.336	Hyperlipidemia, combined, 1	C0020473	8.07529e-05	0.000118043	CCR7,LDLR,AGTR2,AGT,APOB,CCL5,LRP2,C3,CCR2,F2,GCG,LDLRAP1,NPY,TRH,ADRB2,ABCB1,CCR5,CNR1,GAL,SAA1
formoterol	DB00983	hyperlipidemia	8	1.142	0.628	Hyperlipidemia, combined, 1	C0020473	5.01512e-05	0.000123153	CYP2C19,CYP2C9,APOB,ADRB3,ADRB1,ADRB2,GCG,PTH,LDLRAP1,CYP2D6,FSHR,LDLR,ADM,LRP2
miconazole	DB01110	hyperlipidemia	2	0.126	0.04	Hyperlipidemia, combined, 1	C0020473	4.18187e-05	0.000137993	CYP19A1,CYP2C19,APOE,SLC25A13,ABCB1,HP,CYP3A4,CYP2C9,CAV1,CDCP1,APOC1,CYP2D6,ALB,NOS3
atropine	DB00572	hyperlipidemia	2	0.474	0.149	Hyperlipidemia, combined, 1	C0020473	8.64953e-05	0.000118747	GAL,NPY,APOB,CCR2,LDLR,SAA1,GCG,AGTR2,AGT,LRP2,TRH,CCL5,LDLRAP1,CCR7,ADRB2,C3,F2,CNR1,CCR5
clenbuterol	DB01407	hyperlipidemia	1	1.329	0.288	Hyperlipidemia, combined, 1	C0020473	6.22675e-05	0.000118043	ADM,IRS1,FSHR,LTA,ADRB3,APOB,LDLR,ADRB1,LRP2,PTH,LDLRAP1,GCG,ADRB2,TNF
dextromethorphan	DB00514	hyperlipidemia	1	0.301	0.066	Hyperlipidemia, combined, 1	C0020473	6.68588e-05	0.000117886	CNR1,CYP3A4,NPY,ABCB1,CYP2C19,SAA1,AGT,CYP3A5,CCL5,GAL,CCR5,C3,CYP2C9,CCR7,CYP2D6,CYP2C8,AGTR2,CCR2
pentazocine	DB00652	hyperlipidemia	2	0.911	0.287	Hyperlipidemia, combined, 1	C0020473	0.000121816	0.000151565	AGT,NPY,CCR2,SAA1,CCR7,CCL5,CCR5,C3,CNR1,AGTR2,GAL
procaterol	DB01366	hyperlipidemia	2	1.513	0.476	Hyperlipidemia, combined, 1	C0020473	6.67536e-05	0.000140269	GCG,APOB,ADM,ADRB3,PTH,LRP2,ADRB1,LDLRAP1,FSHR,ADRB2,LDLR
pseudoephedrine	DB00852	hyperlipidemia	4	0.366	0.158	Hyperlipidemia, combined, 1	C0020473	9.87948e-05	0.000122001	PTH,AGT,CYP2D6,ADRB3,TRH,TNF,ADRB2,F2,APOB,SHC1,LTA,SAA1,ADM,LDLR,FSHR,ADRB1,LRP2,GCG,LDLRAP1
sucralfate	DB00364	hyperlipidemia	3	0.994	0.38	Hyperlipidemia, combined, 1	C0020473	0.00010707	0.000118747	SHC1,ITGB3,CDCP1,F7,LDLRAP1,ALB,APOA2,NPHS1,IRS1,ADRB2,APOB,APOC2,KL,APOA4,HP,LRP2,APOA1,APOE,SLC25A13,PTPRA,APOC1,APOC3
trifluoperazine	DB00831	hyperlipidemia	7	1.598	0.843	Hyperlipidemia, combined, 1	C0020473	0.000104731	0.000134241	CCR5,CAV1,TRH,CCR7,F2,SHC1,AGTR2,AGT,CNR1,C3,NPY,ABCB1,CCR2,SAA1,GCG,CCL5,GAL
trihexyphenidyl	DB00376	hyperlipidemia	3	1.143	0.437	Hyperlipidemia, combined, 1	C0020473	8.51586e-05	0.000123153	CCL5,GCG,CCR2,F2,TRH,NPY,CNR1,ADRB2,LDLR,CCR7,CCR5,GAL,AGTR2,APOB,LRP2,C3,AGT,LDLRAP1,SAA1
vilanterol	DB09082	hyperlipidemia	1	0.32	0.07	Hyperlipidemia, combined, 1	C0020473	5.65793e-05	0.000172636	ADRB3,GCG,FSHR,LDLRAP1,ADM,LDLR,ADRB2,CYP3A4,APOB,LRP2,ADRB1,PTH
dopamine	DB00988	hyperlipidemia	1	0.523	0.114	Hyperlipidemia, combined, 1	C0020473	8.97522e-05	0.000137993	ADRB3,CCR7,GCG,ADRB1,CYP2D6,CCL5,CCR5,CYP2C9,ADM,CYP2C19,SAA1,CNR1,FSHR,PTH,AGTR2,CCR2,AGT,GAL,NPY,C3
hyoscyamine	DB00424	hyperlipidemia	1	0.833	0.181	Hyperlipidemia, combined, 1	C0020473	8.49539e-05	0.000114238	TRH,LDLR,LRP2,CCL5,APOB,GCG,NPY,C3,F2,CCR5,SAA1,ADRB2,AGTR2,CNR1,LDLRAP1,CCR2,CCR7,GAL,AGT
liothyronine	DB00279	hyperlipidemia	3	0.818	0.312	Hyperlipidemia, combined, 1	C0020473	4.23266e-05	0.000118027	SLCO1B1,CDCP1,APOA4,F7,APOA1,SLC10A1,APOC2,APOC1,SLC25A13,HP,ABCB1,NPHS1,APOA2,APOC3,ALB,APOE
liothyronine	DB00279	hyperlipidemia	3	0.818	0.312	Hyperlipidemia, familial combined	C0020474	5.89842e-05	0.000165463	FN1,APOA4,APOA1,APOA2,APOC3,ALB,APOE
methyltestosterone	DB06710	hyperlipidemia	1	1.189	0.259	Hyperlipidemia, combined, 1	C0020473	4.33987e-05	0.000120593	APOE,CDCP1,APOC2,APOC3,ALB,NPHS1,APOA4,APOC1,SLC25A13,HP,CYP3A4,APOA2,CYP19A1,F7,APOA1
methyltestosterone	DB06710	hyperlipidemia	1	1.189	0.259	Hyperlipidemia, familial combined	C0020474	5.9085e-05	0.000237068	APOE,APOC3,ALB,APOA4,APOA2,APOA1,FN1
betahistine	DB06698	hyperlipidemia	2	1.254	0.395	Hyperlipidemia, combined, 1	C0020473	0.000127062	0.000172636	AGTR2,CCL5,TRH,NPY,CCR7,CCR5,CCR2,GCG,F2,C3,GAL,AGT,SAA1,CNR1
brexpiprazole	DB09128	hyperlipidemia	6	0.987	0.495	Hyperlipidemia, combined, 1	C0020473	8.34707e-05	0.000118043	AGT,F2,CYP3A4,APOE,CCR2,GAL,TRH,CCR5,CCR7,AGTR2,CCL5,CYP2D6,HP,SAA1,CNR1,ALB,APOC1,GCG,CDCP1,C3,NPY,SLC25A13
cyproheptadine	DB00434	hyperlipidemia	1	0.778	0.169	Hyperlipidemia, combined, 1	C0020473	9.20195e-05	0.000118043	GCG,AGTR2,SAA1,CCL5,CCR2,LDLR,AGT,LRP2,CNR1,GAL,C3,F2,LDLRAP1,CCR5,CCR7,ADRB2,APOB,NPY,TRH
dextropropoxyphene	DB00647	hyperlipidemia	1	0.169	0.037	Hyperlipidemia, combined, 1	C0020473	7.26633e-05	0.000118043	SAA1,CNR1,CCR5,C3,CYP2C9,CYP2D6,AGT,CCR2,CCL5,GAL,CYP2C8,NPY,CCR7,CYP3A4,AGTR2
diethylstilbestrol	DB00255	hyperlipidemia	1	0.146	0.032	Hyperlipidemia, combined, 1	C0020473	4.11249e-05	0.000123727	CYP19A1,ESR1,HP,CYP3A4,ESR2,CDCP1,ABCB1,APOC1,ALB,SLC25A13,APOE,CYP2C8,CYP2C9
digitoxin	DB01396	hyperlipidemia	1	0.909	0.198	Hyperlipidemia, combined, 1	C0020473	4.18834e-05	0.000118747	APOC3,F7,ABCB1,CYP3A4,APOA2,APOC2,ALB,CDCP1,APOA4,APOC1,NPHS1,APOA1,SLC25A13,APOE,HP
digitoxin	DB01396	hyperlipidemia	1	0.909	0.198	Hyperlipidemia, familial combined	C0020474	5.5297e-05	9.49257e-05	APOC3,FN1,APOA2,ALB,APOA4,APOA1,APOE
disopyramide	DB00280	hyperlipidemia	10	2.932	1.716	Hyperlipidemia, combined, 1	C0020473	6.88419e-05	0.000134241	LRP2,CCL5,AGT,AGTR2,APOB,SLC25A13,CCR7,LDLR,CCR2,SAA1,HP,F2,APOC1,CNR1,ALB,GCG,TRH,LDLRAP1,GAL,NPY,C3,CCR5,ADRB2,CYP3A4,CDCP1,APOE
tiapride	DB13025	hyperlipidemia	1	0.543	0.118	Hyperlipidemia, combined, 1	C0020473	0.000134275	0.000151565	NPY,SAA1,AGT,CCR2,CCR5,F2,CNR1,GCG,GAL,CCR7,C3,CCL5,AGTR2,TRH
phenylpropanolamine	DB00397	hyperlipidemia	12	2.426	1.488	Hyperlipidemia, combined, 1	C0020473	0.000111361	0.000118043	FSHR,LDLR,ADRB2,PTH,LRP2,ADRB3,ADRB1,AGT,APOB,GCG,TRH,SAA1,F2,LDLRAP1,ADM
pilocarpine	DB01085	hyperlipidemia	1	0.382	0.083	Hyperlipidemia, combined, 1	C0020473	8.06747e-05	0.000118747	LDLRAP1,LDLR,CCR5,CCR2,ADRB2,GAL,CCR7,C3,LRP2,NPY,CYP3A4,TRH,AGTR2,CNR1,AGT,CCL5,APOB,GCG,SAA1,F2
pimozide	DB01100	hyperlipidemia	2	1.008	0.317	Hyperlipidemia, combined, 1	C0020473	5.63938e-05	0.000132068	C3,CCR5,CYP2C19,CYP2D6,CNR1,SHC1,ABCB1,CCR7,CYP3A5,AGTR2,CYP3A4,CAV1,AGT,CCR2,CCL5,NPY,SAA1,GAL
fosphenytoin	DB01320	hyperlipidemia	1	0.368	0.08	Hyperlipidemia, combined, 1	C0020473	4.18863e-05	0.000118043	ALB,APOC1,SLC25A13,CYP3A4,APOA4,CYP2C8,APOC3,APOA1,APOC2,CYP2C9,APOE,CDCP1,CYP2C19,APOA2,F7,NPHS1,HP
fosphenytoin	DB01320	hyperlipidemia	1	0.368	0.08	Hyperlipidemia, familial combined	C0020474	5.90846e-05	9.129e-05	ALB,FN1,APOA4,APOC3,APOA1,APOE,APOA2
gadobenic acid	DB00743	hyperlipidemia	1	0.339	0.074	Hyperlipidemia, combined, 1	C0020473	4.58237e-05	0.000140269	F7,APOC2,CDCP1,APOA2,SLC25A13,APOC1,HP,NPHS1,APOA4,APOA1,ALB,APOE,APOC3
gadobenic acid	DB00743	hyperlipidemia	1	0.339	0.074	Hyperlipidemia, familial combined	C0020474	5.68445e-05	0.000476004	APOA2,FN1,APOA4,APOA1,ALB,APOE,APOC3
insulin degludec	DB09564	hyperlipidemia	1	1.331	0.288	Hyperlipidemia, combined, 1	C0020473	9.24062e-05	0.000140269	IRS1,INS,INSR
insulin degludec	DB09564	hyperlipidemia	1	1.331	0.288	Hyperlipidemia, familial combined	C0020474	0.000132662	0.000476004	IRS1,INS
itopride	DB04924	hyperlipidemia	1	1.272	0.276	Hyperlipidemia, combined, 1	C0020473	0.000130021	0.000172636	SAA1,F2,AGTR2,CCL5,AGT,GCG,CCR2,TRH,C3,GAL,CCR7,CCR5,CNR1,NPY
alizapride	DB01425	hyperlipidemia	1	1.162	0.253	Hyperlipidemia, combined, 1	C0020473	0.000122107	0.000140269	CCR2,GAL,AGT,CCR7,C3,CNR1,AGTR2,CCR5,SAA1,CCL5,NPY
arformoterol	DB01274	hyperlipidemia	1	1.045	0.227	Hyperlipidemia, combined, 1	C0020473	5.01512e-05	0.000123153	ADRB2,ADRB1,GCG,LDLR,ADRB3,APOB,FSHR,CYP2D6,CYP2C19,ADM,LRP2,PTH,LDLRAP1,CYP2C9
trimipramine	DB00726	hyperlipidemia	2	0.904	0.285	Hyperlipidemia, combined, 1	C0020473	8.34668e-05	0.000104382	NPY,CCR2,GCG,APOC1,ABCB1,AGT,HP,CCL5,ALB,C3,CCR7,APOE,CYP3A4,CDCP1,CNR1,SLC25A13,AGTR2,CCR5,SAA1,CYP2C9,CYP2C19,F2,CYP2D6,GAL,TRH
vasopressin	DB00067	hyperlipidemia	2	1.472	0.463	Hyperlipidemia, combined, 1	C0020473	0.000100689	0.000114238	FSHR,LRP2,F2,AGT,ADRB1,PTH,ADM,GCG,LDLRAP1,ADRB3,APOB,TRH,SAA1,ADRB2,LDLR
phenylephrine	DB00388	hyperlipidemia	1	0.508	0.111	Hyperlipidemia, combined, 1	C0020473	0.000115738	0.000123153	ALB,F2,HP,GCG,SLC25A13,AGT,APOE,APOC1,CDCP1,TRH,SAA1
pimavanserin	DB05316	hyperlipidemia	1	0.208	0.045	Hyperlipidemia, combined, 1	C0020473	0.000134921	0.000172636	C3,CNR1,CCR2,GAL,CCL5,CCR5,AGTR2,GCG,AGT,SAA1,NPY,CCR7,F2,TRH
naloxone	DB01183	hyperlipidemia	1	0.688	0.15	Hyperlipidemia, combined, 1	C0020473	5.54294e-05	0.000132068	SAA1,CNR1,NPHS1,APOE,CCR5,CYP2C8,APOC2,CCR7,HP,APOC1,ABCB1,APOA1,CD14,APOA2,AGT,CYP3A4,GAL,CD36,NPY,ESR1,SLC25A13,F7,CDCP1,APOA4,CCR2,AGTR2,CCL5,APOC3,ALB,C3
naloxone	DB01183	hyperlipidemia	1	0.688	0.15	Hyperlipidemia, familial combined	C0020474	0.000132047	0.000149913	APOE,FN1,APOA1,APOA2,CD36,APOA4,APOC3,ALB,C3
fesoterodine	DB06702	hyperlipidemia	7	0.546	0.288	Hyperlipidemia, combined, 1	C0020473	7.15866e-05	0.000120593	CYP3A4,C3,CCR2,ABCB1,LDLRAP1,CCR5,GCG,F2,LRP2,TRH,CCL5,CYP2D6,CCR7,LDLR,AGTR2,SAA1,NPY,AGT,APOB,GAL,ADRB2,CNR1
cinchocaine	DB00527	hyperlipidemia	1	1.118	0.243	Hyperlipidemia, combined, 1	C0020473	5.97598e-05	0.000114238	APOC1,SLC25A13,HP,ALB,CDCP1,CAV1,SHC1,APOE
dimetindene	DB08801	hyperlipidemia	1	1.191	0.259	Hyperlipidemia, combined, 1	C0020473	8.47666e-05	0.000172636	SAA1,LDLRAP1,ADRB2,CCR7,LDLR,TRH,C3,AGTR2,NPY,CCR2,AGT,LRP2,APOB,CNR1,GAL,GCG,F2,CCL5,CCR5
betaxolol	DB00195	hyperlipidemia	5	1.216	0.572	Hyperlipidemia, combined, 1	C0020473	6.32169e-05	0.000114238	ADRB1,ADRB3,LDLRAP1,APOB,PTH,LDLR,CYP2D6,GCG,LRP2,ADM,FSHR,ADRB2
butorphanol	DB00611	hyperlipidemia	4	0.385	0.166	Hyperlipidemia, combined, 1	C0020473	0.000125083	0.000151565	CCR7,AGTR2,GAL,CCR2,NPY,C3,CCR5,CNR1,CCL5,SAA1,AGT
cefotetan	DB01330	hyperlipidemia	1	0.347	0.076	Hyperlipidemia, combined, 1	C0020473	4.58237e-05	0.000140269	APOC2,CDCP1,HP,SLC25A13,APOC1,APOE,APOA2,APOA4,ALB,F7,NPHS1,APOA1,APOC3
cefotetan	DB01330	hyperlipidemia	1	0.347	0.076	Hyperlipidemia, familial combined	C0020474	5.68445e-05	0.000476004	APOE,FN1,APOA2,APOA4,ALB,APOA1,APOC3
aclidinium	DB08897	hyperlipidemia	14	2.033	1.294	Hyperlipidemia, combined, 1	C0020473	8.65483e-05	0.000118747	APOB,LDLR,CCR5,F2,GAL,TRH,ADRB2,C3,CCL5,SAA1,AGTR2,CNR1,LRP2,GCG,LDLRAP1,CCR7,CCR2,AGT,NPY
zuclopenthixol	DB01624	hyperlipidemia	2	1.007	0.317	Hyperlipidemia, combined, 1	C0020473	0.000103397	0.000120593	CCR2,AGTR2,GCG,CNR1,ADM,CCR7,C3,CCL5,PTH,CYP2D6,CCR5,FSHR,ADRB3,GAL,TRH,SAA1,ADRB1,AGT,NPY,F2
promazine	DB00420	hyperlipidemia	1	0.706	0.153	Hyperlipidemia, combined, 1	C0020473	6.9523e-05	0.000104382	NPY,ALB,LRP2,ADRB3,AGT,CYP2C9,LDLR,CCR7,CCR2,PTH,ADM,ADRB2,FSHR,CCR5,TRH,CNR1,F2,ADRB1,GAL,CYP2D6,CYP3A4,HP,CCL5,GCG,APOB,AGTR2,SAA1,LDLRAP1,SLC25A13,CYP2C19,CDCP1,APOE,C3,APOC1
caffeine	DB00201	hyperlipidemia	2	0.807	0.254	Hyperlipidemia, combined, 1	C0020473	9.4184e-05	0.000104382	CYP3A4,CNR1,CCR5,CYP2C8,AGT,ADM,PTH,KL,CCR7,ALB,APOC1,C3,CCL5,NPY,AGTR2,APOE,GAL,CCR2,CYP2C9,HP,ADRB3,CYP3A5,ABCB1,SAA1,ADRB1,GCG,IRS1,FSHR,CDCP1,CYP2D6,SLC25A13
adenosine	DB00640	hyperlipidemia	3	1.096	0.419	Hyperlipidemia, combined, 1	C0020473	7.53609e-05	0.000118747	AGT,GCG,CCR5,PTH,FSHR,CCR7,ADM,NPY,ADRB3,CCL5,GAL,CNR1,CCR2,AGTR2,SAA1,ADRB1,C3
pindolol	DB00960	hyperlipidemia	7	1.908	1.006	Hyperlipidemia, combined, 1	C0020473	5.8657e-05	0.000123153	NPY,ADRB3,GCG,CYP2D6,LDLR,ADRB1,APOB,CCR7,ADM,CCL5,CCR2,AGT,PTH,AGTR2,CNR1,C3,CCR5,SAA1,LDLRAP1,LRP2,FSHR,GAL,ADRB2
eletriptan	DB00216	hyperlipidemia	8	0.976	0.537	Hyperlipidemia, combined, 1	C0020473	7.26045e-05	0.000137285	CYP2C9,CCR5,CNR1,ADRB1,CCL5,ABCB1,CCR2,FSHR,PTH,NPY,CCR7,AGT,F2,PTGS1,GAL,TRH,CYP2D6,ADRB3,C3,CYP3A4,ADM,CYP2C19,GCG,AGTR2,SAA1
methylnaltrexone	DB06800	hyperlipidemia	3	2.905	1.087	Hyperlipidemia, combined, 1	C0020473	0.000110967	0.000151565	AGTR2,GAL,CCR7,AGT,CCL5,SAA1,CCR2,C3,NPY,CNR1,CCR5,CYP2D6
cefmetazole	DB00274	hyperlipidemia	1	1.007	0.219	Hyperlipidemia, combined, 1	C0020473	4.58237e-05	0.000172636	SLC25A13,HP,APOC3,APOC2,F7,ALB,APOC1,APOE,APOA1,APOA2,CDCP1,APOA4,NPHS1
cefmetazole	DB00274	hyperlipidemia	1	1.007	0.219	Hyperlipidemia, familial combined	C0020474	5.68445e-05	0.000246479	APOC3,ALB,APOE,APOA1,APOA2,APOA4,FN1
benzonatate	DB00868	hyperlipidemia	1	0.572	0.124	Hyperlipidemia, combined, 1	C0020473	0.00010848	0.000140269	APOE,APOC1,ALB,CDCP1,SLC25A13,HP
thiothixene	DB01623	hyperlipidemia	5	2.308	1.085	Hyperlipidemia, combined, 1	C0020473	7.41919e-05	0.000118043	TRH,GCG,F2,PTH,APOC2,ADM,NPHS1,SLC25A13,APOA1,ADRB1,CCL5,HP,CCR7,NPY,APOA4,AGTR2,FSHR,AGT,APOA2,CYP2D6,C3,APOE,ALB,GAL,CNR1,ADRB3,CCR5,CDCP1,APOC3,F7,SAA1,CCR2,APOC1
aminophylline	DB01223	hyperlipidemia	1	1.079	0.235	Hyperlipidemia, combined, 1	C0020473	0.000106376	0.000118747	CCL5,SAA1,GAL,AGTR2,CNR1,CCR2,CCR7,CCR5,CYP3A4,AGT,C3,NPY
beraprost	DB05229	hyperlipidemia	1	0.829	0.18	Hyperlipidemia, combined, 1	C0020473	0.000103837	0.000172636	ADRB3,CYP2C8,ADRB1,PTH,ADM,FSHR,GCG
chlorprothixene	DB01239	hyperlipidemia	1	0.789	0.172	Hyperlipidemia, combined, 1	C0020473	8.17473e-05	0.000123727	AGTR2,APOB,TRH,PTH,NPY,ADRB1,SAA1,AGT,CCR5,ADM,ADRB3,GAL,LRP2,CCL5,CCR2,FSHR,CCR7,LDLR,ADRB2,GCG,ABCB1,F2,LDLRAP1,CNR1,C3
salicylic acid	DB00936	hyperlipidemia	1	0.631	0.137	Hyperlipidemia, combined, 1	C0020473	4.59077e-05	0.000132068	CDCP1,SLC25A13,HP,APOC1,APOA2,F7,APOC3,NPHS1,CYP2C9,APOE,ABCB1,APOC2,PTGS1,APOA1,ALB,APOA4
salicylic acid	DB00936	hyperlipidemia	1	0.631	0.137	Hyperlipidemia, familial combined	C0020474	6.19059e-05	0.000149913	APOA2,APOC3,APOE,APOA1,ALB,FN1,APOA4
phendimetrazine	DB01579	hyperlipidemia	1	1.028	0.224	Hyperlipidemia, combined, 1	C0020473	0.000111942	0.000151565	APOC1,F2,SLC25A13,CDCP1,TRH,ALB,APOE,AGT,SAA1,HP,GCG
menthol	DB00825	hyperlipidemia	2	0.97	0.306	Hyperlipidemia, combined, 1	C0020473	0.000119514	0.000172636	C3,CCR2,CCR5,GAL,AGTR2,CCR7,NPY,AGT,SAA1,CNR1,CCL5
levosalbutamol	DB13139	hyperlipidemia	2	1.756	0.552	Hyperlipidemia, combined, 1	C0020473	4.39309e-05	0.000123153	CYP2D6,ADM,ADRB2,CYP3A4,LDLR,LRP2,SLCO1B1,LDLRAP1,ADRB1,PTH,ADRB3,FSHR,APOB,GCG
bambuterol	DB01408	hyperlipidemia	1	1.287	0.279	Hyperlipidemia, combined, 1	C0020473	6.92607e-05	0.000172636	ADRB3,ADRB2,ADM,FSHR,PTH,LRP2,LDLR,ADRB1,LDLRAP1,GCG,APOB
dihydroergotamine	DB00320	hyperlipidemia	2	1.066	0.336	Hyperlipidemia, combined, 1	C0020473	0.000105664	0.000118747	GAL,CNR1,SAA1,CCR5,AGTR2,C3,NPY,CCL5,F2,CCR7,AGT,ABCB1,TRH,CYP3A4,CCR2,GCG
pirbuterol	DB01291	hyperlipidemia	1	0.538	0.117	Hyperlipidemia, combined, 1	C0020473	6.70143e-05	0.000172636	ADRB2,GCG,LRP2,APOB,ADRB3,ADM,PTH,LDLR,FSHR,LDLRAP1,ADRB1
thiethylperazine	DB00372	hyperlipidemia	1	1.101	0.239	Hyperlipidemia, combined, 1	C0020473	7.86403e-05	0.000151565	ADM,CCR5,PTH,C3,NPY,ADRB1,FSHR,GAL,GCG,CCL5,CNR1,CCR7,ADRB3,SAA1,AGTR2,AGT,CCR2
tropicamide	DB00809	hyperlipidemia	1	0.638	0.139	Hyperlipidemia, combined, 1	C0020473	8.49539e-05	0.000114238	GCG,GAL,SAA1,AGTR2,F2,CCR7,CNR1,TRH,CCR5,LRP2,NPY,C3,LDLR,APOB,CCR2,CCL5,AGT,LDLRAP1,ADRB2
ethotoin	DB00754	hyperlipidemia	1	1.337	0.29	Hyperlipidemia, combined, 1	C0020473	7.33945e-05	0.000172636	SLC25A13,ALB,CYP2C19,APOE,HP,APOC1,CDCP1
frovatriptan	DB00998	hyperlipidemia	2	1.191	0.375	Hyperlipidemia, combined, 1	C0020473	0.000123399	0.000151565	CNR1,CCR5,SAA1,CCL5,GAL,C3,AGT,AGTR2,CCR7,NPY,CCR2
umeclidinium	DB09076	hyperlipidemia	1	0.485	0.105	Hyperlipidemia, combined, 1	C0020473	7.77129e-05	0.000118043	GCG,ABCB1,TRH,LRP2,GAL,NPY,AGT,CNR1,CCR5,AGTR2,ADRB2,CYP2D6,LDLRAP1,CCL5,CCR7,LDLR,C3,F2,SAA1,APOB,CCR2
bitolterol	DB00901	hyperlipidemia	1	1.118	0.243	Hyperlipidemia, combined, 1	C0020473	6.67536e-05	0.000140269	ADM,APOB,GCG,ADRB1,PTH,ADRB2,ADRB3,LDLR,LDLRAP1,FSHR,LRP2
oxyphencyclimine	DB00383	hyperlipidemia	1	1.347	0.291	Hyperlipidemia, combined, 1	C0020473	8.47666e-05	0.000151565	TRH,ADRB2,CCR2,CCL5,CNR1,APOB,CCR5,AGT,LDLR,GAL,CCR7,SAA1,NPY,LDLRAP1,GCG,LRP2,AGTR2,F2,C3
acetophenazine	DB01063	hyperlipidemia	1	1.381	0.297	Hyperlipidemia, combined, 1	C0020473	7.46497e-05	0.000172636	FSHR,PTH,ADRB1,CCR2,AGTR2,CCR7,AGT,CCR5,CCL5,NPY,GAL,ADRB3,C3,ADM,CNR1,SAA1,GCG
quetiapine	DB01224	hypertension	936	1.41	1.336	genetic hypertension	C0598428	5.4821e-05	9.70432e-05	EDNRA,ACKR3,CYSLTR2,AGT,PTH,SSTR4,LPAR2,ADRA2B,CXCR6,ADRA1A,PTHLH,EDN1
quetiapine	DB01224	hypertension	936	1.41	1.336	Hypertension	C0020538	6.54628e-05	7.12849e-05	XCL1,KCNMA1,CHRM3,EDNRA,TACR1,SAA1,ALB,APP,CCL28,PTGER4,DRD3,NPY,CCL21,GPER1,TAC3,LDLRAP1,TRH,CYP2D6,GNAI2,GCG,OPRD1,LRP2,EDN3,PPBP,CCR5,NPY1R,ACKR3,CYSLTR2,GCGR,SST,CXCL2,IAPP,EDN2,CYP3A5,DRD2,AGT,P2RY2,HTR1B,ADRA1D,GNRH1,ADRB2,PTH,APOC1,ADORA2B,ADRA1B,CRHR1,F2,CXCL13,ADRA2A,FPR1,TRHR,OXTR,OXT,LHB,GABBR1,SSTR4,ADRA2C,F2R,MC3R,CXCL8,SUCNR1,ADRB3,CST3,MGST3,NTS,PDYN,HTR2A,CNR1,CALCA,CCR2,GPR83,LPA…
quetiapine	DB01224	hypertension	936	1.41	1.336	Essential hypertension	C0085580	6.75589e-05	8.26132e-05	KCNMA1,EDNRA,ALB,NPY,CYP2D6,GNAI2,GCGR,EDN2,CYP3A5,AGT,P2RY2,ADRA1D,ADRB2,PTH,ADRA1B,TRHR,ADRB3,PTGFR,HTR2A,CALCA,LPAR2,APOB,APLNR,POMC,APOE,ADRA2B,ADORA1,ABCB1,BDKRB2,GNAS,ADRA1A,ADM,BDKRB1,DNM2,ADRB1,FSHR,HP,DRD1,UTS2,AVPR1A,AGTR2,LPAR1,VIP,CALCRL,EDN1,KNG1,LDLR
quetiapine	DB01224	hypertension	936	1.41	1.336	Pulmonary hypertension, neonatal, susceptibility to	C0020542	7.93292e-05	8.28887e-05	EDNRA,TACR1,CXCR2,NPY,F2RL1,UTS2B,TAC1,AGT,HTR1B,TACR2,ADORA2B,NPS,F2,CXCL8,CALCA,APLNR,CYSLTR1,EGF,APOE,BDKRB2,CXCR1,ADM,DNM2,ADRB1,CCR7,RAMP2,UTS2,CASR,EDNRB,CCL5,VIP,HTR2B,EDN1
quetiapine	DB01224	hypertension	936	1.41	1.336	Renovascular hypertension	C0020545	0.000113834	0.000136628	CXCL10,AGT,SUCNR1,CXCR3,PTGER3,ADM,ADRB1,AVPR1A,AGTR2
exenatide	DB01276	hypertension	386	0.413	0.379	Essential hypertension	C0085580	3.56245e-05	7.35272e-05	PTH,GNAS,GCGR,CALCA,FSHR,POMC,CALCRL,ADM,ADRB3,ADRB1,VIP
exenatide	DB01276	hypertension	386	0.413	0.379	Hypertension	C0020538	3.68818e-05	0.000166154	PTH,RAMP2,LHB,GNAS,GCGR,HTR4,IAPP,GCG,CALCA,FSHR,MC2R,GLP1R,POMC,CALCRL,ADM,ADRB3,ADORA2B,CRHR1,RAMP1,GPR83,PTGER4,ADRB1,MC3R
exenatide	DB01276	hypertension	386	0.413	0.379	Pulmonary hypertension, neonatal, susceptibility to	C0020542	0.000135373	0.0001619	NPS,RAMP2,CALCA,ADM,ADORA2B,ADRB1,VIP
liraglutide	DB06655	hypertension	110	0.366	0.312	Hypertension	C0020538	2.87136e-05	4.60177e-05	RAMP1,GLP1R,MC3R,CALCA,MC2R,GNAS,AGT,MME,GCGR,FSHR,POMC,ADRB1,GCG,IAPP,ADRB3,CRHR1,LHB,ADM,HTR4,PTGER4,GPR83,ADORA2B,DPP4,RAMP2,PTH,CALCRL
liraglutide	DB06655	hypertension	110	0.366	0.312	Essential hypertension	C0085580	3.21593e-05	8.60107e-05	VIP,CALCA,GNAS,AGT,GCGR,FSHR,POMC,ADRB1,ADRB3,ADM,PTH,CALCRL
liraglutide	DB06655	hypertension	110	0.366	0.312	Pulmonary hypertension, neonatal, susceptibility to	C0020542	8.69066e-05	0.000134234	VIP,CALCA,AGT,NPS,ADRB1,ADM,ADORA2B,RAMP2
olanzapine	DB00334	hypertension	1531	2.64	2.531	genetic hypertension	C0598428	6.43222e-05	9.455e-05	ADRA2B,PTH,ACKR3,EDNRA,AGT,EDN1,CXCR6,SSTR4,LPAR2,ADRA1A,CYSLTR2,PTHLH
olanzapine	DB00334	hypertension	1531	2.64	2.531	Hypertension	C0020538	6.98828e-05	7.11559e-05	HTR4,CCR5,APOC3,CYP3A4,ITGA2,MC2R,ATM,CST3,GHRL,GNA12,HTR1B,GCGR,GNRH1,CYP2D6,CXCL2,F2,CNR1,AVP,APLNR,TTR,APOC1,ALB,APLN,HTR2B,PYY,ADRA2B,RAMP1,NPHS1,RYR2,CCR6,ABCB1,CCL21,ADORA1,BDKRB2,ADM,CYP2C9,KCNMA1,CYP1A2,KNG1,CHRM3,KISS1,POMC,PTH,SCARB2,LPAR1,CCR2,EDN2,CCL28,GPER1,UTS2,F2R,DRD2,AVPR2,LHB,EGF,CALCRL,SUCNR1,ACKR3,NPY2R,EDNRA,AGTR2,ADRA1D,PALB2,APOE,TRH,IAPP,GAL,DRD1,FPR1,GNAS,AGT,HTR2A,APOB,…
olanzapine	DB00334	hypertension	1531	2.64	2.531	Essential hypertension	C0085580	7.06342e-05	8.41212e-05	PTGFR,ATM,GCGR,CYP2D6,APLNR,ALB,ADRA2B,ABCB1,ADORA1,BDKRB2,ADM,CYP2C9,KCNMA1,KNG1,POMC,PTH,LPAR1,EDN2,UTS2,CALCRL,EDNRA,AGTR2,ADRA1D,APOE,DRD1,GNAS,AGT,HTR2A,APOB,ADRB3,NPY,ADRB2,HP,ADRB1,DNM2,ADRA1B,GNAI2,EDN1,BDKRB1,LDLR,LPAR2,FSHR,CALCA,P2RY2,VIP,ADRA1A,TRHR,AVPR1A
olanzapine	DB00334	hypertension	1531	2.64	2.531	Pulmonary hypertension, neonatal, susceptibility to	C0020542	8.2657e-05	8.27e-05	HTR1B,F2,APLNR,HTR2B,RYR2,BDKRB2,ADM,UTS2,EGF,EDNRA,CXCR2,APOE,AGT,CCR7,NPY,CASR,ADRB1,NPS,CCL5,EDNRB,DNM2,UTS2B,CXCL8,TAC1,EDN1,CYSLTR1,CXCR1,TACR2,CFH,RAMP2,TACR1,F2RL1,CALCA,VIP,ADORA2B,APOA1
olanzapine	DB00334	hypertension	1531	2.64	2.531	Renovascular hypertension	C0020545	9.97896e-05	0.000126828	ATM,PTGER3,ADM,CXCR3,SUCNR1,AGTR2,AGT,CXCL10,ADRB1,FN1,AVPR1A
etanercept	DB00005	hypertension	2298	0.467	0.451	Ocular Hypertension	C0028840	0.000157109	0.000205137	C1QB,TP53,TNF
azathioprine	DB00993	hypertension	147	0.925	0.806	Hyperuricemia, pulmonary hypertension, renal failure, and alkalosis	C0740394	8.21192e-05	0.000154787	XDH,HPRT1
lisinopril	DB00722	hypertension	1306	2.729	2.607	genetic hypertension	C0598428	4.04531e-05	6.66487e-05	AGT,ACE,REN
lisinopril	DB00722	hypertension	1306	2.729	2.607	Pregnancy associated hypertension	C0852036	5.33981e-05	0.000207278	ACE2,AGT,ACE
lisinopril	DB00722	hypertension	1306	2.729	2.607	Renovascular hypertension	C0020545	6.71521e-05	9.05161e-05	AGT,ACE,REN
lisinopril	DB00722	hypertension	1306	2.729	2.607	Renal hypertension	C0020544	0.000165049	0.000186709	AGT,ACE
lisinopril	DB00722	hypertension	1306	2.729	2.607	Portal hypertension, noncirrhotic	C0020541	0.000193366	0.000201576	AGT,ACE,REN
dulaglutide	DB09045	hypertension	29	0.328	0.24	Essential hypertension	C0085580	3.56245e-05	7.35272e-05	PTH,GNAS,CALCA,POMC,ADRB1,VIP,ADM,CALCRL,ADRB3,FSHR,GCGR
dulaglutide	DB09045	hypertension	29	0.328	0.24	Hypertension	C0020538	3.68818e-05	0.000166154	GPR83,PTGER4,PTH,GNAS,CALCA,CRHR1,HTR4,MC3R,POMC,ADRB1,ADM,IAPP,CALCRL,RAMP2,ADRB3,FSHR,GCGR,GLP1R,ADORA2B,LHB,MC2R,RAMP1,GCG
dulaglutide	DB09045	hypertension	29	0.328	0.24	Pulmonary hypertension, neonatal, susceptibility to	C0020542	0.000135373	0.0001619	CALCA,ADRB1,VIP,ADM,RAMP2,ADORA2B,NPS
methotrexate	DB00563	hypertension	794	0.997	0.94	Hyperuricemia, pulmonary hypertension, renal failure, and alkalosis	C0740394	6.91224e-05	0.000159058	APOA4,SLC22A11,APOA1,MTHFR,APOC3,ABCG2,APOE
mesalazine	DB00244	hypertension	58	0.497	0.399	Renovascular hypertension	C0020545	6.37136e-05	0.000100931	PTGS1,MPO,PTGS2,RELA
mesalazine	DB00244	hypertension	58	0.497	0.399	Pulmonary hypertension, neonatal, susceptibility to	C0020542	9.95146e-05	0.000134373	ALOX5AP,ALOX5,PTGS1,PPARG,PTGS2,TP53,RELA
eluxadoline	DB09272	hypertension	5	0.4	0.188	Hypertension	C0020538	3.20157e-05	4.38553e-05	FPR1,SAA1,ADRA2C,CCR5,ANXA1,CASR,SUCNR1,LPAR1,OPRD1,CCR2,SLCO1B1,PYY,GAL,CNR1,CXCL8,PPBP,CCR6,NPY1R,ADRA2A,APLNR,GNAI2,KNG1,POMC,PDYN,AGT,DRD3,ADORA1,HTR1B,GABBR1,NPY,HRH3,LPAR2,APLN,ADRA2B,OPRM1,ACKR3,CCL21,GPER1,CXCL13,BDKRB1,CXCL2,AGTR2,CXCR6,BDKRB2,SSTR4,APP,SST,CCL28,NPY2R
eluxadoline	DB09272	hypertension	5	0.4	0.188	genetic hypertension	C0598428	5.3904e-05	7.00246e-05	AGT,LPAR2,ADRA2B,ACKR3,CXCR6,SSTR4
eluxadoline	DB09272	hypertension	5	0.4	0.188	Renovascular hypertension	C0020545	8.00392e-05	9.67566e-05	SUCNR1,CXCR3,AGT,CXCL10,PTGER3,AGTR2
eluxadoline	DB09272	hypertension	5	0.4	0.188	Primary pulmonary hypertension	C0152171	9.6047e-05	0.000108686	CCR5,APLNR,KNG1,HTR1B,CCL5,CCR7,CXCL12,BDKRB1,CXCR4,BDKRB2,CCR1
eluxadoline	DB09272	hypertension	5	0.4	0.188	Pulmonary arterial hypertension	C3203102	0.000117935	0.000126647	CCR5,CCR6,APLNR,KNG1,HTR1B,CCL5,CCR7,CXCL12,BDKRB1,CXCR4,BDKRB2,CCR1
rofecoxib	DB00533	hypertension	5601	4.269	4.176	Renovascular hypertension	C0020545	5.60292e-05	9.42379e-05	ELN,PTGS1,PTGS2
clozapine	DB00363	hypertension	930	1.051	0.995	genetic hypertension	C0598428	6.13672e-05	9.513e-05	AGT,CXCR6,CYSLTR2,SSTR4,EDN1,EDNRA,PTHLH,ADRA1A,LPAR2,PTH,ADRA2B,ACKR3
clozapine	DB00363	hypertension	930	1.051	0.995	Hypertension	C0020538	6.3434e-05	6.75927e-05	HTR2A,MC2R,ADRB2,CYP2E1,CNR1,AGT,CALCA,ADRB3,CCR5,CYP1A2,APP,TACR3,GNRH1,OXTR,DRD1,F2,CXCR6,CXCL8,OXT,ADRA1B,CCL28,SST,APOE,ADORA1,PTGER4,CYP2D6,RAMP2,APLNR,FMO3,PYY,ADRA2A,UTS2,HTR1B,MC3R,AVPR2,HP,CHRM3,HTR4,APLN,F2R,CYP1A1,CYSLTR2,ADORA2B,CYP2C9,EGFR,ALB,HTR2B,SSTR4,PTGER1,CYP2C19,NTS,FSHR,EDN2,EDNRB,NPY2R,XCL1,TRH,EDN1,EDNRA,PDYN,ANXA1,KNG1,ADM,GHSR,SAA1,CXCL13,GNAI2,EDN3,FPR1,GPR83,LRP2,TACR1…
clozapine	DB00363	hypertension	930	1.051	0.995	Essential hypertension	C0085580	6.58188e-05	8.6009e-05	HTR2A,ADRB2,AGT,CALCA,ADRB3,DRD1,ADRA1B,APOE,ADORA1,CYP2D6,APLNR,UTS2,HP,CYP2C9,ALB,FSHR,EDN2,EDN1,EDNRA,KNG1,ADM,VIP,GNAI2,GCGR,ADRA1A,LPAR2,NPY,BDKRB2,KCNMA1,TRHR,PTH,AVPR1A,ADRA2B,LDLR,PTGFR,BDKRB1,GNAS,P2RY2,AGTR2,ADRB1,LPAR1,APOB,ADRA1D,CALCRL,POMC,DNM2,ABCB1
clozapine	DB00363	hypertension	930	1.051	0.995	Pulmonary hypertension, neonatal, susceptibility to	C0020542	8.44197e-05	8.81288e-05	CXCR1,AGT,CALCA,F2,CXCL8,APOE,RAMP2,APLNR,UTS2,HTR1B,CCL5,ADORA2B,F2RL1,HTR2B,EDNRB,EDN1,EDNRA,ADM,VIP,NPS,TACR1,NPY,EGF,BDKRB2,TACR2,ADRB1,UTS2B,CXCR2,TAC1,CCR7,DNM2,CASR,CYSLTR1
clozapine	DB00363	hypertension	930	1.051	0.995	Renovascular hypertension	C0020545	0.000113831	0.000121125	AGT,CXCR3,CXCL10,ADM,SUCNR1,AVPR1A,AGTR2,ADRB1,PTGER3
teriparatide	DB06285	hypertension	838	0.709	0.67	Essential hypertension	C0085580	3.48154e-05	7.35272e-05	GNAS,POMC,ADM,GCGR,VIP,PTH,FSHR,ADRB3,CALCA,CALCRL,ADRB1
teriparatide	DB06285	hypertension	838	0.709	0.67	Hypertension	C0020538	3.81711e-05	0.000166154	GNAS,GPR83,PTGER4,IAPP,MC2R,POMC,ADM,GCGR,MC3R,PTH,FSHR,GCG,RAMP2,ADRB3,HTR4,CALCA,CALCRL,ADRB1,ADORA2B,CRHR1,LHB,RAMP1
teriparatide	DB06285	hypertension	838	0.709	0.67	Pulmonary hypertension, neonatal, susceptibility to	C0020542	0.000133809	0.0001619	ADM,VIP,RAMP2,CALCA,NPS,ADRB1,ADORA2B
enalapril	DB00584	hypertension	506	1.84	1.709	genetic hypertension	C0598428	3.77655e-05	7.00246e-05	REN,ACE,AGT
enalapril	DB00584	hypertension	506	1.84	1.709	Renovascular hypertension	C0020545	7.55311e-05	9.67566e-05	REN,ACE,AGT
enalapril	DB00584	hypertension	506	1.84	1.709	Renal hypertension	C0020544	0.000159717	0.000230372	ACE,AGT
enalapril	DB00584	hypertension	506	1.84	1.709	Pregnancy associated hypertension	C0852036	0.000175452	0.000241708	ACE,AGT
risperidone	DB00734	hypertension	567	0.753	0.702	genetic hypertension	C0598428	6.64126e-05	7.62335e-05	ADRA2B,SSTR4,ADRA1A,PTH,ACKR3,LPAR2,AGT,EDN1,CXCR6,EDNRA,CYSLTR2,PTHLH
risperidone	DB00734	hypertension	567	0.753	0.702	Pulmonary hypertension, neonatal, susceptibility to	C0020542	7.2945e-05	9.44408e-05	TACR1,CCL5,UTS2,HTR2B,ADM,ADORA2B,NPY,CASR,ADRB1,BDKRB2,F2,CXCR2,APLNR,CYSLTR1,CCR7,CALCA,AGT,UTS2B,RAMP2,HTR1B,TACR2,VIP,TAC1,NPS,EDN1,EDNRA,CXCL8,CXCR1,EDNRB,F2RL1,APOE
risperidone	DB00734	hypertension	567	0.753	0.702	Renovascular hypertension	C0020545	0.0001047	0.000133258	CXCR3,ADM,SUCNR1,ADRB1,AGT,PTGER3,CXCL10,AGTR2,AVPR1A
dexamethasone	DB01234	hypertension	479	1.035	0.959	Hypertension	C0020538	4.11317e-05	6.00617e-05	SUCNR1,CYP11A1,UTS2R,TACR1,GPER1,CYP19A1,CXCL13,TRHR,HTR1B,EDNRB,AGT,CYP3A5,NPY2R,OPRM1,CYP1A1,GAL,CCR5,CXCL8,EDNRA,AGTR1,APLNR,BDKRB2,GNAI2,APLN,CYP3A4,CYP2D6,AVPR1A,FPR1,SAA1,AGTR2,CYP2C9,GCGR,GNA14,CYP2C8,PPBP,CCL21,CXCR6,OXTR,POMC,PTGER1,CYP2B6,CXCL2,ADRA2B,HTR2B,CYP4A11,CYP2E1,BDKRB1,ADRA2A,CCR6,ANXA1,DRD2,P2RY2,HRH3,NPY1R,SSTR4,CYSLTR2,NPY,NR3C1,CCR2,GHSR,SLCO1A2,NOS2,CASR,PYY,ADRA1B,CYP1B1…
dexamethasone	DB01234	hypertension	479	1.035	0.959	Essential hypertension	C0085580	4.51736e-05	8.04761e-05	TRHR,AGT,CYP3A5,EDNRA,AGTR1,APLNR,BDKRB2,GNAI2,CYP2D6,AVPR1A,AGTR2,CYP2C9,GCGR,POMC,ADRA2B,CYP4A11,BDKRB1,P2RY2,NPY,NR3C1,NOS2,ADRA1B,ADRA1D,KNG1,ADRA1A,ADORA1,LPAR2,ABCB1,LPAR1
dexamethasone	DB01234	hypertension	479	1.035	0.959	genetic hypertension	C0598428	5.08797e-05	9.34441e-05	AGT,EDNRA,CXCR6,ADRA2B,SSTR4,CYSLTR2,ADRA1A,ACKR3,LPAR2
dexamethasone	DB01234	hypertension	479	1.035	0.959	Primary pulmonary hypertension	C0152171	6.20542e-05	0.000111858	CXCR4,HTR1B,EDNRB,CXCL12,CCL5,CCR5,EDNRA,CCR1,AGTR1,APLNR,BDKRB2,F2RL1,CYP2C9,HTR2B,BDKRB1,CCR7,NOS2,CYP1B1,F2R,KNG1
dexamethasone	DB01234	hypertension	479	1.035	0.959	Renovascular hypertension	C0020545	7.91726e-05	0.000102182	SUCNR1,AGT,AGTR1,AVPR1A,AGTR2,PTGER3,CXCR3,CXCL10
dexamethasone	DB01234	hypertension	479	1.035	0.959	Pulmonary arterial hypertension	C3203102	8.41655e-05	0.00011708	CXCR4,HTR1B,EDNRB,CXCL12,CCL5,CCR5,EDNRA,CCR1,AGTR1,APLNR,BDKRB2,F2RL1,CYP2C9,HTR2B,BDKRB1,CCR6,CCR7,NOS2,CYP1B1,F2R,KNG1
dexamethasone	DB01234	hypertension	479	1.035	0.959	Ocular Hypertension	C0028840	9.58155e-05	0.000245722	EDNRB,CYP2D6,C3,NR3C1,GHSR,NOS2,CYP1B1
insulin glargine	DB00047	hypertension	426	0.798	0.736	Essential hypertension	C0085580	3.61374e-05	8.60107e-05	IGF1,INSR,PTPN1,IRS1,IGF1R,INS
furosemide	DB00695	hypertension	434	1.234	1.14	Hyperuricemia, pulmonary hypertension, renal failure, and alkalosis	C0740394	7.95487e-05	0.000184419	APOE,SLC22A11,APOA4,APOC3,APOA1
zidovudine	DB00495	hypertension	63	0.468	0.379	Hyperuricemia, pulmonary hypertension, renal failure, and alkalosis	C0740394	5.42231e-05	0.000252707	ABCG2,APOA1,SLC22A2,APOA4,SLC22A11,APOE,APOC3
ranitidine	DB00863	hypertension	208	0.618	0.551	Essential hypertension	C0085580	4.20354e-05	7.25762e-05	FSHR,GNAS,PTH,ADM,CALCA,ADRB3,VIP,ADRB1,CALCRL,CYP2D6,ABCB1,POMC,CYP3A5,GCGR
fentanyl	DB00813	hypertension	783	0.967	0.911	Hypertension	C0020538	3.9461e-05	4.38553e-05	MGST3,CXCL8,SSTR4,CYP3A5,CXCL13,APP,GAL,FPR1,ADRA2C,AGT,NPY1R,OPRM1,OPRD1,ANXA1,BDKRB2,CXCR6,CCR6,LPAR1,ADRA2B,SAA1,KNG1,GABBR1,CCR2,ADRA2A,CCL21,BDKRB1,HTR1B,DRD3,ACKR3,GPER1,LPAR2,APLN,NPY,GNAI2,PYY,PDYN,ADORA1,SST,CXCL2,CCR5,APLNR,PPBP,ABCB1,POMC,AGTR2,CYP3A4,CNR1,HRH3,NPY2R,CCL28,SUCNR1,CASR
fentanyl	DB00813	hypertension	783	0.967	0.911	genetic hypertension	C0598428	5.45396e-05	7.00246e-05	SSTR4,AGT,CXCR6,ADRA2B,ACKR3,LPAR2
fentanyl	DB00813	hypertension	783	0.967	0.911	Renovascular hypertension	C0020545	8.14886e-05	9.67566e-05	AGT,PTGER3,CXCR3,CXCL10,AGTR2,SUCNR1
fentanyl	DB00813	hypertension	783	0.967	0.911	Primary pulmonary hypertension	C0152171	0.000100738	0.000108686	CCR7,CCL5,BDKRB2,CCR1,KNG1,BDKRB1,HTR1B,CXCL12,CXCR4,CCR5,APLNR
gabapentin	DB00996	hypertension	626	1.118	1.046	Hypertension	C0020538	4.143e-05	4.23907e-05	LPAR1,GNAI2,NPY2R,FPR1,BDKRB2,APLNR,DRD3,GPER1,ADRA2B,HRH3,CNR1,SST,KNG1,APLN,CCL21,CCR5,CXCL2,CXCL13,NPY,CXCR6,HTR1B,BDKRB1,ANXA1,NPY1R,GAL,PDYN,CCR6,OPRD1,SUCNR1,PPBP,ADRA2C,APP,AGTR2,CACNA2D1,CCR2,CXCL8,POMC,ACKR3,CCL28,PYY,GABBR1,LPAR2,SAA1,AGT,CASR,ADORA1,SSTR4,ADRA2A
gabapentin	DB00996	hypertension	626	1.118	1.046	genetic hypertension	C0598428	5.81356e-05	5.87229e-05	ADRA2B,CXCR6,ACKR3,LPAR2,AGT,SSTR4
gabapentin	DB00996	hypertension	626	1.118	1.046	Renovascular hypertension	C0020545	8.38623e-05	8.62125e-05	CXCL10,SUCNR1,PTGER3,AGTR2,CXCR3,AGT
gabapentin	DB00996	hypertension	626	1.118	1.046	Primary pulmonary hypertension	C0152171	8.95423e-05	9.25935e-05	BDKRB2,APLNR,CCR1,KNG1,CXCL12,CCR5,CCR7,CXCR4,HTR1B,BDKRB1,CCL5
gabapentin	DB00996	hypertension	626	1.118	1.046	Pulmonary arterial hypertension	C3203102	0.000106582	0.000110445	BDKRB2,APLNR,CCR1,KNG1,CXCL12,CCR5,CCR7,CXCR4,HTR1B,BDKRB1,CCR6,CCL5
ibuprofen	DB01050	hypertension	619	0.825	0.772	Hyperuricemia, pulmonary hypertension, renal failure, and alkalosis	C0740394	7.1892e-05	0.000250446	APOC3,THBD,FABP2,APOE,PPARG,SLC22A11,APOA4,APOA1
tocilizumab	DB06273	hypertension	451	2.129	1.969	Pulmonary arterial hypertension	C3203102	4.03058e-05	0.00015	JAK2,STAT1,STAT3,PTPN11
tocilizumab	DB06273	hypertension	451	2.129	1.969	Hyperuricemia, pulmonary hypertension, renal failure, and alkalosis	C0740394	0.00014246	0.000393481	JAK2,STAT3
aripiprazole	DB01238	hypertension	235	0.61	0.548	genetic hypertension	C0598428	5.54835e-05	8.97314e-05	PTHLH,ACKR3,AGT,CXCR6,EDN1,ADRA1A,SSTR4,EDNRA,CYSLTR2,LPAR2,PTH,ADRA2B
aripiprazole	DB01238	hypertension	235	0.61	0.548	Essential hypertension	C0085580	6.65152e-05	8.01918e-05	POMC,ADRB1,TRHR,ADORA1,ADRA1D,GCGR,ADRA1B,PTGFR,ALB,APLNR,KNG1,ADRB3,BDKRB2,LPAR1,EDN2,P2RY2,KCNMA1,AGT,CALCA,CYP2D6,BDKRB1,GNAI2,UTS2,EDN1,ADRA1A,DNM2,CYP3A5,APOE,EDNRA,GNAS,HTR2A,VIP,AGTR2,AVPR1A,NPY,HP,LDLR,APOB,LPAR2,DRD1,PTH,ADM,ADRB2,FSHR,ADRA2B,CALCRL
aripiprazole	DB01238	hypertension	235	0.61	0.548	Hypertension	C0020538	6.66775e-05	6.73029e-05	HTR4,NTS,NPY2R,DRD2,F2R,CXCL8,CYP3A4,CCL21,ADORA2B,UTS2R,POMC,ADRB1,RAMP1,CCR6,GABBR1,TRHR,ADORA1,GCG,CXCL13,ADRA1D,PDYN,GCGR,ADRA1B,EGFR,MC2R,ADRA2C,HRH3,ALB,PTGER1,APLNR,APLN,KNG1,ADRB3,SAA1,BDKRB2,LHB,AVP,CASR,MC3R,M6PR,SST,APOC1,CNR1,TACR1,SCARB2,LPAR1,EDN2,P2RY2,EDN3,F2,CXCL2,OXT,OPRD1,CHRM3,PYY,ACKR3,KCNMA1,AGT,GHSR,CALCA,APP,NPY1R,IAPP,CYP2D6,DRD3,SUCNR1,BDKRB1,TACR3,HGS,KISS1,CCL28,GNAI2,…
aripiprazole	DB01238	hypertension	235	0.61	0.548	Pulmonary hypertension, neonatal, susceptibility to	C0020542	7.64114e-05	7.87426e-05	CXCL8,ADORA2B,ADRB1,UTS2B,TAC1,CXCR1,CXCR2,APLNR,BDKRB2,NPS,CASR,TACR1,CCL5,F2,AGT,TACR2,CALCA,UTS2,F2RL1,EGF,EDN1,HTR2B,RAMP2,DNM2,APOE,CCR7,EDNRA,HTR1B,VIP,NPY,CYSLTR1,ADM,EDNRB
aripiprazole	DB01238	hypertension	235	0.61	0.548	Renovascular hypertension	C0020545	0.000112751	0.00011988	PTGER3,ADRB1,CXCL10,AGT,SUCNR1,CXCR3,AGTR2,AVPR1A,ADM
imatinib	DB00619	hypertension	236	0.606	0.544	Hyperuricemia, pulmonary hypertension, renal failure, and alkalosis	C0740394	0.000161708	0.000178346	APOE,APOA1,APOC3,ABCG2,APOA4,SLC22A2,JAK2
cimetidine	DB00501	hypertension	132	0.72	0.623	Essential hypertension	C0085580	4.27975e-05	7.32025e-05	VIP,CYP3A5,ADRB1,CALCRL,GCGR,ADRB3,FSHR,CYP2D6,PTH,CYP2C9,POMC,ADM,CALCA,ABCB1,GNAS
cimetidine	DB00501	hypertension	132	0.72	0.623	Hypertension	C0020538	5.63674e-05	6.17032e-05	SLC22A2,CYP3A5,ADRB1,CALCRL,GCGR,GCG,ADORA2B,CYP2E1,RAMP1,ADRB3,MGST3,CYP3A4,CRHR1,LHB,FSHR,CYP2D6,CYP1A2,PTH,CYP2C9,HTR4,SLC22A4,SLC22A5,POMC,IAPP,ADM,MC2R,CALCA,ABCB1,RAMP2,PTGER4,MC3R,FMO3,SLC22A6,GNAS,SLC22A1,CYP2C8,CYP2C19,SLC22A3,GPR83
sunitinib	DB01268	hypertension	1334	3.88	3.708	Pulmonary arterial hypertension	C3203102	0.000101144	0.000114344	PTK2B,SRC,HSP90AA1,STAT1,ABCC4,ROCK2,ROCK1,PDGFA,FGF2,JAK2,FGFR3,PTPN11,HGF
insulin lispro	DB00046	hypertension	626	1.265	1.184	Essential hypertension	C0085580	3.61374e-05	8.60107e-05	INS,IGF1,IRS1,PTPN1,IGF1R,INSR
octreotide	DB00104	hypertension	298	2.016	1.831	Hypertension	C0020538	4.14854e-05	5.0145e-05	HRH3,GAL,GPER1,NPY1R,APLNR,ADRA2B,KNG1,PPBP,PYY,GABBR1,PDYN,DRD3,ADORA1,CXCL13,ADRA2A,CASR,MPO,ANXA1,POMC,APLN,SUCNR1,AGT,GNAI2,CXCR6,ADRA2C,APP,ACKR3,NPY2R,CNR1,CCR5,HTR1B,AGTR2,SST,LPAR1,NPY,BDKRB2,CCR6,OPRD1,CCR2,FPR1,SAA1,CCL21,CXCL8,BDKRB1,LPAR2,CXCL2,CCL28
octreotide	DB00104	hypertension	298	2.016	1.831	Renovascular hypertension	C0020545	6.12245e-05	9.04604e-05	CXCR3,MPO,CXCL10,SUCNR1,AGT,AGTR2,PTGER3
octreotide	DB00104	hypertension	298	2.016	1.831	genetic hypertension	C0598428	7.76179e-05	8.6003e-05	ADRA2B,AGT,CXCR6,ACKR3,LPAR2
octreotide	DB00104	hypertension	298	2.016	1.831	Primary pulmonary hypertension	C0152171	8.93275e-05	0.000158735	CCL5,APLNR,KNG1,CCR7,CXCR4,CCR5,HTR1B,BDKRB2,CXCL12,BDKRB1,CCR1
octreotide	DB00104	hypertension	298	2.016	1.831	Pulmonary arterial hypertension	C3203102	0.000103714	0.000183112	CCL5,APLNR,KNG1,CCR7,CXCR4,CCR5,HTR1B,BDKRB2,CCR6,CXCL12,BDKRB1,CCR1
octreotide	DB00104	hypertension	298	2.016	1.831	Pulmonary hypertension, neonatal, susceptibility to	C0020542	0.000138173	0.000140489	CCL5,APLNR,CCR7,CASR,AGT,CXCR2,HTR1B,NPY,BDKRB2,CXCL8,CXCR1
morphine	DB00295	hypertension	291	0.815	0.739	Hypertension	C0020538	4.91505e-05	5.34637e-05	ADRA2C,CCR2,CYP3A4,GAL,FPR1,APLNR,BDKRB2,ANXA1,CASR,CYP2D6,APLN,PYY,PPBP,SAA1,AGTR2,GPER1,CCL21,HRH3,CNR1,OPRD1,ADRA2B,OPRM1,CCR6,NPY1R,DRD3,GNAI2,NPY2R,ADORA1,KNG1,LPAR1,CXCL2,ABCB1,CCR5,CXCL13,ADRA2A,CYP2C8,CCL28,HTR1B,PDYN,CXCL8,LPAR2,SST,GABBR1,SSTR4,BDKRB1,POMC,SUCNR1,AGT,CXCR6,ACKR3,APP,MGST3,NPY
morphine	DB00295	hypertension	291	0.815	0.739	genetic hypertension	C0598428	5.15777e-05	7.48e-05	ADRA2B,LPAR2,SSTR4,AGT,CXCR6,ACKR3
morphine	DB00295	hypertension	291	0.815	0.739	Renovascular hypertension	C0020545	7.97937e-05	0.000117618	CXCL10,AGTR2,CXCR3,PTGER3,SUCNR1,AGT
paroxetine	DB00715	hypertension	595	0.837	0.782	genetic hypertension	C0598428	4.50167e-05	7.48447e-05	LPAR2,CYSLTR2,ADRA1A,SSTR4,ACKR3,ADRA2B,CXCR6,EDNRA,AGT,EDN1
paroxetine	DB00715	hypertension	595	0.837	0.782	Hypertension	C0020538	4.89483e-05	5.34842e-05	CCL21,AVPR1A,PDYN,POMC,DNM2,CCR5,APOB,GHSR,PPBP,LPAR2,ADRB2,SCARB2,CCR2,CYP2B6,CASR,GAL,OXTR,SST,CYSLTR2,GNAI2,EDNRB,MGST3,GNA14,CNR1,CYP2C8,ADORA1,AGTR2,NPY,GCG,CYP2D6,ADRA1A,EGFR,CHRM3,LPAR1,XCL1,FPR1,CXCL2,SLC6A2,ADRA1B,NPY1R,ABCB1,KISS1,DRD3,SSTR4,APP,AVP,BDKRB2,TRHR,CYP2C9,HTR2B,ACKR3,CCL28,ADRA2A,F2R,HTR1B,GPER1,EDN3,APLN,AVPR2,M6PR,ADRA2B,CXCL13,ANXA1,NTS,PYY,GABBR1,GHRL,SAA1,CYP1A2,APLNR,…
paroxetine	DB00715	hypertension	595	0.837	0.782	Essential hypertension	C0085580	5.05209e-05	7.44479e-05	AVPR1A,POMC,DNM2,APOB,LPAR2,ADRB2,GNAI2,ADORA1,AGTR2,NPY,CYP2D6,ADRA1A,LPAR1,PTGFR,ADRA1B,ABCB1,BDKRB2,TRHR,CYP2C9,ADRA2B,APLNR,HTR2A,EDNRA,EDN2,GCGR,BDKRB1,AGT,P2RY2,LDLR,EDN1,KNG1,ADRA1D,UTS2
paroxetine	DB00715	hypertension	595	0.837	0.782	Pulmonary hypertension, neonatal, susceptibility to	C0020542	6.50678e-05	7.58223e-05	DNM2,CCR7,TACR2,CASR,CCL5,TAC1,EDNRB,CYSLTR1,UTS2B,NPS,CXCR1,NPY,CXCR2,BDKRB2,HTR2B,HTR1B,F2RL1,APLNR,EGF,F2,SLC6A4,EDNRA,CXCL8,AGT,EDN1,TACR1,UTS2
paroxetine	DB00715	hypertension	595	0.837	0.782	Primary pulmonary hypertension	C0152171	6.99823e-05	9.4946e-05	CCR5,CCR7,CCL5,EDNRB,NPS,CCR1,BDKRB2,CYP2C9,HTR2B,F2R,HTR1B,F2RL1,APLNR,EGF,CXCL12,SLC6A4,EDNRA,BDKRB1,EDN1,KNG1,CXCR4
paroxetine	DB00715	hypertension	595	0.837	0.782	Pulmonary arterial hypertension	C3203102	8.39395e-05	0.000114344	CCR5,CCR7,SCARB2,CCL5,EDNRB,NPS,CCR1,BDKRB2,CYP2C9,HTR2B,F2R,HTR1B,F2RL1,APLNR,EGF,CXCL12,SLC6A4,EDNRA,BDKRB1,CCR6,EDN1,KNG1,CXCR4
bosentan	DB00559	hypertension	181	0.525	0.464	Renal hypertension	C0020544	8.5209e-05	0.000272311	EDN1,CYP2C9
eculizumab	DB01257	hypertension	569	2.369	2.21	Hypertension	C0020538	4.61377e-05	0.000166154	BDKRB1,SST,ACKR3,CCL28,HTR1B,APLNR,GABBR1,POMC,PDYN,APP,APLN,OPRM1,CXCL2,CXCL13,BDKRB2,CXCR6,AGTR2,GNAI2,HRH3,SAA1,ADRA2C,SSTR4,NPY2R,OPRD1,ADRA2A,LPAR2,ADRA2B,LPAR1,ADORA1,SUCNR1,ANXA1,CCR6,PPBP,GPER1,CASR,DRD3,KNG1,CXCL8,CNR1,CCR5,CCR2,FPR1,CCL21,NPY1R
eculizumab	DB01257	hypertension	569	2.369	2.21	Pulmonary arterial hypertension	C3203102	0.000109402	0.00015	CCR7,BDKRB1,HTR1B,APLNR,BDKRB2,CXCL12,CCR1,CXCR4,CCR6,KNG1,CCR5,CCL5
ceftriaxone	DB01212	hypertension	98	0.535	0.452	Hyperuricemia, pulmonary hypertension, renal failure, and alkalosis	C0740394	8.03109e-05	0.000155298	APOE,APOA4,APOA1,SLC22A11,APOC3
ponatinib	DB08901	hypertension	162	4.834	4.241	Primary pulmonary hypertension	C0152171	6.95983e-05	0.00010493	EFNA1,ROCK1,JAK2,PTK2B,F2R,PDGFA,MAPK1,HLA-DRB1,HGF,FGF2,PTPN11,PECAM1,EPHB2,TEK,ROCK2,CD47,MAPK3,EGF,HSP90AA1,ANGPT1,SRC
ponatinib	DB08901	hypertension	162	4.834	4.241	Pulmonary arterial hypertension	C3203102	8.01593e-05	0.00012245	EFNA1,ROCK1,JAK2,PTK2B,F2R,PDGFA,MAPK1,STAT1,HLA-DRB1,HGF,FGF2,PTPN11,PECAM1,EPHB2,TEK,ROCK2,FGFR3,CD47,MAPK3,EGF,HSP90AA1,ANGPT1,SRC
sorafenib	DB00398	hypertension	858	4.36	4.121	Primary pulmonary hypertension	C0152171	9.75851e-05	0.000111858	PTK2B,JAK2,ROCK1,MAPK3,FGF2,MAPK1,HGF,EGF,ABCC4,PDGFA,RAF1,PTPN11,CYP2C9,HSP90AA1,SRC,ROCK2
ramipril	DB00178	hypertension	333	1.939	1.77	genetic hypertension	C0598428	4.21456e-05	6.66487e-05	AGT,ACE,REN
ramipril	DB00178	hypertension	333	1.939	1.77	Renovascular hypertension	C0020545	6.13027e-05	9.05161e-05	AGT,ACE,REN
ramipril	DB00178	hypertension	333	1.939	1.77	Portal hypertension, noncirrhotic	C0020541	0.000127395	0.000201576	AGT,ACE,REN
ramipril	DB00178	hypertension	333	1.939	1.77	Renal hypertension	C0020544	0.000152299	0.000186709	AGT,ACE
ramipril	DB00178	hypertension	333	1.939	1.77	Pregnancy associated hypertension	C0852036	0.000161877	0.000207278	AGT,ACE
valsartan	DB00177	hypertension	1224	4.703	4.487	Essential hypertension	C0085580	4.83175e-05	5.58053e-05	LPAR2,EDN1,AGTR1,LPAR1,TRHR,KCNMA1,UTS2,ADRA1B,PTGFR,ATM,EDN2,BDKRB2,P2RY2,CYP2C9,KNG1,ALB,EDNRA,APOE,ADRA1D,AVPR1A,BDKRB1,AGT,ADRA1A,GCGR,HP
valsartan	DB00177	hypertension	1224	4.703	4.487	Pulmonary hypertension, neonatal, susceptibility to	C0020542	5.54357e-05	0.000101423	CASR,EDNRB,RYR2,EDN1,NPS,AGTR1,TAC1,UTS2,F2RL1,CFH,TACR2,BDKRB2,EDNRA,APOE,APOA1,HTR2B,F2,AGT,UTS2B,TACR1,CYSLTR1
valsartan	DB00177	hypertension	1224	4.703	4.487	Pregnancy associated hypertension	C0852036	0.00011648	0.000211634	APOC3,AGTR1,F2,AGT,HP
valsartan	DB00177	hypertension	1224	4.703	4.487	Renal hypertension	C0020544	0.000157248	0.000272311	EDN1,AGTR1,CYP2C9,AGT
carboplatin	DB00958	hypertension	525	1.184	1.101	Ocular Hypertension	C0028840	7.15619e-05	0.000205137	GSTT1,GSTM1,SOD1
oxycodone	DB00497	hypertension	327	0.605	0.552	Hypertension	C0020538	3.63344e-05	4.38553e-05	ANXA1,CCR6,NPY1R,APP,OPRM1,CNR1,KNG1,ADRA2B,NPY,NPY2R,GNAI2,CCR2,CYP3A5,LPAR1,ADRA2A,CCR5,POMC,HTR1B,GAL,GABBR1,PDYN,ACKR3,CXCL2,ADRA2C,ADORA1,APLN,CYP3A4,AGTR2,MGST3,CXCR6,DRD3,GPER1,CASR,CCL28,FPR1,LPAR2,SST,HRH3,BDKRB2,SUCNR1,APLNR,PYY,BDKRB1,CXCL13,PPBP,OPRD1,CYP2D6,CXCL8,SAA1,CCL21,AGT,SSTR4
oxycodone	DB00497	hypertension	327	0.605	0.552	genetic hypertension	C0598428	5.62701e-05	7.00246e-05	ADRA2B,ACKR3,CXCR6,LPAR2,AGT,SSTR4
oxycodone	DB00497	hypertension	327	0.605	0.552	Renovascular hypertension	C0020545	8.00643e-05	9.67566e-05	PTGER3,CXCL10,AGTR2,CXCR3,SUCNR1,AGT
oxycodone	DB00497	hypertension	327	0.605	0.552	Primary pulmonary hypertension	C0152171	0.000106431	0.000108686	CXCR4,KNG1,CCR5,HTR1B,CCL5,CCR7,BDKRB2,APLNR,CCR1,BDKRB1,CXCL12
erythromycin	DB00199	hypertension	74	0.475	0.391	Hypertension	C0020538	4.55216e-05	5.66675e-05	ALB,BDKRB1,GABBR1,KNG1,HP,CFH,NPHS1,CYP1A2,F7,KISS1,APOA1,UTS2,TACR1,ADRA1D,CYSLTR2,OXTR,BDKRB2,KCNH2,TACR3,APOE,ABCB1,TRH,TRHR,APP,CST3,GNRH1,EDNRB,LPAR1,EDNRA,GRAP2,PTGER1,ATM,F2R,FN1,EDN2,PALB2,ADRA1B,NTS,PPBP,HTR2B,SAA1,TAC3,MGST3,F2,APOC3,GNA14,TIAM1,UTS2R,GCGR,EDN3,CYP3A4,APOC1,GCG,GHRL,CHRM3,ITGA2,SLCO1A2,LPAR2,XCL1,CYP2B6,DMD,GHSR,AVPR1A,TTR,ADRA1A,RYR2,P2RY2,EDN1,OXT,AGT,KCNMA1,CASR
erythromycin	DB00199	hypertension	74	0.475	0.391	Essential hypertension	C0085580	4.57323e-05	7.13938e-05	ALB,BDKRB1,KNG1,HP,UTS2,ADRA1D,BDKRB2,KCNH2,APOE,ABCB1,TRHR,LPAR1,EDNRA,ATM,EDN2,ADRA1B,PTGFR,GCGR,LPAR2,AVPR1A,ADRA1A,P2RY2,EDN1,AGT,KCNMA1
erythromycin	DB00199	hypertension	74	0.475	0.391	Pulmonary hypertension, neonatal, susceptibility to	C0020542	5.96417e-05	9.14761e-05	CFH,TAC1,CYSLTR1,APOA1,UTS2,TACR1,BDKRB2,APOE,NPS,EDNRB,F2RL1,EDNRA,HTR2B,F2,UTS2B,RYR2,TACR2,EDN1,AGT,CASR
erythromycin	DB00199	hypertension	74	0.475	0.391	Pregnancy associated hypertension	C0852036	0.000169652	0.000246232	HP,F2,APOC3,AGT
citalopram	DB00215	hypertension	327	0.953	0.87	Hypertension	C0020538	2.98972e-05	5.34842e-05	TACR1,SLC6A3,LPAR1,GNA14,F2R,GNA12,GCG,XCL1,CHRM3,CYP2E1,EDN2,GNRH1,EDNRB,ADRA1D,F2,GHSR,CYP3A4,OXTR,TACR3,MGST3,UTS2,BDKRB2,PTGER1,P2RY2,NTS,AGT,LPAR2,ABCB1,GHRL,CYP1A2,UTS2R,TRH,TAC3,KNG1,EDNRA,EDN1,SLC6A4,CYP2C19,TRHR,ADRA1A,ADRA1B,CYP2D6,APP,GCGR,CYP2B6,SLC6A2,OXT,KISS1,AVPR1A,CYSLTR2,SAA1,CASR,BDKRB1,EDN3,HTR2B
citalopram	DB00215	hypertension	327	0.953	0.87	Essential hypertension	C0085580	3.42572e-05	7.44479e-05	LPAR1,EDN2,ADRA1D,UTS2,BDKRB2,P2RY2,AGT,LPAR2,ABCB1,KNG1,EDNRA,EDN1,TRHR,ADRA1A,ADRA1B,PTGFR,CYP2D6,GCGR,AVPR1A,BDKRB1
citalopram	DB00215	hypertension	327	0.953	0.87	genetic hypertension	C0598428	4.60916e-05	7.48447e-05	AGT,LPAR2,EDNRA,EDN1,ADRA1A,CYSLTR2
citalopram	DB00215	hypertension	327	0.953	0.87	Pulmonary hypertension, neonatal, susceptibility to	C0020542	5.26316e-05	7.58223e-05	TACR1,NPS,EDNRB,F2,UTS2,BDKRB2,AGT,EDNRA,EDN1,SLC6A4,UTS2B,CYSLTR1,F2RL1,TAC1,CASR,TACR2,HTR2B
captopril	DB01197	hypertension	220	1.773	1.585	Pregnancy associated hypertension	C0852036	4.56274e-05	0.000246232	ACE,MMP1,HP,AGT,TIMP2,APOC3,MMP9,MMP2
captopril	DB01197	hypertension	220	1.773	1.585	Ocular Hypertension	C0028840	9.577e-05	0.000278735	ACE,MMP1,CYP2D6,MMP9,MMP2
captopril	DB01197	hypertension	220	1.773	1.585	Renal hypertension	C0020544	0.000116683	0.000244415	ACE,AGT,MMP9,MMP2
captopril	DB01197	hypertension	220	1.773	1.585	Hyperuricemia, pulmonary hypertension, renal failure, and alkalosis	C0740394	0.00014116	0.000184419	APOE,APOA1,APOA4,APOC3,REN
amiodarone	DB01118	hypertension	180	0.63	0.557	Essential hypertension	C0085580	4.20757e-05	7.44479e-05	CYP2D6,GNAS,KCNH2,CYP2C9,CALCRL,POMC,ADRB1,VIP,ABCB1,CALCA,ADM,FSHR,PTH,GCGR,CYP3A5
oxaliplatin	DB00526	hypertension	494	1.704	1.582	Ocular Hypertension	C0028840	5.62746e-05	0.000187183	GSTT1,GSTM1,SOD1,CYP1B1
cisplatin	DB00515	hypertension	357	0.743	0.68	Ocular Hypertension	C0028840	6.24569e-05	0.000245722	SOD1,TP53,GSTM1,GSTT1
fluorouracil	DB00544	hypertension	486	1.002	0.929	Hyperuricemia, pulmonary hypertension, renal failure, and alkalosis	C0740394	7.19648e-05	0.000252707	APOA1,APOA4,MTHFR,APOC3,APOE,ABCG2
clopidogrel	DB00758	hypertension	317	0.703	0.641	Hypertension	C0020538	3.54318e-05	4.74537e-05	GPER1,ADRA2C,PPBP,ADORA1,SUCNR1,CYP2C19,HRH3,BDKRB2,BDKRB1,CXCL13,AGTR2,CCR5,LPAR1,ADRA2A,GAL,POMC,GABBR1,CYP3A4,NPY,CXCR6,CXCL8,ADRA2B,DRD3,CCL28,CCR2,NPY1R,PDYN,CYP1A2,PYY,ABCB1,CCL21,APP,OPRD1,CASR,SSTR4,SAA1,CYP2C9,CYP3A5,SST,LPAR2,HTR1B,CYP2B6,APLN,CYP2C8,GNAI2,FPR1,AGT,CCR6,CES1,ACKR3,NPY2R,CNR1,MGST3,APLNR,KNG1,CXCL2,ANXA1
clopidogrel	DB00758	hypertension	317	0.703	0.641	genetic hypertension	C0598428	5.1566e-05	6.96244e-05	CXCR6,ADRA2B,SSTR4,LPAR2,AGT,ACKR3
clopidogrel	DB00758	hypertension	317	0.703	0.641	Essential hypertension	C0085580	6.86492e-05	8.51723e-05	ADORA1,BDKRB2,BDKRB1,AGTR2,LPAR1,POMC,NPY,ADRA2B,ABCB1,CYP2C9,CYP3A5,LPAR2,GNAI2,AGT,APLNR,KNG1
clopidogrel	DB00758	hypertension	317	0.703	0.641	Renovascular hypertension	C0020545	7.84562e-05	0.000100813	CXCR3,SUCNR1,AGTR2,PTGER3,AGT,CXCL10
clopidogrel	DB00758	hypertension	317	0.703	0.641	Primary pulmonary hypertension	C0152171	9.64885e-05	0.000108493	BDKRB2,BDKRB1,CCR5,CXCR4,CXCL12,CCL5,CCR7,CCR1,CYP2C9,HTR1B,APLNR,KNG1
losartan	DB00678	hypertension	529	3.103	2.888	Essential hypertension	C0085580	4.55298e-05	6.56146e-05	CYP2C9,P2RY2,BDKRB2,AGTR1,UTS2,EDN1,TRHR,GCGR,ADRA1A,ADRA1D,LPAR2,LPAR1,BDKRB1,ATM,KNG1,CYP3A5,PTGFR,ALB,ADRA1B,KCNMA1,EDNRA,APOE,AVPR1A,ABCB1,HP,EDN2,AGT
losartan	DB00678	hypertension	529	3.103	2.888	Hypertension	C0020538	4.61507e-05	5.00096e-05	CFH,SAA1,CYP2C9,ITGA2,APP,GCG,NTS,FN1,CASR,P2RY2,CHRM3,ANXA1,APOC3,APOC1,TRH,BDKRB2,F7,AGTR1,TTR,UTS2,EDN1,KISS1,CYP1A2,TRHR,GCGR,OXTR,CYP3A4,XCL1,APOA1,GHRL,EDNRB,OXT,PPBP,TACR3,MGST3,CYP2C8,ADRA1A,RYR2,ADRA1D,LPAR2,LPAR1,F2,TIAM1,BDKRB1,CYP2C19,SLC22A6,CST3,ATM,HTR2B,KNG1,PTGER1,F2R,CYP3A5,GHSR,ALB,GNRH1,GRAP2,DMD,ADRA1B,KCNMA1,CYSLTR2,EDNRA,APOE,TACR1,AVPR1A,GABBR1,GNA14,ABCB1,TAC3,NPHS1,HP,ED…
losartan	DB00678	hypertension	529	3.103	2.888	Pulmonary hypertension, neonatal, susceptibility to	C0020542	6.72599e-05	8.05327e-05	CFH,NPS,CASR,BDKRB2,AGTR1,UTS2,EDN1,APOA1,EDNRB,UTS2B,CYSLTR1,RYR2,F2,HTR2B,TAC1,TACR2,EDNRA,APOE,TACR1,F2RL1,AGT
losartan	DB00678	hypertension	529	3.103	2.888	Pregnancy associated hypertension	C0852036	0.00011755	0.00024171	APOC3,AGTR1,F2,HP,AGT
tramadol	DB00193	hypertension	401	1.204	1.108	Essential hypertension	C0085580	4.68636e-05	6.72999e-05	BDKRB2,P2RY2,BDKRB1,TRHR,AGTR2,GNAI2,ADORA1,ADRA1B,AVPR1A,EDNRA,POMC,EDN2,ADRA2B,NPY,APLNR,KNG1,EDN1,ADRA1A,LPAR2,AGT,PTGFR,LPAR1,GCGR,UTS2,CYP2D6,ADRA1D
tramadol	DB00193	hypertension	401	1.204	1.108	genetic hypertension	C0598428	4.97925e-05	7.89378e-05	CXCR6,SSTR4,EDNRA,ADRA2B,EDN1,ADRA1A,LPAR2,AGT,ACKR3,CYSLTR2
tramadol	DB00193	hypertension	401	1.204	1.108	Hypertension	C0020538	5.02807e-05	5.05683e-05	NPY1R,BDKRB2,NPY2R,KISS1,CXCL8,P2RY2,CCL21,BDKRB1,CXCR6,APLN,HTR2B,GABBR1,CCR2,CCR6,TACR1,CCR5,TRHR,SST,CASR,GNRH1,AGTR2,GNAI2,ADORA1,UTS2R,NTS,PTGER1,ADRA1B,FPR1,CXCL2,SSTR4,CYP2B6,AVPR1A,PYY,EDNRA,POMC,TAC3,SLC6A4,SLC6A2,CCL28,EDN2,TACR3,HRH3,ADRA2B,GPER1,F2,NPY,GAL,TRH,CNR1,EDN3,CXCL13,APLNR,GNA14,KNG1,EDNRB,MGST3,EDN1,ADRA2A,ADRA2C,OXT,ADRA1A,SAA1,PPBP,LPAR2,CHRM3,OPRM1,SUCNR1,AGT,ACKR3,ANXA1…
tramadol	DB00193	hypertension	401	1.204	1.108	Pulmonary hypertension, neonatal, susceptibility to	C0020542	6.10203e-05	0.000114295	BDKRB2,CXCL8,TACR2,HTR2B,NPS,TACR1,CASR,CCL5,UTS2B,EDNRA,SLC6A4,F2,NPY,APLNR,CXCR2,EDNRB,EDN1,F2RL1,TAC1,AGT,CYSLTR1,CCR7,HTR1B,UTS2,CXCR1
tramadol	DB00193	hypertension	401	1.204	1.108	Primary pulmonary hypertension	C0152171	7.07835e-05	0.000103594	BDKRB2,BDKRB1,HTR2B,NPS,CCR5,CCL5,EDNRA,SLC6A4,CXCR4,APLNR,KNG1,EDNRB,EDN1,F2RL1,CXCL12,F2R,CCR7,CCR1,HTR1B
tramadol	DB00193	hypertension	401	1.204	1.108	Pulmonary arterial hypertension	C3203102	8.83573e-05	0.000120972	BDKRB2,BDKRB1,HTR2B,CCR6,NPS,CCR5,CCL5,EDNRA,SLC6A4,CXCR4,APLNR,KNG1,EDNRB,EDN1,F2RL1,CXCL12,F2R,CCR7,CCR1,HTR1B
tramadol	DB00193	hypertension	401	1.204	1.108	Ocular Hypertension	C0028840	0.000170613	0.000223692	C3,EDNRB,PTGFR,GHSR,CYP2D6
olmesartan	DB00275	hypertension	229	2.442	2.188	Hypertension	C0020538	2.46914e-05	5.0145e-05	CASR,KNG1,SAA1,P2RY2,TACR3,ADRA1A,AGT,TRHR,UTS2,KISS1,AGTR1,EDN3,TAC3,APP,CHRM3,TACR1,EDNRA,BDKRB2,ANXA1,GHSR,HTR2B,PTGER1,BDKRB1,GHRL,OXT,ADRA1B,F2,SLCO1B1,XCL1,EDN2,CYSLTR2,F2R,UTS2R,ADRA1D,GNA14,LPAR1,EDN1,GCGR,GNRH1,LPAR2,GCG,AVPR1A,OXTR,TRH,EDNRB,NTS
olmesartan	DB00275	hypertension	229	2.442	2.188	Pulmonary hypertension, neonatal, susceptibility to	C0020542	2.68078e-05	0.000140489	CASR,AGT,UTS2,AGTR1,TACR1,EDNRA,BDKRB2,HTR2B,CYSLTR1,F2,F2RL1,TAC1,TACR2,NPS,EDN1,EDNRB,UTS2B
olmesartan	DB00275	hypertension	229	2.442	2.188	Essential hypertension	C0085580	2.96296e-05	6.35802e-05	KNG1,P2RY2,ADRA1A,AGT,TRHR,UTS2,AGTR1,EDNRA,BDKRB2,BDKRB1,ADRA1B,EDN2,PTGFR,ADRA1D,LPAR1,EDN1,GCGR,LPAR2,AVPR1A
olmesartan	DB00275	hypertension	229	2.442	2.188	genetic hypertension	C0598428	3.95062e-05	8.6003e-05	ADRA1A,AGT,EDNRA,CYSLTR2,EDN1,LPAR2
olmesartan	DB00275	hypertension	229	2.442	2.188	Primary pulmonary hypertension	C0152171	5.99647e-05	0.000158735	KNG1,AGTR1,EDNRA,BDKRB2,HTR2B,BDKRB1,F2RL1,F2R,NPS,EDN1,EDNRB
olmesartan	DB00275	hypertension	229	2.442	2.188	Portal hypertension, noncirrhotic	C0020541	8.57143e-05	0.000196383	AGT,AGTR1,EDNRA,BDKRB2,EDN1,EDNRB,UTS2B
olmesartan	DB00275	hypertension	229	2.442	2.188	Pulmonary arterial hypertension	C3203102	8.99471e-05	0.000183112	KNG1,AGTR1,EDNRA,BDKRB2,HTR2B,BDKRB1,F2RL1,F2R,NPS,EDN1,EDNRB
olmesartan	DB00275	hypertension	229	2.442	2.188	Renal hypertension	C0020544	0.00016649	0.00037037	AGT,AGTR1,EDN1
olmesartan	DB00275	hypertension	229	2.442	2.188	Ocular Hypertension	C0028840	0.000217284	0.000268652	GHSR,PTGFR,EDNRB
albiglutide	DB09043	hypertension	14	0.187	0.119	Essential hypertension	C0085580	3.56245e-05	7.35272e-05	ADRB3,CALCRL,GCGR,ADM,ADRB1,FSHR,GNAS,CALCA,VIP,POMC,PTH
albiglutide	DB09043	hypertension	14	0.187	0.119	Hypertension	C0020538	3.68818e-05	0.000166154	RAMP1,ADRB3,CALCRL,GLP1R,HTR4,MC3R,CRHR1,GCGR,GPR83,PTGER4,ADM,LHB,ADRB1,MC2R,FSHR,ADORA2B,RAMP2,GNAS,CALCA,IAPP,POMC,PTH,GCG
albiglutide	DB09043	hypertension	14	0.187	0.119	Pulmonary hypertension, neonatal, susceptibility to	C0020542	0.000135373	0.0001619	NPS,ADM,ADRB1,ADORA2B,RAMP2,CALCA,VIP
mirtazapine	DB00370	hypertension	190	0.974	0.863	Essential hypertension	C0085580	6.05791e-05	7.72297e-05	ADRB2,GNAS,ADRA2B,UTS2,GNAI2,EDN2,CALCRL,LDLR,KNG1,ADM,CALCA,ADRB1,FSHR,ADRA1B,ADORA1,ADRB3,DNM2,BDKRB1,AGT,VIP,PTGFR,LPAR2,AVPR1A,BDKRB2,GCGR,EDN1,APOB,ADRA1D,LPAR1,P2RY2,PTH,TRHR,POMC,APLNR,ADRA1A,NPY,AGTR2,EDNRA,HTR2A,CYP2D6,CYP2C9
mirtazapine	DB00370	hypertension	190	0.974	0.863	Pulmonary hypertension, neonatal, susceptibility to	C0020542	6.16451e-05	9.2986e-05	ADORA2B,CYSLTR1,TAC1,UTS2,TACR1,HTR2B,ADM,F2RL1,CALCA,ADRB1,CXCL8,CASR,DNM2,TACR2,AGT,VIP,BDKRB2,EDN1,CXCR2,CCR7,SLC6A4,CCL5,EGF,EDNRB,UTS2B,HTR1B,CXCR1,APLNR,F2,NPY,NPS,EDNRA,RAMP2
mirtazapine	DB00370	hypertension	190	0.974	0.863	genetic hypertension	C0598428	6.76852e-05	8.26785e-05	ADRA2B,AGT,LPAR2,PTHLH,CYSLTR2,EDN1,PTH,CXCR6,SSTR4,ADRA1A,ACKR3,EDNRA
mirtazapine	DB00370	hypertension	190	0.974	0.863	Primary pulmonary hypertension	C0152171	9.25564e-05	9.78481e-05	KNG1,HTR2B,F2RL1,CCR1,CXCL12,BDKRB1,VIP,BDKRB2,EDN1,CCR7,SLC6A4,CCL5,EGF,EDNRB,CXCR4,HTR1B,APLNR,F2R,NPS,EDNRA,CCR5,CYP2C9
mirtazapine	DB00370	hypertension	190	0.974	0.863	Renovascular hypertension	C0020545	0.000104992	0.000126263	ADM,ADRB1,PTGER3,AGT,AVPR1A,SUCNR1,CXCL10,CXCR3,AGTR2
allopurinol	DB00437	hypertension	81	0.536	0.445	Hyperuricemia, pulmonary hypertension, renal failure, and alkalosis	C0740394	0.000192661	0.000298487	XDH
famotidine	DB00927	hypertension	185	0.81	0.717	Essential hypertension	C0085580	3.93669e-05	6.35802e-05	FSHR,VIP,CALCRL,GNAS,GCGR,CALCA,PTH,ADRB1,ADRB3,POMC,ADM
famotidine	DB00927	hypertension	185	0.81	0.717	Hypertension	C0020538	3.97727e-05	5.0145e-05	RAMP1,FSHR,GPR83,HTR4,ADORA2B,CRHR1,CALCRL,GNAS,GCGR,PTGER4,MC2R,SLC22A2,LHB,RAMP2,CALCA,MC3R,CYP2C19,GCG,PTH,IAPP,ADRB1,ADRB3,POMC,ADM
oxcarbazepine	DB00776	hypertension	114	1.026	0.877	Hyperuricemia, pulmonary hypertension, renal failure, and alkalosis	C0740394	0.000149858	0.000257636	APOE,APOA1,APOC3,APOA4
ondansetron	DB00904	hypertension	178	1.287	1.136	Hypertension	C0020538	4.6022e-05	5.05683e-05	CYP2D6,HRH3,CYP2C9,IAPP,FSHR,HTR1B,CCL21,HTR4,ADRB3,PTGER4,GNAS,CASR,LPAR2,SAA1,GPR83,OPRM1,PDYN,ADRA2C,LHB,PYY,CCR2,NPY1R,CXCL2,OPRD1,MGST3,APP,LPAR1,DRD3,ADORA1,CRHR1,PTH,ADORA2B,GCG,NPY,BDKRB1,GNAI2,POMC,RAMP1,SUCNR1,CYP2E1,ADRA2B,MC2R,FPR1,SSTR4,BDKRB2,AGTR2,CXCR6,APLN,CCR6,APLNR,CYP1A2,ADM,CXCL13,SST,GPER1,ADRB1,ADRA2A,GAL,GCGR,CXCL8,CYP3A4,PPBP,ANXA1,AGT,RAMP2,KNG1,NPY2R,GABBR1,CALCRL,CCL28…
ondansetron	DB00904	hypertension	178	1.287	1.136	Essential hypertension	C0085580	4.62668e-05	6.72999e-05	CYP2D6,CYP2C9,FSHR,ADRB3,GNAS,LPAR2,VIP,LPAR1,ADORA1,PTH,NPY,BDKRB1,GNAI2,POMC,ADRA2B,BDKRB2,AGTR2,APLNR,ADM,ADRB1,GCGR,AGT,KNG1,CALCRL,CALCA,CYP3A5
ondansetron	DB00904	hypertension	178	1.287	1.136	genetic hypertension	C0598428	5.48348e-05	7.89378e-05	LPAR2,PTH,ADRA2B,SSTR4,CXCR6,PTHLH,AGT,ACKR3
ondansetron	DB00904	hypertension	178	1.287	1.136	Renovascular hypertension	C0020545	7.5153e-05	9.68317e-05	CXCL10,CXCR3,SUCNR1,AGTR2,PTGER3,ADM,ADRB1,AGT
ondansetron	DB00904	hypertension	178	1.287	1.136	Pulmonary hypertension, neonatal, susceptibility to	C0020542	9.8164e-05	0.000114295	HTR1B,CASR,VIP,CXCR2,ADORA2B,NPY,CXCR1,BDKRB2,APLNR,ADM,NPS,ADRB1,CXCL8,CCL5,AGT,RAMP2,CCR7,CALCA
memantine	DB01043	hypertension	86	0.805	0.672	Hypertension	C0020538	3.00268e-05	4.74537e-05	CYP2B6,GAL,GNAI2,CCR5,CCL21,CNR1,PYY,SRC,FPR1,CALM3,BDKRB2,SLC22A2,ADORA1,SST,SUCNR1,AGT,HRH3,ADRA2C,PDYN,LPAR2,ANXA1,ADRA2B,CCR2,NPY1R,LPAR1,CCL28,NPY2R,ADRA2A,CXCL8,PPBP,CYP2A6,TIAM1,KNG1,APLN,BDKRB1,HTR1B,CXCL2,APLNR,NPY,CXCL13,CASR,CCR6,EPHB1,OPRD1,ACKR3,CXCR6,APP,SSTR4,GPER1,SAA1,DRD2,POMC,CYP2C19,AGTR2,GABBR1
memantine	DB01043	hypertension	86	0.805	0.672	genetic hypertension	C0598428	5.04021e-05	6.96244e-05	AGT,LPAR2,ADRA2B,ACKR3,CXCR6,SSTR4
memantine	DB01043	hypertension	86	0.805	0.672	Primary pulmonary hypertension	C0152171	6.91689e-05	0.000108493	CCR5,CCR1,SRC,BDKRB2,EPHB2,CCR7,CCL5,CXCR4,KNG1,BDKRB1,HTR1B,APLNR,CXCL12
memantine	DB01043	hypertension	86	0.805	0.672	Renovascular hypertension	C0020545	7.66756e-05	0.000100813	SUCNR1,AGT,CXCR3,CXCL10,PTGER3,AGTR2
memantine	DB01043	hypertension	86	0.805	0.672	Pulmonary arterial hypertension	C3203102	9.35657e-05	0.000119618	CCR5,CCR1,SRC,BDKRB2,EPHB2,CCR7,CCL5,CXCR4,KNG1,BDKRB1,HTR1B,APLNR,CCR6,CXCL12
metoprolol	DB00264	hypertension	970	3.34	3.167	Essential hypertension	C0085580	3.68342e-05	6.61806e-05	DNM2,POMC,ABCB1,CALCA,LDLR,CALCRL,CYP2D6,ADRB3,ADRB1,APOB,GNAS,PTH,FSHR,ADRB2,VIP,GCGR,ADM
treprostinil	DB00374	hypertension	142	0.483	0.42	Essential hypertension	C0085580	4.62751e-05	6.35802e-05	KNG1,BDKRB1,GCGR,APLNR,GNAI2,CALCRL,GNAS,ADORA1,VIP,ADM,FSHR,NPY,LPAR1,BDKRB2,CYP2C9,ADRB3,CALCA,PTH,AGT,ADRA2B,ADRB1,POMC,LPAR2,AGTR2
treprostinil	DB00374	hypertension	142	0.483	0.42	Hypertension	C0020538	4.75464e-05	5.0145e-05	KNG1,NPY2R,BDKRB1,GCGR,CCL21,APLNR,HRH3,GNAI2,MC3R,CASR,CXCL13,CALCRL,GNAS,ADORA1,ANXA1,ADORA2B,OPRD1,DRD3,SSTR4,CXCL2,GABBR1,ADM,LHB,PTGER4,SUCNR1,PDYN,FSHR,CNR1,CRHR1,NPY,LPAR1,RAMP2,NPY1R,BDKRB2,ADRA2C,MC2R,RAMP1,CCL28,CYP2C9,CXCR6,HTR4,GCG,GPR83,PPARD,ADRB3,HTR1B,CXCL8,PYY,CALCA,GAL,GPER1,SAA1,APLN,PPBP,PTH,FPR1,CCR5,SST,AGT,CCR6,ACKR3,ADRA2A,APP,ADRA2B,ADRB1,POMC,LPAR2,IAPP,AGTR2,CCR2
treprostinil	DB00374	hypertension	142	0.483	0.42	genetic hypertension	C0598428	5.59369e-05	8.6003e-05	SSTR4,PTHLH,CXCR6,PTH,AGT,ACKR3,ADRA2B,LPAR2
treprostinil	DB00374	hypertension	142	0.483	0.42	Renovascular hypertension	C0020545	7.42436e-05	9.04604e-05	PTGER3,ADM,SUCNR1,CXCR3,CXCL10,AGT,ADRB1,AGTR2
treprostinil	DB00374	hypertension	142	0.483	0.42	Pulmonary hypertension, neonatal, susceptibility to	C0020542	8.06001e-05	0.000140489	APLNR,CASR,CXCR1,CCL5,NPS,CCR7,ADORA2B,VIP,ADM,NPY,RAMP2,BDKRB2,HTR1B,CXCL8,CALCA,AGT,ADRB1,CXCR2
treprostinil	DB00374	hypertension	142	0.483	0.42	Primary pulmonary hypertension	C0152171	9.00076e-05	0.000158735	KNG1,CCR1,BDKRB1,APLNR,CCL5,NPS,CCR7,VIP,CXCL12,BDKRB2,CYP2C9,HTR1B,CXCR4,CCR5
treprostinil	DB00374	hypertension	142	0.483	0.42	Pulmonary arterial hypertension	C3203102	0.000106789	0.000183112	KNG1,CCR1,BDKRB1,APLNR,CCL5,NPS,CCR7,VIP,CXCL12,BDKRB2,CYP2C9,HTR1B,CXCR4,CCR5,CCR6
dasatinib	DB01254	hypertension	102	0.693	0.587	Primary pulmonary hypertension	C0152171	4.70129e-05	9.85838e-05	HGF,STAT5B,CRMP1,MAPK3,PDGFA,EFNA1,CYP1B1,ROCK2,FGF2,HLA-DRB1,PECAM1,ROCK1,PTPN11,MAPK1,JAK2,HSP90AA1,PTK2B,F2R,CD47,STAT5A,SRC,EPHB2
dasatinib	DB01254	hypertension	102	0.693	0.587	Pulmonary arterial hypertension	C3203102	8.74067e-05	0.000118862	HGF,STAT5B,CRMP1,STAT1,MAPK3,PDGFA,EFNA1,CYP1B1,ROCK2,FGFR3,FGF2,HLA-DRB1,PECAM1,ROCK1,PTPN11,MAPK1,JAK2,HSP90AA1,PTK2B,F2R,CD47,STAT5A,SRC,EPHB2
perindopril	DB00790	hypertension	134	2.142	1.855	genetic hypertension	C0598428	3.87046e-05	8.6003e-05	AGT,ACE,REN
perindopril	DB00790	hypertension	134	2.142	1.855	Renovascular hypertension	C0020545	6.24013e-05	9.04604e-05	AGT,ACE,REN
perindopril	DB00790	hypertension	134	2.142	1.855	Renal hypertension	C0020544	0.000158768	0.00037037	AGT,ACE
perindopril	DB00790	hypertension	134	2.142	1.855	Portal hypertension, noncirrhotic	C0020541	0.000179305	0.000196383	AGT,ACE,REN
minocycline	DB01017	hypertension	46	0.502	0.392	Pulmonary hypertension, neonatal, susceptibility to	C0020542	3.44371e-05	9.7742e-05	IL1B,PXN,ROCK1,RHOA,ALOX5AP,ROCK2,ALOX5,VEGFA,CASP3,MMP9,MMP1,PTK2B
minocycline	DB01017	hypertension	46	0.502	0.392	Hypertension	C0020538	4.13907e-05	4.74537e-05	IL1B,ITGB3,ROCK1,PIK3R1,RHOA,SRC,ALOX5AP,ROCK2,ITGAV,HSP90AA1,ALOX5,VEGFA,CASP3,MMP9,KDR,CRK,IL1R1,ALOX15,MMP1,PTK2B,PTK2,SLC22A6
minocycline	DB01017	hypertension	46	0.502	0.392	Primary pulmonary hypertension	C0152171	7.05298e-05	0.000108493	ROCK1,SRC,ROCK2,HSP90AA1,ALOX5,VEGFA,MMP9,PTK2B
minocycline	DB01017	hypertension	46	0.502	0.392	Pulmonary arterial hypertension	C3203102	0.00010596	0.000119618	ROCK1,SRC,ROCK2,HSP90AA1,ALOX5,VEGFA,MMP9,PTK2B
minocycline	DB01017	hypertension	46	0.502	0.392	Portal hypertension, noncirrhotic	C0020541	0.000121854	0.000140867	IL1B,PIK3R1,HSP90AA1,ALOX5,VEGFA
donepezil	DB00843	hypertension	100	0.755	0.639	Hypertension	C0020538	2.71291e-05	4.23907e-05	UTS2R,AVPR1A,CASR,KNG1,EDN1,UTS2,GCG,ADRA1B,KISS1,CYSLTR2,EDNRA,ADRA1A,GHSR,SAA1,LPAR2,OXT,NTS,GNA14,PTGER1,BDKRB1,TAC3,F2R,ADRA1D,MGST3,F2,XCL1,TACR3,HTR2A,CYP2D6,P2RY2,OXTR,AGT,CHRM3,TRH,LPAR1,EDNRB,EDN3,CYP2C9,EDN2,GHRL,BDKRB2,GCGR,TACR1,CYP3A4,GNRH1,TRHR,APP
donepezil	DB00843	hypertension	100	0.755	0.639	Essential hypertension	C0085580	2.85027e-05	5.58053e-05	AVPR1A,KNG1,EDN1,UTS2,ADRA1B,EDNRA,ADRA1A,LPAR2,BDKRB1,ADRA1D,HTR2A,CYP2D6,P2RY2,AGT,LPAR1,CYP2C9,PTGFR,EDN2,BDKRB2,GCGR,TRHR
donepezil	DB00843	hypertension	100	0.755	0.639	genetic hypertension	C0598428	4.0522e-05	5.87229e-05	EDN1,CYSLTR2,EDNRA,ADRA1A,LPAR2,AGT
donepezil	DB00843	hypertension	100	0.755	0.639	Pulmonary hypertension, neonatal, susceptibility to	C0020542	5.18544e-05	0.000101423	CASR,EDN1,UTS2,EDNRA,TAC1,F2,F2RL1,CYSLTR1,AGT,NPS,EDNRB,BDKRB2,TACR1,TACR2,UTS2B
donepezil	DB00843	hypertension	100	0.755	0.639	Primary pulmonary hypertension	C0152171	8.85989e-05	9.25935e-05	KNG1,EDN1,EDNRA,BDKRB1,F2R,F2RL1,NPS,EDNRB,CYP2C9,BDKRB2
donepezil	DB00843	hypertension	100	0.755	0.639	Ocular Hypertension	C0028840	0.000116758	0.00020775	GHSR,CYP2D6,EDNRB,PTGFR
donepezil	DB00843	hypertension	100	0.755	0.639	Portal hypertension, noncirrhotic	C0020541	0.000122596	0.000132144	EDN1,EDNRA,AGT,EDNRB,BDKRB2,UTS2B
escitalopram	DB01175	hypertension	206	1.041	0.927	Hypertension	C0020538	3.10744e-05	4.47481e-05	GCGR,CYP2D6,CYP3A4,KISS1,SLC6A3,AGT,SLC6A2,LPAR2,CASR,UTS2R,F2,EDNRB,EDN2,OXT,ADRA1D,TAC3,MGST3,EDN1,HTR2B,PTGER1,CYSLTR2,XCL1,ADRA1A,KNG1,NTS,APP,GNA12,LPAR1,TACR1,CHRM3,P2RY2,SLC6A4,GCG,GNA14,OXTR,EDN3,TRH,ADRA1B,UTS2,BDKRB2,GNRH1,AVPR1A,SAA1,EDNRA,GHRL,CYP2C19,GHSR,TRHR,TACR3,BDKRB1,F2R
escitalopram	DB01175	hypertension	206	1.041	0.927	Essential hypertension	C0085580	3.40496e-05	7.25762e-05	GCGR,CYP2D6,AGT,LPAR2,PTGFR,EDN2,ADRA1D,EDN1,ADRA1A,KNG1,LPAR1,P2RY2,ADRA1B,UTS2,BDKRB2,AVPR1A,EDNRA,TRHR,BDKRB1
escitalopram	DB01175	hypertension	206	1.041	0.927	Pulmonary hypertension, neonatal, susceptibility to	C0020542	4.56198e-05	8.08291e-05	NPS,UTS2B,AGT,CASR,TAC1,F2,EDNRB,TACR2,EDN1,HTR2B,TACR1,CYSLTR1,SLC6A4,UTS2,BDKRB2,EDNRA,F2RL1
escitalopram	DB01175	hypertension	206	1.041	0.927	genetic hypertension	C0598428	4.72727e-05	6.1529e-05	AGT,LPAR2,EDN1,CYSLTR2,ADRA1A,EDNRA
escitalopram	DB01175	hypertension	206	1.041	0.927	Primary pulmonary hypertension	C0152171	7.86777e-05	9.00427e-05	NPS,EDNRB,EDN1,HTR2B,KNG1,SLC6A4,BDKRB2,EDNRA,F2RL1,BDKRB1,F2R
escitalopram	DB01175	hypertension	206	1.041	0.927	Ocular Hypertension	C0028840	0.000129587	0.000244005	CYP2D6,PTGFR,EDNRB,GHSR
escitalopram	DB01175	hypertension	206	1.041	0.927	Portal hypertension, noncirrhotic	C0020541	0.000138843	0.000161042	UTS2B,AGT,EDNRB,EDN1,BDKRB2,EDNRA
ziprasidone	DB00246	hypertension	178	1.298	1.146	genetic hypertension	C0598428	6.38263e-05	9.05044e-05	PTHLH,EDN1,PTH,LPAR2,CXCR6,ADRA1A,SSTR4,EDNRA,AGT,CYSLTR2,ADRA2B,ACKR3
ziprasidone	DB00246	hypertension	178	1.298	1.146	Essential hypertension	C0085580	6.47983e-05	7.37643e-05	VIP,POMC,HTR2A,LDLR,LPAR1,EDN1,PTH,APLNR,LPAR2,APOB,ADM,ADRB1,APOE,GCGR,CYP2D6,DRD1,ADRB3,NPY,ADORA1,GNAS,ADRA1D,ADRA1A,GNAI2,BDKRB1,AVPR1A,EDN2,PTGFR,KNG1,CALCRL,EDNRA,AGT,ADRB2,KCNMA1,FSHR,BDKRB2,HP,DNM2,TRHR,UTS2,CALCA,ALB,ADRA2B,ADRA1B,P2RY2,CYP3A5,AGTR2
ziprasidone	DB00246	hypertension	178	1.298	1.146	Hypertension	C0020538	6.78762e-05	6.99752e-05	LRP2,KISS1,POMC,CHRM3,EDNRB,HGS,NPY1R,HTR2A,EGF,HTR4,CCR6,LDLR,LPAR1,EDN1,GAL,PTH,APLNR,EGFR,LHB,LPAR2,APOB,CRHR1,ADM,ADRB1,IAPP,CCR2,GHSR,SCARB2,GHRL,APOE,CYP3A4,GCGR,F2R,PYY,APLN,CASR,AVPR2,LDLRAP1,CYP2D6,OXTR,F2,DRD1,CXCR6,ADRB3,NPY,ADORA1,GNAS,CXCL8,OXT,PPBP,ADRA1D,CYP1A2,CCL28,ADRA1A,APP,GNRH1,GNA12,GNAI2,M6PR,OPRD1,HRH3,HTR1B,CCL21,MC2R,PTGER1,BDKRB1,AVPR1A,MC3R,EDN2,KNG1,GPR83,ADRA2C,PDYN,…
ziprasidone	DB00246	hypertension	178	1.298	1.146	Pulmonary hypertension, neonatal, susceptibility to	C0020542	7.711e-05	8.56332e-05	VIP,EDNRB,EGF,EDN1,APLNR,CCR7,ADM,ADRB1,APOE,CASR,CYSLTR1,F2,TACR2,CXCR1,NPY,CXCR2,CXCL8,TAC1,HTR1B,CCL5,UTS2B,EDNRA,AGT,BDKRB2,ADORA2B,DNM2,RAMP2,UTS2,CALCA,F2RL1,NPS,HTR2B,TACR1
ziprasidone	DB00246	hypertension	178	1.298	1.146	Renovascular hypertension	C0020545	0.000113397	0.000143315	ADM,ADRB1,PTGER3,AVPR1A,AGT,CXCL10,SUCNR1,CXCR3,AGTR2
quinapril	DB00881	hypertension	258	3.501	3.157	genetic hypertension	C0598428	4.01606e-05	0.000179506	AGT,ACE,REN
quinapril	DB00881	hypertension	258	3.501	3.157	Renovascular hypertension	C0020545	5.72289e-05	0.000147419	AGT,ACE,REN
quinapril	DB00881	hypertension	258	3.501	3.157	Portal hypertension, noncirrhotic	C0020541	0.00012249	0.000215286	AGT,ACE,REN
quinapril	DB00881	hypertension	258	3.501	3.157	Renal hypertension	C0020544	0.000141566	0.000241511	AGT,ACE
quinapril	DB00881	hypertension	258	3.501	3.157	Pregnancy associated hypertension	C0852036	0.000164659	0.00023784	AGT,ACE
estradiol	DB00783	hypertension	291	0.641	0.581	Hyperuricemia, pulmonary hypertension, renal failure, and alkalosis	C0740394	5.38029e-05	0.000170436	APOA4,APOA1,ABCG2,SLC22A2,SLC22A11,APOE,FABP2,APOC3
tetracycline	DB00759	hypertension	10	0.193	0.113	Hyperuricemia, pulmonary hypertension, renal failure, and alkalosis	C0740394	8.79708e-05	0.000221792	APOA4,SLC22A11,APOE,APOC3,APOA1
candesartan	DB00796	hypertension	524	4.265	3.968	Hypertension	C0020538	2.29963e-05	4.38553e-05	AGTR1,BDKRB2,TACR1,CYSLTR2,KISS1,CHRM3,EDNRB,F2R,APP,PTGS1,XCL1,GCGR,UTS2,EDN3,GHSR,AGT,CASR,EDNRA,TAC3,PTGER1,LPAR2,GCG,ADRA1A,BDKRB1,EDN2,NTS,HTR2B,GNRH1,EDN1,TRHR,UTS2R,CYP2C9,AVPR1A,LPAR1,CYP2C8,ADRA1B,ABCB1,KNG1,OXTR,TRH,OXT,GHRL,GNA14,ANXA1,TACR3,ADRA1D,P2RY2,SAA1,F2
candesartan	DB00796	hypertension	524	4.265	3.968	Essential hypertension	C0085580	2.46872e-05	6.61806e-05	AGTR1,BDKRB2,GCGR,UTS2,AGT,EDNRA,LPAR2,ADRA1A,BDKRB1,EDN2,EDN1,TRHR,CYP2C9,AVPR1A,LPAR1,ADRA1B,ABCB1,KNG1,PTGFR,ADRA1D,P2RY2
candesartan	DB00796	hypertension	524	4.265	3.968	Pulmonary hypertension, neonatal, susceptibility to	C0020542	3.04363e-05	0.000122898	AGTR1,BDKRB2,TACR1,EDNRB,PTGS1,UTS2,CYSLTR1,AGT,CASR,EDNRA,TACR2,NPS,HTR2B,EDN1,UTS2B,F2RL1,TAC1,F2
candesartan	DB00796	hypertension	524	4.265	3.968	genetic hypertension	C0598428	3.92289e-05	7.00246e-05	CYSLTR2,AGT,EDNRA,LPAR2,ADRA1A,EDN1
candesartan	DB00796	hypertension	524	4.265	3.968	Primary pulmonary hypertension	C0152171	5.27562e-05	0.000108686	AGTR1,BDKRB2,EDNRB,F2R,EDNRA,NPS,BDKRB1,HTR2B,EDN1,CYP2C9,KNG1,F2RL1
candesartan	DB00796	hypertension	524	4.265	3.968	Pulmonary arterial hypertension	C3203102	7.77815e-05	0.000126647	AGTR1,BDKRB2,EDNRB,F2R,EDNRA,NPS,BDKRB1,HTR2B,EDN1,CYP2C9,KNG1,F2RL1
candesartan	DB00796	hypertension	524	4.265	3.968	Portal hypertension, noncirrhotic	C0020541	8.62361e-05	0.000129266	AGTR1,BDKRB2,EDNRB,AGT,EDNRA,EDN1,UTS2B
candesartan	DB00796	hypertension	524	4.265	3.968	Renal hypertension	C0020544	9.46906e-05	0.000230372	AGTR1,AGT,EDN1,CYP2C9
cinacalcet	DB01012	hypertension	193	0.624	0.554	Hypertension	C0020538	4.44835e-05	5.0145e-05	KISS1,SUCNR1,AGTR2,GCG,PTGER1,GAL,NPY2R,GHSR,ADRA1A,UTS2,TACR3,GNRH1,CYP3A4,CCR5,P2RY2,CYP1A2,TRHR,EDN2,TACR1,GNAI2,APLN,ADORA1,APLNR,LPAR2,NPY1R,ANXA1,ACKR3,SSTR4,GPER1,ADRA1D,GCGR,POMC,FPR1,DRD3,NTS,MGST3,CYSLTR2,LPAR1,GABBR1,AGT,EDNRA,SAA1,CCL21,OXTR,OXT,PDYN,CXCL8,CHRM3,ADRA2C,APP,EDNRB,KNG1,GNA14,ADRA2B,PYY,XCL1,ADRA2A,CNR1,CXCL2,SST,HTR1B,CXCL13,AVPR1A,NPY,F2,AGTR1,BDKRB2,HRH3,CASR,EDN1,TRH…
cinacalcet	DB01012	hypertension	193	0.624	0.554	genetic hypertension	C0598428	4.47349e-05	8.6003e-05	ADRA1A,LPAR2,ACKR3,SSTR4,CYSLTR2,AGT,EDNRA,ADRA2B,EDN1,CXCR6
cinacalcet	DB01012	hypertension	193	0.624	0.554	Pulmonary hypertension, neonatal, susceptibility to	C0020542	4.74994e-05	0.000140489	TAC1,CCL5,CYSLTR1,TACR2,UTS2,CXCR1,CXCR2,TACR1,APLNR,AGT,EDNRA,CXCL8,EDNRB,F2RL1,HTR1B,NPY,F2,AGTR1,BDKRB2,CASR,EDN1,HTR2B,NPS,UTS2B,CCR7
cinacalcet	DB01012	hypertension	193	0.624	0.554	Essential hypertension	C0085580	4.77507e-05	6.35802e-05	AGTR2,ADRA1A,UTS2,P2RY2,TRHR,EDN2,GNAI2,ADORA1,APLNR,PTGFR,LPAR2,ADRA1D,GCGR,POMC,LPAR1,AGT,EDNRA,KNG1,ADRA2B,AVPR1A,NPY,AGTR1,BDKRB2,EDN1,ADRA1B,BDKRB1,CYP2D6
cinacalcet	DB01012	hypertension	193	0.624	0.554	Primary pulmonary hypertension	C0152171	6.45891e-05	0.000158735	CCR1,CCL5,CXCL12,CCR5,APLNR,EDNRA,EDNRB,KNG1,F2RL1,CXCR4,HTR1B,AGTR1,BDKRB2,EDN1,HTR2B,NPS,CCR7,BDKRB1,F2R
cinacalcet	DB01012	hypertension	193	0.624	0.554	Pulmonary arterial hypertension	C3203102	8.11762e-05	0.000183112	CCR1,CCL5,CXCL12,CCR5,APLNR,EDNRA,EDNRB,KNG1,F2RL1,CXCR4,HTR1B,AGTR1,BDKRB2,EDN1,CCR6,HTR2B,NPS,CCR7,BDKRB1,F2R
cinacalcet	DB01012	hypertension	193	0.624	0.554	Renovascular hypertension	C0020545	8.59512e-05	9.04604e-05	SUCNR1,AGTR2,CXCR3,PTGER3,AGT,CXCL10,AVPR1A,AGTR1
cinacalcet	DB01012	hypertension	193	0.624	0.554	Portal hypertension, noncirrhotic	C0020541	0.000162352	0.000196383	CCR5,AGT,EDNRA,EDNRB,AGTR1,BDKRB2,EDN1,UTS2B
cinacalcet	DB01012	hypertension	193	0.624	0.554	Ocular Hypertension	C0028840	0.000162604	0.000268652	C3,GHSR,PTGFR,EDNRB,CYP2D6
tofacitinib	DB08895	hypertension	251	0.946	0.852	Hyperuricemia, pulmonary hypertension, renal failure, and alkalosis	C0740394	0.000124402	0.000154787	APOA1,STAT3,APOA4,APOC3,APOE,SH2B1,JAK2
insulin detemir	DB01307	hypertension	50	0.541	0.427	Hyperuricemia, pulmonary hypertension, renal failure, and alkalosis	C0740394	9.40867e-05	0.000300905	APOE,APOA4,INS,APOC3,APOA1
vemurafenib	DB08881	hypertension	45	0.579	0.451	Hyperuricemia, pulmonary hypertension, renal failure, and alkalosis	C0740394	0.000130543	0.000184419	APOA4,APOE,ABCG2,APOA1,APOC3
clonazepam	DB01068	hypertension	252	0.972	0.875	Hyperuricemia, pulmonary hypertension, renal failure, and alkalosis	C0740394	0.000150056	0.000257636	APOA1,APOC3,APOA4,APOE
vancomycin	DB00512	hypertension	165	0.62	0.545	Hyperuricemia, pulmonary hypertension, renal failure, and alkalosis	C0740394	0.000149319	0.000494463	APOC3,APOA1,APOE,APOA4
codeine	DB00318	hypertension	57	0.658	0.527	Hypertension	C0020538	3.88069e-05	4.47481e-05	CXCR6,BDKRB1,SAA1,CCR5,NPY1R,AGT,ADORA1,GNAI2,CCR2,POMC,CXCL2,ADRA2B,CYP2D6,GABBR1,SST,LPAR1,PDYN,AGTR2,PYY,LPAR2,NPY2R,GAL,CCL28,KNG1,BDKRB2,PPBP,SSTR4,CXCL13,CYP3A4,FPR1,HRH3,CCL21,HTR1B,ADRA2A,SUCNR1,OPRM1,ADRA2C,CYP3A5,CASR,APLN,NPY,DRD3,CCR6,OPRD1,ACKR3,CNR1,APP,MGST3,CXCL8,APLNR,GPER1,SLC22A1,ANXA1
codeine	DB00318	hypertension	57	0.658	0.527	genetic hypertension	C0598428	5.51636e-05	6.1529e-05	CXCR6,AGT,ADRA2B,LPAR2,SSTR4,ACKR3
codeine	DB00318	hypertension	57	0.658	0.527	Renovascular hypertension	C0020545	8.14625e-05	9.12365e-05	AGT,AGTR2,CXCL10,SUCNR1,PTGER3,CXCR3
regorafenib	DB08896	hypertension	248	5.27	4.742	Primary pulmonary hypertension	C0152171	4.76464e-05	0.000102833	JAK2,PDGFA,NTRK1,EPHB2,HGF,MAPK1,MAPK3,ROCK1,SRC,RAF1,PTK2B,TEK,CYP2C9,PTPN11,FGF2,EGF,ROCK2,ANGPT1,HSP90AA1,EFNA1,PPARGC1A
regorafenib	DB08896	hypertension	248	5.27	4.742	Pulmonary arterial hypertension	C3203102	7.30961e-05	0.0001082	JAK2,FGFR3,PDGFA,NTRK1,EPHB2,HGF,MAPK1,MAPK3,ROCK1,SRC,RAF1,PTK2B,TEK,CYP2C9,PTPN11,FGF2,EGF,ROCK2,ANGPT1,HSP90AA1,EFNA1,STAT1,PPARGC1A
piroxicam	DB00554	hypertension	99	0.949	0.803	Hyperuricemia, pulmonary hypertension, renal failure, and alkalosis	C0740394	9.21952e-05	0.000184419	APOC3,APOA1,APOE,SLC22A11,APOA4
paliperidone	DB01267	hypertension	113	0.456	0.39	genetic hypertension	C0598428	6.25114e-05	7.83712e-05	ADRA1A,SSTR4,EDNRA,AGT,CXCR6,PTH,CYSLTR2,EDN1,ADRA2B,PTHLH,ACKR3,LPAR2
paliperidone	DB01267	hypertension	113	0.456	0.39	Pulmonary hypertension, neonatal, susceptibility to	C0020542	6.94571e-05	8.80615e-05	HTR1B,F2RL1,F2,CXCR2,APOE,CXCR1,EDNRA,CCR7,CXCL8,UTS2,CCL5,CYSLTR1,BDKRB2,RAMP2,ADM,ADRB1,TACR1,AGT,CALCA,TAC1,UTS2B,CASR,EDN1,APLNR,ADORA2B,NPS,TACR2,NPY,VIP,HTR2B,EDNRB
paliperidone	DB01267	hypertension	113	0.456	0.39	Essential hypertension	C0085580	7.05538e-05	7.23514e-05	ADRA1A,CYP3A5,BDKRB1,APOE,GNAS,EDNRA,ADRB3,HP,UTS2,KNG1,LPAR1,PTGFR,BDKRB2,AVPR1A,GCGR,ADORA1,ADM,TRHR,ADRB1,ADRA1D,CALCRL,AGT,CALCA,POMC,P2RY2,CYP2D6,ALB,HTR2A,PTH,AGTR2,KCNMA1,ADRA1B,EDN1,APLNR,ADRA2B,EDN2,DRD1,FSHR,GNAI2,NPY,VIP,LPAR2
metoclopramide	DB01233	hypertension	284	1.092	0.989	genetic hypertension	C0598428	5.05159e-05	6.85214e-05	PTH,AGT,ACKR3,EDN1,ADRA1A,PTHLH,CYSLTR2,SSTR4,LPAR2,ADRA2B,CXCR6,EDNRA
metoclopramide	DB01233	hypertension	284	1.092	0.989	Pulmonary hypertension, neonatal, susceptibility to	C0020542	5.78246e-05	0.000134373	EDNRB,CXCR2,F2,CYSLTR1,TAC1,CASR,NPY,APLNR,ADM,AGT,RAMP2,HTR2B,UTS2B,EDN1,NPS,CALCA,UTS2,HTR1B,CCL5,ADORA2B,VIP,TACR1,TACR2,F2RL1,CCR7,CXCL8,BDKRB2,ADRB1,EDNRA,CXCR1,CYP11B2
metoclopramide	DB01233	hypertension	284	1.092	0.989	Essential hypertension	C0085580	6.01892e-05	7.21182e-05	FSHR,PTH,ADRB3,CYP2D6,CALCRL,GNAS,TRHR,AVPR1A,NPY,ADRA1B,APLNR,ADM,P2RY2,AGT,GNAI2,EDN1,LPAR1,PTGFR,CALCA,BDKRB1,UTS2,ADRA1A,AGTR2,GCGR,ADORA1,VIP,ADRA1D,KNG1,POMC,LPAR2,ADRA2B,EDN2,BDKRB2,ADRB1,EDNRA,CYP11B2
metoclopramide	DB01233	hypertension	284	1.092	0.989	Primary pulmonary hypertension	C0152171	8.59845e-05	0.000119328	EDNRB,CXCL12,APLNR,HTR2B,EDN1,NPS,CCR5,BDKRB1,HTR1B,CCL5,F2R,VIP,F2RL1,KNG1,CCR7,CXCR4,BDKRB2,EDNRA,CCR1
metoclopramide	DB01233	hypertension	284	1.092	0.989	Renovascular hypertension	C0020545	8.8994e-05	0.000100931	CXCL10,AVPR1A,ADM,AGT,CXCR3,AGTR2,PTGER3,SUCNR1,ADRB1
metoclopramide	DB01233	hypertension	284	1.092	0.989	Pulmonary arterial hypertension	C3203102	0.000105976	0.000126338	EDNRB,CXCL12,APLNR,HTR2B,EDN1,NPS,CCR5,BDKRB1,HTR1B,CCL5,F2R,VIP,F2RL1,KNG1,CCR6,CCR7,CXCR4,BDKRB2,EDNRA,CCR1
atenolol	DB00335	hypertension	718	3	2.821	Essential hypertension	C0085580	3.21757e-05	8.60107e-05	GNAS,FSHR,CALCRL,ADRB1,LDLR,POMC,ADRB2,ADM,GCGR,VIP,ADRB3,APOB,DNM2,CALCA,ABCB1,PTH
atenolol	DB00335	hypertension	718	3	2.821	Hypertension	C0020538	3.88151e-05	4.60177e-05	GPR83,RAMP2,GNAS,FSHR,HTR4,CALCRL,MC2R,ADRB1,CRHR1,AVP,SCARB2,LHB,RAMP1,LDLR,LRP2,ADORA2B,POMC,ADRB2,ADM,GCGR,ADRB3,APOB,M6PR,DNM2,PTGER4,EGF,CALCA,AVPR2,HGS,IAPP,LDLRAP1,ABCB1,EGFR,PTH,GCG,MC3R
benazepril	DB00542	hypertension	95	2.12	1.786	genetic hypertension	C0598428	4.62216e-05	6.66487e-05	REN,AGT,ACE
benazepril	DB00542	hypertension	95	2.12	1.786	Pregnancy associated hypertension	C0852036	5.79604e-05	0.000207278	AGT,MTHFR,ACE
benazepril	DB00542	hypertension	95	2.12	1.786	Renovascular hypertension	C0020545	7.11665e-05	9.05161e-05	REN,AGT,ACE
benazepril	DB00542	hypertension	95	2.12	1.786	Portal hypertension, noncirrhotic	C0020541	0.00015774	0.000201576	REN,AGT,ACE
benazepril	DB00542	hypertension	95	2.12	1.786	Renal hypertension	C0020544	0.000182685	0.000186709	AGT,ACE
benazepril	DB00542	hypertension	95	2.12	1.786	Ocular Hypertension	C0028840	0.000220103	0.000238924	MTHFR,ACE
benazepril	DB00542	hypertension	95	2.12	1.786	Hyperuricemia, pulmonary hypertension, renal failure, and alkalosis	C0740394	0.00029347	0.000300905	REN,MTHFR
testosterone	DB00624	hypertension	323	0.923	0.841	Hyperuricemia, pulmonary hypertension, renal failure, and alkalosis	C0740394	7.42775e-05	0.000179292	APOE,APOA4,APOC3,MAOA,APOA1,ABCG2
salmeterol	DB00938	hypertension	338	0.674	0.616	Essential hypertension	C0085580	3.22997e-05	6.35802e-05	ADRB3,CALCRL,GCGR,ADRB1,ADRB2,GNAS,CYP3A5,PTH,POMC,FSHR,LDLR,ADM,DNM2,VIP,APOB,CALCA
salmeterol	DB00938	hypertension	338	0.674	0.616	Hypertension	C0020538	3.33333e-05	5.0145e-05	ADRB3,MC3R,M6PR,CALCRL,AVPR2,RAMP1,SCARB2,GCGR,EGFR,GCG,ADRB1,ADRB2,GPR83,LRP2,RAMP2,AVP,HTR4,LDLRAP1,GNAS,CYP3A5,PTH,POMC,FSHR,IAPP,CYP2C8,LDLR,ADM,MGST3,CRHR1,LHB,DNM2,MC2R,ADORA2B,APOB,HGS,CALCA,EGF,CYP3A4,PTGER4
doxazosin	DB00590	hypertension	604	3.51	3.282	Essential hypertension	C0085580	4.0404e-05	8.51723e-05	AGT,EDN2,GCGR,EDN1,KNG1,ALB,ADRA1B,UTS2,AVPR1A,ABCB1,KCNH2,APOE,HP,KCNMA1,ADRA1D,ADRA1A,EDNRA,LPAR2,BDKRB2,CYP2D6,PTGFR,BDKRB1,TRHR,LPAR1,P2RY2
doxazosin	DB00590	hypertension	604	3.51	3.282	Hypertension	C0020538	4.2375e-05	4.74537e-05	AGT,EDN2,CASR,UTS2R,GCGR,APP,TAC3,OXTR,EDN1,SAA1,EDN3,KNG1,XCL1,CHRM3,GCG,KISS1,ALB,ADRA1B,CYSLTR2,APOC1,TACR1,GHSR,EDNRB,UTS2,GNRH1,AVPR1A,F2R,ABCB1,NTS,KCNH2,GNA12,APOE,F2,GNA14,HP,KCNMA1,ADRA1D,ADRA1A,EDNRA,LPAR2,PTGER1,BDKRB2,CYP2D6,OXT,TRH,BDKRB1,CST3,TRHR,LPAR1,CYP2C19,GHRL,HTR2B,TACR3,P2RY2
doxazosin	DB00590	hypertension	604	3.51	3.282	genetic hypertension	C0598428	5.34614e-05	6.96244e-05	AGT,EDN1,CYSLTR2,ADRA1A,EDNRA,LPAR2
doxazosin	DB00590	hypertension	604	3.51	3.282	Pulmonary hypertension, neonatal, susceptibility to	C0020542	6.13452e-05	9.7742e-05	AGT,CASR,F2RL1,EDN1,TACR2,NPS,TACR1,EDNRB,UTS2,CYSLTR1,APOE,F2,EDNRA,BDKRB2,UTS2B,HTR2B,TAC1
bisoprolol	DB00612	hypertension	118	1.413	1.212	Essential hypertension	C0085580	3.62337e-05	6.35802e-05	VIP,APOB,GNAS,PTH,ADRB2,LDLR,POMC,CALCA,GCGR,ADM,CYP2D6,CALCRL,DNM2,ADRB1,ADRB3,FSHR
bisoprolol	DB00612	hypertension	118	1.413	1.212	Hypertension	C0020538	4.54197e-05	5.0145e-05	LDLRAP1,LHB,IAPP,GCG,APOB,GNAS,PTH,MC2R,M6PR,RAMP2,ADRB2,CRHR1,LDLR,POMC,EGF,GPR83,CALCA,EGFR,MC3R,GCGR,ADM,ADORA2B,CYP3A4,HGS,AVPR2,LRP2,SCARB2,PTGER4,CYP2D6,AVP,MGST3,CALCRL,DNM2,HTR4,RAMP1,ADRB1,ADRB3,FSHR
ketorolac	DB00465	hypertension	100	0.967	0.818	Renovascular hypertension	C0020545	0.000118473	0.000147419	PTGS1,PTGS2
hydroxyzine	DB00557	hypertension	101	1.022	0.866	Essential hypertension	C0085580	2.82143e-05	5.29765e-05	P2RY2,KNG1,EDNRA,ADRA1A,ADRA1D,AGT,EDN2,LPAR2,TRHR,CYP2D6,GCGR,BDKRB1,EDN1,LPAR1,UTS2,BDKRB2,PTGFR,ADRA1B,AVPR1A
hydroxyzine	DB00557	hypertension	101	1.022	0.866	Hypertension	C0020538	2.89286e-05	4.89804e-05	TRH,P2RY2,XCL1,KNG1,CYSLTR2,EDNRA,KISS1,GHSR,CHRM3,GNRH1,ADRA1A,GHRL,ADRA1D,AGT,TACR1,TACR3,PTGER1,GNA14,EDN2,UTS2R,LPAR2,OXT,CASR,TRHR,CYP2D6,NTS,HTR2B,SAA1,EDN3,OXTR,GCGR,BDKRB1,EDN1,LPAR1,APP,UTS2,TAC3,BDKRB2,F2,ADRA1B,AVPR1A,F2R,EDNRB,GCG
hydroxyzine	DB00557	hypertension	101	1.022	0.866	Pulmonary hypertension, neonatal, susceptibility to	C0020542	3.85714e-05	0.000136992	EDNRA,TAC1,NPS,AGT,CYSLTR1,TACR1,CASR,TACR2,HTR2B,EDN1,F2RL1,UTS2,BDKRB2,F2,UTS2B,EDNRB
hydroxyzine	DB00557	hypertension	101	1.022	0.866	genetic hypertension	C0598428	4.10714e-05	0.000179506	CYSLTR2,EDNRA,ADRA1A,AGT,LPAR2,EDN1
hydroxyzine	DB00557	hypertension	101	1.022	0.866	Primary pulmonary hypertension	C0152171	7.42857e-05	0.000109744	KNG1,EDNRA,NPS,HTR2B,BDKRB1,EDN1,F2RL1,BDKRB2,F2R,EDNRB
hydroxyzine	DB00557	hypertension	101	1.022	0.866	Pulmonary arterial hypertension	C3203102	0.000115714	0.000149896	KNG1,EDNRA,NPS,HTR2B,BDKRB1,EDN1,F2RL1,BDKRB2,F2R,EDNRB
hydroxyzine	DB00557	hypertension	101	1.022	0.866	Ocular Hypertension	C0028840	0.000116071	0.000328326	GHSR,CYP2D6,PTGFR,EDNRB
hydroxyzine	DB00557	hypertension	101	1.022	0.866	Portal hypertension, noncirrhotic	C0020541	0.000116429	0.000215286	EDNRA,AGT,EDN1,BDKRB2,UTS2B,EDNRB
cisapride	DB00604	hypertension	180	1.316	1.162	Hypertension	C0020538	4.10166e-05	5.34637e-05	UTS2,MC2R,GCG,CHRM3,ADM,IAPP,ADRA1B,TACR3,GHRL,OXT,TAC3,APP,EDNRA,LPAR1,PTGER1,P2RY2,CYP1A2,CYSLTR2,KCNH2,ADORA2B,RAMP1,LPAR2,BDKRB1,UTS2R,ADRB1,CASR,GNRH1,BDKRB2,MC3R,TACR1,KISS1,LHB,EDN2,SAA1,CYP3A5,XCL1,CYP2C8,F2,CALCRL,CYP2C9,GCGR,EDNRB,CYP2C19,ADRB3,HTR2A,CYP3A4,GNAS,NTS,HTR4,CYP2A6,GPR83,AGT,PTH,GNA14,F2R,EDN1,ADRA1D,EDN3,OXTR,RAMP2,CYP2D6,ADRA1A,TRHR,PTGER4,CALCA,CRHR1,AVPR1A,FSHR,CYP2B6,G…
cisapride	DB00604	hypertension	180	1.316	1.162	Essential hypertension	C0085580	4.20232e-05	6.56328e-05	UTS2,ADM,ADRA1B,EDNRA,LPAR1,VIP,P2RY2,KCNH2,LPAR2,BDKRB1,ADRB1,BDKRB2,EDN2,CYP3A5,CALCRL,CYP2C9,GCGR,ADRB3,HTR2A,GNAS,PTGFR,AGT,PTH,EDN1,ADRA1D,CYP2D6,ADRA1A,TRHR,CALCA,AVPR1A,FSHR,POMC,KNG1
cisapride	DB00604	hypertension	180	1.316	1.162	genetic hypertension	C0598428	4.98239e-05	7.48e-05	EDNRA,PTHLH,CYSLTR2,LPAR2,AGT,PTH,EDN1,ADRA1A
cisapride	DB00604	hypertension	180	1.316	1.162	Pulmonary hypertension, neonatal, susceptibility to	C0020542	6.24056e-05	9.85289e-05	UTS2,ADM,TACR2,EDNRA,VIP,ADORA2B,ADRB1,CASR,BDKRB2,TACR1,UTS2B,F2,EDNRB,TAC1,CYSLTR1,AGT,EDN1,RAMP2,NPS,F2RL1,CALCA
spironolactone	DB00421	hypertension	142	1.015	0.883	Pregnancy associated hypertension	C0852036	2.56246e-05	0.000116142	NR3C2,CYP11B2,PGR
ketoprofen	DB01009	hypertension	59	0.767	0.617	Renovascular hypertension	C0020545	6.66541e-05	9.68317e-05	PTGS1,AGTR2,ATM,FN1,AGT,CXCL10,PTGER3,PTGS2,CXCR3,SUCNR1
ketoprofen	DB01009	hypertension	59	0.767	0.617	Pulmonary hypertension, neonatal, susceptibility to	C0020542	9.30145e-05	0.000114295	CCR7,CXCL8,PTGS1,CXCR2,CASR,APOA1,HTR1B,AGT,BDKRB2,NPY,PTGS2,RYR2,CCL5,APOE,APLNR,ABCC4,CFH,TP53,CXCR1
ketoprofen	DB01009	hypertension	59	0.767	0.617	Hyperuricemia, pulmonary hypertension, renal failure, and alkalosis	C0740394	0.000135003	0.00016166	CXCL8,SAA1,APOC3,SLC22A11,APOA1,APOA4,APOE
trazodone	DB00656	hypertension	166	0.963	0.846	genetic hypertension	C0598428	3.04519e-05	7.37455e-05	ADRA2B,SSTR4,EDNRA,LPAR2,ACKR3,CYSLTR2,AGT,EDN1,CXCR6,ADRA1A
trazodone	DB00656	hypertension	166	0.963	0.846	Essential hypertension	C0085580	4.93615e-05	7.17602e-05	ADRA2B,ABCB1,AVPR1A,UTS2,APLNR,CYP2D6,BDKRB1,LPAR1,GCGR,PTGFR,ADRA1D,BDKRB2,ADRA1B,GNAI2,EDNRA,LPAR2,P2RY2,ADORA1,NPY,AGT,KNG1,AGTR2,CYP3A5,EDN1,EDN2,HTR2A,ADRA1A,POMC,TRHR
trazodone	DB00656	hypertension	166	0.963	0.846	Hypertension	C0020538	5.03438e-05	5.60758e-05	ANXA1,ADRA2B,CASR,F2,ADRA2C,OPRD1,HTR2B,ABCB1,CCR5,OXTR,CCR6,F2R,MGST3,CXCL8,SSTR4,APLN,GABBR1,AVPR1A,UTS2,APLNR,CYP2D6,UTS2R,BDKRB1,PPBP,NPY2R,CCL28,LPAR1,CXCL2,GCGR,DRD3,ADRA1D,BDKRB2,ADRA2A,PYY,SAA1,CHRM3,GPER1,CCR2,GNA14,KISS1,GNA12,PDYN,EDNRB,TACR3,FPR1,TACR1,ADRA1B,CXCL13,SLC6A4,GNAI2,EDNRA,LPAR2,ACKR3,P2RY2,ADORA1,NPY,EDN3,OXT,CYSLTR2,GHSR,HRH3,GAL,SST,TRH,APP,XCL1,AGT,NTS,CCL21,GHRL,KNG1,…
trazodone	DB00656	hypertension	166	0.963	0.846	Pulmonary hypertension, neonatal, susceptibility to	C0020542	6.67976e-05	0.000105692	CASR,F2,CXCR2,HTR2B,CXCL8,UTS2,APLNR,F2RL1,CCR7,BDKRB2,EDNRB,TACR1,CXCR1,NPS,UTS2B,SLC6A4,EDNRA,CCL5,NPY,CYSLTR1,TACR2,AGT,TAC1,EDN1
trazodone	DB00656	hypertension	166	0.963	0.846	Primary pulmonary hypertension	C0152171	7.93222e-05	0.000110389	HTR2B,CCR5,F2R,APLNR,F2RL1,BDKRB1,CCR7,BDKRB2,EDNRB,CCR1,NPS,SLC6A4,EDNRA,CCL5,CXCL12,KNG1,EDN1,CXCR4
trazodone	DB00656	hypertension	166	0.963	0.846	Pulmonary arterial hypertension	C3203102	0.000103143	0.000126423	HTR2B,CCR5,CCR6,F2R,APLNR,F2RL1,BDKRB1,CCR7,BDKRB2,EDNRB,CCR1,NPS,SLC6A4,EDNRA,CCL5,CXCL12,KNG1,EDN1,CXCR4
sumatriptan	DB00669	hypertension	397	1.439	1.324	Hypertension	C0020538	3.45269e-05	4.47481e-05	CASR,FPR1,KNG1,BDKRB2,CCR2,HTR1B,SST,NPY2R,NPY1R,GAL,ADRA2B,ADORA1,ANXA1,AGT,CXCL13,AGTR2,APLN,CCR6,LPAR1,SAA1,CNR1,SUCNR1,CCL28,CXCR6,CCL21,PPBP,CCR5,PYY,SLCO1A2,APLNR,CXCL8,ACKR3,LPAR2,PDYN,ADRA2C,BDKRB1,OPRD1,ABCB1,SSTR4,POMC,DRD3,APP,SLCO1B1,ADRA2A,GPER1,GNAI2,HRH3,CXCL2,NPY,GABBR1
sumatriptan	DB00669	hypertension	397	1.439	1.324	genetic hypertension	C0598428	5.211e-05	6.1529e-05	ADRA2B,AGT,CXCR6,ACKR3,LPAR2,SSTR4
sumatriptan	DB00669	hypertension	397	1.439	1.324	Renovascular hypertension	C0020545	7.83248e-05	9.12365e-05	AGT,AGTR2,CXCR3,SUCNR1,CXCL10,PTGER3
irbesartan	DB01029	hypertension	273	2.832	2.562	Hypertension	C0020538	2.55899e-05	4.47481e-05	GNA14,AVPR1A,TRH,CYSLTR2,EDNRB,SAA1,UTS2R,OXTR,ADRA1B,BDKRB1,CASR,GCG,TAC3,LPAR1,EDN3,EDN2,F2R,GNRH1,XCL1,ANXA1,AGTR1,JUN,GCGR,ADRA1D,GHSR,TRHR,F2,CYP3A4,CYP2D6,AGT,HTR2B,MGST3,NTS,TACR1,UTS2,TACR3,CYP2C9,APP,LPAR2,EDN1,MAPK8,OXT,KNG1,GHRL,P2RY2,CYP2C8,PTGS1,BDKRB2,ADRA1A,EDNRA,PTGER1,CYP1A2,KISS1,CHRM3
irbesartan	DB01029	hypertension	273	2.832	2.562	Essential hypertension	C0085580	2.65869e-05	7.25762e-05	AVPR1A,ADRA1B,BDKRB1,LPAR1,EDN2,AGTR1,GCGR,ADRA1D,TRHR,PTGFR,CYP2D6,AGT,UTS2,CYP2C9,LPAR2,EDN1,KNG1,P2RY2,BDKRB2,ADRA1A,EDNRA
irbesartan	DB01029	hypertension	273	2.832	2.562	Pulmonary hypertension, neonatal, susceptibility to	C0020542	3.52277e-05	8.08291e-05	EDNRB,UTS2B,CASR,CYSLTR1,AGTR1,JUN,F2RL1,TAC1,F2,AGT,HTR2B,TACR1,UTS2,TACR2,EDN1,PTGS1,BDKRB2,EDNRA,NPS
irbesartan	DB01029	hypertension	273	2.832	2.562	genetic hypertension	C0598428	4.1542e-05	6.1529e-05	CYSLTR2,AGT,LPAR2,EDN1,ADRA1A,EDNRA
irbesartan	DB01029	hypertension	273	2.832	2.562	Primary pulmonary hypertension	C0152171	5.88235e-05	9.00427e-05	EDNRB,BDKRB1,F2R,AGTR1,F2RL1,HTR2B,CYP2C9,EDN1,KNG1,BDKRB2,EDNRA,NPS
irbesartan	DB01029	hypertension	273	2.832	2.562	Ocular Hypertension	C0028840	8.10901e-05	0.000244005	EDNRB,JUN,GHSR,PTGFR,CYP2D6
irbesartan	DB01029	hypertension	273	2.832	2.562	Portal hypertension, noncirrhotic	C0020541	9.97009e-05	0.000161042	EDNRB,UTS2B,AGTR1,AGT,EDN1,BDKRB2,EDNRA
irbesartan	DB01029	hypertension	273	2.832	2.562	Renal hypertension	C0020544	0.000102027	0.00027916	AGTR1,AGT,CYP2C9,EDN1
irbesartan	DB01029	hypertension	273	2.832	2.562	Pulmonary arterial hypertension	C3203102	0.000103357	0.000106677	EDNRB,BDKRB1,F2R,AGTR1,F2RL1,HTR2B,CYP2C9,EDN1,KNG1,BDKRB2,EDNRA,NPS
ticlopidine	DB00208	hypertension	55	0.495	0.395	Hypertension	C0020538	4.19646e-05	5.05683e-05	BDKRB2,ADRA2A,APP,ADRA2B,CASR,AGT,FPR1,LPAR1,LPAR2,SSTR4,NPY2R,PDYN,CCR5,CYP2C8,CCR6,ANXA1,GABBR1,ADRA2C,CYP2C9,GAL,CYP2E1,CNR1,MPO,HRH3,CYP2C19,PPBP,CXCL13,SUCNR1,SST,CYP2D6,CYP1A1,APLN,CYP3A4,CXCL2,CYP1A2,CCR2,APLNR,CCL21,ACKR3,ADORA1,HTR1B,CCL28,NPY1R,MGST3,SAA1,BDKRB1,PYY,CXCL8,POMC,GNAI2,DRD3,CXCR6,CYP2B6,OPRD1,NPY,AGTR2,GPER1,KNG1
ticlopidine	DB00208	hypertension	55	0.495	0.395	genetic hypertension	C0598428	5.62636e-05	7.89378e-05	ADRA2B,AGT,LPAR2,SSTR4,ACKR3,CXCR6
ticlopidine	DB00208	hypertension	55	0.495	0.395	Renovascular hypertension	C0020545	6.18589e-05	9.68317e-05	AGT,PTGER3,CXCL10,MPO,SUCNR1,CXCR3,AGTR2
nabumetone	DB00461	hypertension	72	1.046	0.859	Renovascular hypertension	C0020545	3.56383e-05	9.04604e-05	MPO,PTGS1,PTGS2
cetirizine	DB00341	hypertension	164	0.807	0.709	Pulmonary hypertension, neonatal, susceptibility to	C0020542	2.53676e-05	0.0001619	UTS2B,CYSLTR1,F2,HTR2B,AGT,TACR2,EDNRB,BDKRB2,EDN1,TAC1,UTS2,NPS,TACR1,CASR,EDNRA,F2RL1
cetirizine	DB00341	hypertension	164	0.807	0.709	Essential hypertension	C0085580	3.01471e-05	7.35272e-05	BDKRB1,P2RY2,ADRA1D,GCGR,LPAR2,PTGFR,AGT,ADRA1A,ADRA1B,AVPR1A,BDKRB2,EDN1,KNG1,UTS2,TRHR,EDNRA,LPAR1,EDN2
cetirizine	DB00341	hypertension	164	0.807	0.709	Hypertension	C0020538	3.49265e-05	0.000166154	SAA1,CYSLTR2,GNRH1,GHRL,BDKRB1,CHRM3,P2RY2,KISS1,GHSR,ADRA1D,F2,OXT,OXTR,XCL1,GCGR,LPAR2,UTS2R,HTR2B,AGT,ADRA1A,GNA14,GCG,ADRA1B,AVPR1A,EDNRB,BDKRB2,NTS,EDN1,KNG1,UTS2,TACR1,EDN3,TRHR,CASR,TACR3,F2R,EDNRA,TRH,APP,LPAR1,EDN2,TAC3,PTGER1
cetirizine	DB00341	hypertension	164	0.807	0.709	genetic hypertension	C0598428	4.19118e-05	7.37483e-05	CYSLTR2,LPAR2,AGT,ADRA1A,EDN1,EDNRA
cetirizine	DB00341	hypertension	164	0.807	0.709	Primary pulmonary hypertension	C0152171	7.02206e-05	9.28363e-05	BDKRB1,HTR2B,EDNRB,BDKRB2,EDN1,KNG1,NPS,F2R,EDNRA,F2RL1
cetirizine	DB00341	hypertension	164	0.807	0.709	Pulmonary arterial hypertension	C3203102	9.59559e-05	0.00015	BDKRB1,HTR2B,EDNRB,BDKRB2,EDN1,KNG1,NPS,F2R,EDNRA,F2RL1
cetirizine	DB00341	hypertension	164	0.807	0.709	Portal hypertension, noncirrhotic	C0020541	0.000109191	0.000158477	UTS2B,AGT,EDNRB,BDKRB2,EDN1,EDNRA
cetirizine	DB00341	hypertension	164	0.807	0.709	Ocular Hypertension	C0028840	0.000194485	0.000222222	GHSR,PTGFR,EDNRB
loperamide	DB00836	hypertension	72	0.592	0.486	Hypertension	C0020538	4.05702e-05	5.05683e-05	MC4R,LPAR1,CCR5,SAA1,NPY,AKT1,CCL28,PPP3R1,CXCL2,CYP2B6,CCR6,MYLK,CCL21,GCGR,AGTR2,CYP2C8,MGST3,PYY,GABBR1,GAL,ADRA2A,GNAI2,ACKR3,FPR1,GNAS,RAMP1,PDYN,HTR4,RAMP2,CASR,SUCNR1,AGT,BDKRB2,GCG,OPRM1,POMC,PPBP,ADORA1,APLNR,CYP3A4,PPP3CA,HTR1B,NPY2R,OPRD1,HSP90AA1,SST,FSHR,CALCRL,NPY1R,ADRA2C,HRH3,ADRB3,CALM3,CNR1,CAV1,CXCL8,KNG1,GPER1,APLN,MC2R,LPAR2,DRD3,ABCB1,CXCL13,CCR2,CXCR6,SSTR4,ADORA2B,ADRA2B,A…
loperamide	DB00836	hypertension	72	0.592	0.486	Essential hypertension	C0085580	5.02193e-05	6.72999e-05	LPAR1,NPY,MYLK,GCGR,AGTR2,GNAI2,GNAS,AGT,BDKRB2,POMC,ADORA1,APLNR,FSHR,CALCRL,ADRB3,CALM3,KNG1,LPAR2,ABCB1,ADRA2B,BDKRB1,CYP2D6
loperamide	DB00836	hypertension	72	0.592	0.486	genetic hypertension	C0598428	5.46053e-05	7.89378e-05	PPP3R1,ACKR3,AGT,LPAR2,CXCR6,SSTR4,ADRA2B
loperamide	DB00836	hypertension	72	0.592	0.486	Primary pulmonary hypertension	C0152171	8.85965e-05	0.000103594	CCR5,AKT1,CCL5,CCR7,CXCL12,BDKRB2,APLNR,HTR1B,CXCR4,HSP90AA1,CAV1,KNG1,BDKRB1,CCR1
loperamide	DB00836	hypertension	72	0.592	0.486	Pulmonary hypertension, neonatal, susceptibility to	C0020542	9.62719e-05	0.000114295	CXCR2,NPY,AKT1,CCL5,CCR7,RAMP2,CASR,AGT,NFATC3,BDKRB2,APLNR,HTR1B,CALM3,CAV1,CXCL8,ADORA2B,CXCR1
loperamide	DB00836	hypertension	72	0.592	0.486	Renovascular hypertension	C0020545	9.67105e-05	9.68317e-05	AGTR2,SUCNR1,AGT,CXCL10,PTGER3,CXCR3
loperamide	DB00836	hypertension	72	0.592	0.486	Pulmonary arterial hypertension	C3203102	0.00011864	0.000120972	CCR5,AKT1,CCL5,CCR6,CCR7,CXCL12,BDKRB2,APLNR,HTR1B,CXCR4,HSP90AA1,CAV1,KNG1,BDKRB1,CCR1
fenfluramine	DB00574	hypertension	719	2.525	2.374	Essential hypertension	C0085580	3.12607e-05	6.35802e-05	LPAR1,EDN1,ADRA1D,AGT,BDKRB2,P2RY2,EDNRA,CYP2D6,EDN2,LPAR2,BDKRB1,TRHR,UTS2,GCGR,AVPR1A,PTGFR,ADRA1B,KNG1,ADRA1A
fenfluramine	DB00574	hypertension	719	2.525	2.374	Hypertension	C0020538	3.22913e-05	5.0145e-05	NTS,OXT,LPAR1,EDN1,GHSR,TRH,OXTR,UTS2R,ADRA1D,KISS1,AGT,GNA14,F2R,PTGER1,BDKRB2,TACR1,P2RY2,TACR3,XCL1,F2,GCG,SLC6A4,HTR2B,EDNRB,EDNRA,APP,CYP2D6,EDN2,EDN3,LPAR2,SAA1,TAC3,BDKRB1,TRHR,UTS2,GCGR,AVPR1A,CASR,ADRA1B,CYSLTR2,KNG1,GNRH1,ADRA1A,CHRM3,GHRL
fenfluramine	DB00574	hypertension	719	2.525	2.374	Pulmonary hypertension, neonatal, susceptibility to	C0020542	3.95053e-05	0.000140489	EDN1,TAC1,AGT,TACR2,BDKRB2,TACR1,F2RL1,F2,CYSLTR1,SLC6A4,HTR2B,EDNRB,EDNRA,UTS2,UTS2B,CASR,NPS
fenfluramine	DB00574	hypertension	719	2.525	2.374	genetic hypertension	C0598428	4.50017e-05	8.6003e-05	EDN1,AGT,EDNRA,LPAR2,CYSLTR2,ADRA1A
fenfluramine	DB00574	hypertension	719	2.525	2.374	Primary pulmonary hypertension	C0152171	6.56132e-05	0.000158735	EDN1,F2R,BDKRB2,F2RL1,SLC6A4,HTR2B,EDNRB,EDNRA,BDKRB1,NPS,KNG1
fenfluramine	DB00574	hypertension	719	2.525	2.374	Pulmonary arterial hypertension	C3203102	9.58434e-05	0.000183112	EDN1,F2R,BDKRB2,F2RL1,SLC6A4,HTR2B,EDNRB,EDNRA,BDKRB1,NPS,KNG1
fenfluramine	DB00574	hypertension	719	2.525	2.374	Ocular Hypertension	C0028840	0.000122295	0.000268652	GHSR,EDNRB,CYP2D6,PTGFR
fenfluramine	DB00574	hypertension	719	2.525	2.374	Portal hypertension, noncirrhotic	C0020541	0.000124699	0.000196383	EDN1,AGT,BDKRB2,EDNRB,EDNRA,UTS2B
dronedarone	DB04855	hypertension	40	0.633	0.485	Essential hypertension	C0085580	5.76615e-05	8.41243e-05	PTGFR,VIP,TRHR,GNAS,BDKRB1,CACNA1C,EDNRA,GCGR,ADRA1A,APOE,CALCRL,FSHR,ADRA1B,AGT,LPAR2,ATM,ALB,PTH,CYP2D6,HP,UTS2,CACNA1D,P2RY2,CALCA,ADRA2B,KCNH2,KCNMA1,GNAI2,ABCB1,BDKRB2,EDN2,LPAR1,EDN1,KNG1,POMC,ADM,AVPR1A,ADRA1D,ADRB1
dronedarone	DB04855	hypertension	40	0.633	0.485	Hypertension	C0020538	5.85513e-05	6.17935e-05	APOC1,CRHR1,CYP3A4,IAPP,NPHS1,OXT,F7,TRHR,GNAS,GPR83,BDKRB1,CACNA1C,EDNRA,GABBR1,F2R,GCGR,XCL1,ADRA1A,APOE,ANXA1,TACR3,GNRH1,ADRA2A,CALCRL,TAC3,FSHR,ADRA1B,PTGER1,OXTR,MGST3,PALB2,APP,AGT,ADRA2C,LPAR2,ATM,DMD,RAMP2,ALB,F2,GCG,MC3R,CACNB2,TACR1,RAMP1,PTH,TTR,APOA1,MC2R,GHSR,CYP2D6,CYSLTR2,UTS2R,KISS1,HP,PTGER4,UTS2,TRH,SAA1,CACNA1D,P2RY2,GNA12,HTR4,ITGA2,CALCA,ADRA2B,HTR2B,NTS,KCNH2,GRAP2,CST3,EDN…
dronedarone	DB04855	hypertension	40	0.633	0.485	genetic hypertension	C0598428	6.13988e-05	8.87278e-05	EDNRA,ADRA1A,AGT,LPAR2,PTH,CYSLTR2,ADRA2B,EDN1,PTHLH
dronedarone	DB04855	hypertension	40	0.633	0.485	Pulmonary hypertension, neonatal, susceptibility to	C0020542	6.70938e-05	8.84513e-05	VIP,TACR2,F2RL1,EDNRA,APOE,NPS,AGT,RAMP2,F2,TACR1,APOA1,UTS2,CYSLTR1,CALCA,HTR2B,EDNRB,CFH,CASR,BDKRB2,RYR2,ADORA2B,EDN1,UTS2B,TAC1,ADM,ADRB1
teduglutide	DB08900	hypertension	11	0.702	0.421	Essential hypertension	C0085580	3.52201e-05	7.35272e-05	GNAS,POMC,ADRB3,FSHR,CALCRL,GCGR,ADM,ADRB1,CALCA,VIP,PTH
teduglutide	DB08900	hypertension	11	0.702	0.421	Hypertension	C0020538	3.85744e-05	0.000166154	RAMP1,GNAS,POMC,CRHR1,MC2R,MC3R,RAMP2,PTGER4,ADRB3,GPR83,FSHR,CALCRL,LHB,GCGR,ADM,HTR4,ADRB1,GCG,CALCA,ADORA2B,PTH,IAPP
teduglutide	DB08900	hypertension	11	0.702	0.421	Pulmonary hypertension, neonatal, susceptibility to	C0020542	0.000133753	0.0001619	RAMP2,NPS,ADM,ADRB1,CALCA,VIP,ADORA2B
insulin human	DB00030	hypertension	107	1.568	1.335	Hypertension	C0020538	4.45156e-05	5.34637e-05	IRS1,IDE,MGST3,PCSK1,AVPR2,INS,NOV,IGF1R,AVP,INSR,EGF,SCARB2,IGF1,PTPN1,DNM2,CCNE1,HGS,M6PR,LRP2,ADRB2,CYP1A2,LDLRAP1,IGF2,EGFR,APOB,IRS2
epoprostenol	DB01240	hypertension	59	0.542	0.436	Hypertension	C0020538	4.7486e-05	5.0145e-05	CXCL8,ADRA2C,FPR1,CXCR6,ADORA1,CCR5,CYP2C9,GCGR,PTH,HTR1B,PYY,NPY1R,GABBR1,ADRA2A,CRHR1,CXCL13,ADRB3,NPY2R,CXCL2,LHB,CALCRL,ADORA2B,RAMP1,MC2R,ACKR3,SST,PDYN,CALCA,ADRA2B,CNR1,BDKRB1,GCG,PTGIS,PPBP,SAA1,ANXA1,PTGER4,CCL28,CCL21,HTR4,CCR2,LPAR1,BDKRB2,CASR,HRH3,ADM,LPAR2,APLN,GPR83,APP,GAL,KNG1,RAMP2,IAPP,ADRB1,GNAI2,APLNR,AGTR2,AGT,SSTR4,SUCNR1,CCR6,NPY,DRD3,OPRD1,GNAS,POMC,FSHR,GPER1,MC3R
epoprostenol	DB01240	hypertension	59	0.542	0.436	genetic hypertension	C0598428	5.12951e-05	8.6003e-05	CXCR6,PTH,PTHLH,ACKR3,ADRA2B,LPAR2,AGT,SSTR4
epoprostenol	DB01240	hypertension	59	0.542	0.436	Essential hypertension	C0085580	5.40884e-05	6.35802e-05	ADORA1,CYP2C9,GCGR,PTH,ADRB3,CALCRL,CALCA,ADRA2B,BDKRB1,PTGIS,LPAR1,BDKRB2,ADM,LPAR2,KNG1,ADRB1,GNAI2,APLNR,AGTR2,AGT,NPY,GNAS,POMC,VIP,FSHR
epoprostenol	DB01240	hypertension	59	0.542	0.436	Pulmonary hypertension, neonatal, susceptibility to	C0020542	7.33875e-05	0.000140489	CXCL8,CCR7,HTR1B,ADORA2B,CXCR2,CALCA,PTGIS,CXCR1,BDKRB2,CASR,ADM,RAMP2,CCL5,ADRB1,NPS,APLNR,AGT,NPY,VIP
epoprostenol	DB01240	hypertension	59	0.542	0.436	Renovascular hypertension	C0020545	7.44033e-05	9.04604e-05	CXCL10,ADM,ADRB1,CXCR3,AGTR2,PTGER3,AGT,SUCNR1
epoprostenol	DB01240	hypertension	59	0.542	0.436	Primary pulmonary hypertension	C0152171	7.84662e-05	0.000158735	CXCR4,CCR5,CYP2C9,CCR7,HTR1B,CCR1,CXCL12,BDKRB1,PTGIS,BDKRB2,KNG1,CCL5,NPS,APLNR,VIP
epoprostenol	DB01240	hypertension	59	0.542	0.436	Pulmonary arterial hypertension	C3203102	9.62417e-05	0.000183112	CXCR4,CCR5,CYP2C9,CCR7,HTR1B,CCR1,CXCL12,BDKRB1,PTGIS,BDKRB2,KNG1,CCL5,NPS,APLNR,CCR6,VIP
fosinopril	DB00492	hypertension	52	1.483	1.176	genetic hypertension	C0598428	4.01606e-05	0.000179506	ACE,AGT,REN
fosinopril	DB00492	hypertension	52	1.483	1.176	Renovascular hypertension	C0020545	5.72289e-05	0.000147419	ACE,AGT,REN
fosinopril	DB00492	hypertension	52	1.483	1.176	Portal hypertension, noncirrhotic	C0020541	0.00012249	0.000215286	ACE,AGT,REN
fosinopril	DB00492	hypertension	52	1.483	1.176	Renal hypertension	C0020544	0.000140562	0.000241511	ACE,AGT
fosinopril	DB00492	hypertension	52	1.483	1.176	Pregnancy associated hypertension	C0852036	0.000164659	0.00023784	ACE,AGT
corticotropin	DB01285	hypertension	158	3.411	2.988	Hypertension	C0020538	2.92e-05	4.23907e-05	CALCA,GCG,MC4R,RAMP1,CRHR1,HTR4,IAPP,GLP1R,CYP24A1,ADRB1,FSHR,GPR83,RAMP2,POMC,GCGR,PTH,HSD3B2,GNAS,CYP27B1,PTGER4,ADRB3,DRD1,MC2R,LHB,ADORA2B,MC3R,CALCRL
corticotropin	DB01285	hypertension	158	3.411	2.988	Essential hypertension	C0085580	3.76e-05	5.58053e-05	CALCA,ADRB1,FSHR,POMC,GCGR,PTH,HSD3B2,GNAS,ADRB3,DRD1,CALCRL
buprenorphine	DB00921	hypertension	108	0.3	0.256	genetic hypertension	C0598428	5.69007e-05	6.87831e-05	ACKR3,LPAR2,ADRA2B,AGT,CXCR6,SSTR4
buprenorphine	DB00921	hypertension	108	0.3	0.256	Renovascular hypertension	C0020545	8.89831e-05	9.91608e-05	PTGER3,CXCL10,CXCR3,AGT,SUCNR1,AGTR2
haloperidol	DB00502	hypertension	239	1.086	0.975	Essential hypertension	C0085580	5.47025e-05	6.56146e-05	CYP3A5,CYP2D6,CALCRL,EDNRA,KNG1,ADRB1,P2RY2,ADRA2B,ADRB3,APLNR,VIP,BDKRB1,PTGFR,GNAI2,ADRA1B,UTS2,GNAS,GCGR,ADORA1,EDN2,DRD1,LPAR1,TRHR,HTR2A,EDN1,CALCA,ABCB1,POMC,ADM,FSHR,AVPR1A,CALM3,BDKRB2,AGTR2,CYP2C9,PTH,ADRA1A,LPAR2,NPY,AGT,ADRA1D
haloperidol	DB00502	hypertension	239	1.086	0.975	genetic hypertension	C0598428	5.79655e-05	6.87831e-05	EDNRA,PTHLH,ADRA2B,CYSLTR2,SSTR4,CXCR6,EDN1,ACKR3,PTH,ADRA1A,LPAR2,AGT
haloperidol	DB00502	hypertension	239	1.086	0.975	Pulmonary hypertension, neonatal, susceptibility to	C0020542	6.54511e-05	8.05327e-05	EDNRA,ADRB1,ADORA2B,TACR2,APLNR,VIP,EDNRB,CCR7,TACR1,NPS,HTR1B,RAMP2,UTS2,CASR,CBR1,EDN1,F2RL1,CXCR1,CALCA,CYSLTR1,ADM,UTS2B,CXCR2,CXCL8,CALM3,F2,BDKRB2,CCL5,NPY,AGT,TAC1
haloperidol	DB00502	hypertension	239	1.086	0.975	Primary pulmonary hypertension	C0152171	8.73321e-05	9.8611e-05	EDNRA,KNG1,SRC,APLNR,VIP,BDKRB1,EDNRB,CCR7,NPS,F2R,HTR1B,CXCL12,EDN1,F2RL1,CCR1,CXCR4,BDKRB2,CCR5,EPHB2,CYP2C9,CCL5
haloperidol	DB00502	hypertension	239	1.086	0.975	Renovascular hypertension	C0020545	9.32821e-05	9.91608e-05	ADRB1,CXCR3,PTGER3,CXCL10,ADM,AVPR1A,AGTR2,SUCNR1,AGT
clonidine	DB00575	hypertension	633	5.8	5.431	Hypertension	C0020538	4.16473e-05	5.2614e-05	SLC22A5,GHSR,EDNRA,CHRM3,POMC,CST3,LPAR1,ADRA2B,HP,PPBP,UTS2R,CYP3A5,MGST3,GNA14,GHRL,F2,LPAR2,OXT,KNG1,GNA12,TRHR,GCGR,APOE,KISS1,F2R,KCNMA1,CYSLTR2,TACR1,HTR2B,TRH,TAC3,ADRA2C,UTS2,EDNRB,XCL1,APP,SAA1,GCG,EDN3,EDN1,CASR,BDKRB1,ALB,SLC22A3,GNRH1,OXTR,AVPR1A,TACR3,P2RY2,CYP2D6,APOC1,ADRA1B,SLC22A1,GNAI2,CYP1A1,ANXA1,ADRA2A,CYP3A4,CYP1A2,ADRA1D,EDN2,ADRA1A,BDKRB2,AGT,SLC22A4,ABCB1,NTS,PTGER1
clonidine	DB00575	hypertension	633	5.8	5.431	Essential hypertension	C0085580	4.30433e-05	7.23892e-05	PTGFR,EDNRA,POMC,LPAR1,ADRA2B,HP,CYP3A5,LPAR2,KNG1,TRHR,GCGR,APOE,KCNMA1,UTS2,EDN1,BDKRB1,ALB,AVPR1A,P2RY2,CYP2D6,ADRA1B,GNAI2,ADRA1D,EDN2,ADRA1A,BDKRB2,AGT,ABCB1
clonidine	DB00575	hypertension	633	5.8	5.431	genetic hypertension	C0598428	4.95579e-05	8.26245e-05	EDNRA,ADRA2B,LPAR2,CYSLTR2,EDN1,ADRA1A,AGT
clonidine	DB00575	hypertension	633	5.8	5.431	Pulmonary hypertension, neonatal, susceptibility to	C0020542	7.39879e-05	8.87124e-05	EDNRA,TACR2,F2,TAC1,APOE,TACR1,HTR2B,UTS2,EDNRB,F2RL1,EDN1,CASR,BDKRB2,AGT,UTS2B,CYSLTR1,NPS
hydrocortisone	DB00741	hypertension	118	1.441	1.236	genetic hypertension	C0598428	4.00937e-05	7.89378e-05	EDNRA,ACKR3,CXCR6,AGT,ADRA2B,SSTR4,CYSLTR2,LPAR2,ADRA1A
hydrocortisone	DB00741	hypertension	118	1.441	1.236	Hypertension	C0020538	4.50404e-05	5.05683e-05	SERPINA6,PYY,EDNRB,APP,PTGER1,P2RY2,CXCL2,EDNRA,ACKR3,UTS2R,BDKRB1,HRH3,TRHR,TACR3,APLN,CCR5,SUCNR1,NPY1R,CCR6,OPRM1,CXCR6,OPRD1,CCL21,CXCL13,PPBP,CYP3A5,ADRA2A,PDYN,CNR1,CCR2,MGST3,NPY2R,GNAI2,GCGR,GABBR1,AGTR1,SLCO1A2,FPR1,AGTR2,ADRA1D,NR3C1,CYP11B2,ADORA1,GAL,F2R,KNG1,AGT,DRD2,ADRA2B,DRD3,SSTR4,ANXA1,TACR1,CXCL8,HTR2B,ABCB1,POMC,ADRA2C,GHSR,SST,CYSLTR2,GPER1,HTR1B,APLNR,BDKRB2,LPAR2,GNA14,LPAR…
hydrocortisone	DB00741	hypertension	118	1.441	1.236	Essential hypertension	C0085580	5.10284e-05	6.72999e-05	P2RY2,EDNRA,BDKRB1,TRHR,CYP3A5,GNAI2,GCGR,AGTR1,AGTR2,ADRA1D,NR3C1,CYP11B2,ADORA1,KNG1,AGT,ADRA2B,ABCB1,POMC,APLNR,BDKRB2,LPAR2,LPAR1,AVPR1A,ADRA1A,ADRA1B,NPY
hydrocortisone	DB00741	hypertension	118	1.441	1.236	Primary pulmonary hypertension	C0152171	6.56079e-05	0.000103594	EDNRB,EDNRA,BDKRB1,CCR5,CCR1,AGTR1,CCR7,F2R,KNG1,HTR2B,HTR1B,CCL5,APLNR,BDKRB2,F2RL1,CXCL12,CXCR4
hydrocortisone	DB00741	hypertension	118	1.441	1.236	Pulmonary hypertension, neonatal, susceptibility to	C0020542	7.18563e-05	0.000114295	EDNRB,EDNRA,TACR2,AGTR1,CYP11B2,CCR7,AGT,TACR1,CXCL8,HTR2B,HTR1B,CCL5,APLNR,BDKRB2,F2RL1,CYSLTR1,NPY,CASR,CXCR2,CXCR1
hydrocortisone	DB00741	hypertension	118	1.441	1.236	Renovascular hypertension	C0020545	7.47201e-05	9.68317e-05	CXCR3,SUCNR1,AGTR1,AGTR2,AGT,PTGER3,CXCL10,AVPR1A
hydrocortisone	DB00741	hypertension	118	1.441	1.236	Pulmonary arterial hypertension	C3203102	8.4353e-05	0.000120972	EDNRB,EDNRA,BDKRB1,CCR5,CCR6,CCR1,AGTR1,CCR7,F2R,KNG1,HTR2B,HTR1B,CCL5,APLNR,BDKRB2,F2RL1,CXCL12,CXCR4
telmisartan	DB00966	hypertension	162	2.206	1.936	Hypertension	C0020538	2.31395e-05	4.38553e-05	CYSLTR2,OXTR,ADRA1B,TAC3,ADRA1A,UTS2,EDN2,LPAR1,NTS,ABCB1,F2,UTS2R,GNA14,ADRA1D,XCL1,TACR1,HTR2B,TRHR,KISS1,OXT,EDNRB,BDKRB1,ANXA1,MED13L,GHRL,AVPR1A,BDKRB2,GCG,GNRH1,PPARG,TRH,GCGR,TACR3,SAA1,F2R,AGTR1,GHSR,PTGER1,CYP2C19,P2RY2,EDN3,KNG1,CHRM3,LPAR2,APP,EDN1,CASR,EDNRA,AGT
telmisartan	DB00966	hypertension	162	2.206	1.936	Essential hypertension	C0085580	2.59537e-05	6.61806e-05	ADRA1B,ADRA1A,UTS2,EDN2,LPAR1,ABCB1,ADRA1D,TRHR,PTGFR,BDKRB1,AVPR1A,BDKRB2,PPARG,GCGR,AGTR1,P2RY2,KNG1,LPAR2,EDN1,EDNRA,AGT
telmisartan	DB00966	hypertension	162	2.206	1.936	Pulmonary hypertension, neonatal, susceptibility to	C0020542	3.34584e-05	0.000122898	UTS2,UTS2B,F2,TACR1,F2RL1,HTR2B,TAC1,TACR2,NPS,EDNRB,BDKRB2,CYSLTR1,PPARG,AGTR1,EDN1,CASR,EDNRA,AGT
telmisartan	DB00966	hypertension	162	2.206	1.936	genetic hypertension	C0598428	3.62727e-05	7.00246e-05	CYSLTR2,ADRA1A,LPAR2,EDN1,EDNRA,AGT
telmisartan	DB00966	hypertension	162	2.206	1.936	Primary pulmonary hypertension	C0152171	5.40963e-05	0.000108686	F2RL1,HTR2B,NPS,EDNRB,BDKRB1,BDKRB2,PPARG,F2R,AGTR1,KNG1,EDN1,EDNRA
telmisartan	DB00966	hypertension	162	2.206	1.936	Pulmonary arterial hypertension	C3203102	9.0369e-05	0.000126647	F2RL1,HTR2B,NPS,EDNRB,BDKRB1,BDKRB2,PPARG,F2R,AGTR1,KNG1,EDN1,EDNRA
telmisartan	DB00966	hypertension	162	2.206	1.936	Portal hypertension, noncirrhotic	C0020541	9.22452e-05	0.000129266	UTS2B,EDNRB,BDKRB2,AGTR1,EDN1,EDNRA,AGT
telmisartan	DB00966	hypertension	162	2.206	1.936	Pregnancy associated hypertension	C0852036	0.00010444	0.000241708	F2,PPARG,AGTR1,AGT
tiotropium	DB01409	hypertension	329	0.491	0.448	genetic hypertension	C0598428	4.09357e-05	6.85214e-05	ADRA2B,AGT,SSTR4,LPAR2,EDNRA,EDN1,CYSLTR2,ACKR3,CXCR6,ADRA1A
tiotropium	DB01409	hypertension	329	0.491	0.448	Essential hypertension	C0085580	5.10184e-05	7.21182e-05	P2RY2,ADRA2B,BDKRB1,GCGR,UTS2,AGTR2,KNG1,LPAR1,AGT,APLNR,LDLR,LPAR2,EDNRA,ADORA1,EDN1,POMC,TRHR,ADRA1B,GNAI2,CYP2D6,AVPR1A,ADRA1D,PTGFR,ADRB2,BDKRB2,DNM2,APOB,NPY,ADRA1A,EDN2
tiotropium	DB01409	hypertension	329	0.491	0.448	Hypertension	C0020538	5.20266e-05	5.23364e-05	SCARB2,GAL,SST,P2RY2,XCL1,OXTR,GPER1,ADRA2B,BDKRB1,CCL28,GCGR,KISS1,GCG,UTS2,AGTR2,CXCL2,AVPR2,PDYN,F2R,TACR3,CXCL8,SLC22A5,CYP3A4,KNG1,LPAR1,GNRH1,PPBP,AGT,SSTR4,HTR2B,APLNR,EGFR,PTGER1,LDLR,DRD3,GABBR1,CHRM3,LPAR2,EGF,EDNRA,ADORA1,GNA14,EDN1,HGS,POMC,F2,NTS,CCR5,CASR,HTR1B,LRP2,CCL21,SUCNR1,CCR2,CYSLTR2,ADRA2A,EDN3,CCR6,TRHR,CNR1,ADRA1B,GNAI2,FPR1,OPRD1,CYP2D6,AVPR1A,ADRA1D,ACKR3,NPY1R,NPY2R,OX…
tiotropium	DB01409	hypertension	329	0.491	0.448	Pulmonary hypertension, neonatal, susceptibility to	C0020542	6.1706e-05	0.000134373	CXCR1,UTS2,CCL5,CXCL8,AGT,HTR2B,APLNR,TACR2,TAC1,EGF,EDNRA,EDN1,F2,CXCR2,CASR,HTR1B,UTS2B,BDKRB2,CCR7,DNM2,CYSLTR1,NPS,EDNRB,TACR1,F2RL1,NPY
tiotropium	DB01409	hypertension	329	0.491	0.448	Primary pulmonary hypertension	C0152171	7.25953e-05	0.000119328	CXCL12,BDKRB1,CCR1,CCL5,F2R,KNG1,HTR2B,APLNR,EGF,EDNRA,EDN1,CCR5,HTR1B,CXCR4,BDKRB2,CCR7,NPS,EDNRB,F2RL1
tiotropium	DB01409	hypertension	329	0.491	0.448	Pulmonary arterial hypertension	C3203102	8.2073e-05	0.000126338	SCARB2,CXCL12,BDKRB1,CCR1,CCL5,F2R,KNG1,HTR2B,APLNR,EGF,EDNRA,EDN1,CCR5,HTR1B,CCR6,CXCR4,BDKRB2,CCR7,NPS,EDNRB,F2RL1
tiotropium	DB01409	hypertension	329	0.491	0.448	Ocular Hypertension	C0028840	0.000177657	0.000187515	CYP2D6,PTGFR,C3,GHSR,EDNRB
pirfenidone	DB04951	hypertension	34	0.432	0.324	Pulmonary hypertension, neonatal, susceptibility to	C0020542	0.000149847	0.0001619	PDGFA,PDGFB
methadone	DB00333	hypertension	75	0.41	0.338	Hypertension	C0020538	4.50315e-05	5.00096e-05	ACKR3,SUCNR1,AGTR2,CYP2D6,ADORA1,ADRA2A,HRH3,GPER1,CYP1A2,SST,CNR1,CYP3A5,SAA1,CXCL2,NPY,AGT,APLN,NPY2R,CXCL13,KNG1,CCR5,CCR6,LPAR2,CYP2C9,LPAR1,CCR2,OPRD1,APLNR,NPY1R,ABCB1,PYY,MGST3,CYP2C18,ADRA2B,HTR1B,APP,SSTR4,PDYN,DRD3,CYP2B6,CCL21,CYP3A4,GABBR1,PPBP,CYP19A1,CYP2C19,CCL28,CXCL8,POMC,GAL,FPR1,BDKRB1,CASR,GNAI2,ANXA1,CXCR6,ADRA2C,OPRM1,BDKRB2,CYP2C8
methadone	DB00333	hypertension	75	0.41	0.338	genetic hypertension	C0598428	5.76403e-05	6.87831e-05	ACKR3,AGT,LPAR2,ADRA2B,SSTR4,CXCR6
methadone	DB00333	hypertension	75	0.41	0.338	Renovascular hypertension	C0020545	8.82618e-05	9.91608e-05	PTGER3,SUCNR1,AGTR2,AGT,CXCL10,CXCR3
hydromorphone	DB00327	hypertension	98	0.905	0.765	Hypertension	C0020538	4.4542e-05	5.66675e-05	ANXA1,ADRA2B,CXCL8,FPR1,LPAR1,BDKRB2,CYP2C9,NPY1R,ADRA2C,NPY2R,BDKRB1,APP,CNR1,PYY,LPAR2,ADRA2A,SUCNR1,OPRM1,CXCR6,CCR6,AGTR2,APLN,ADORA1,KNG1,SST,ACKR3,CYP2D6,GAL,HTR1B,CASR,CXCL2,CCL21,APLNR,OPRD1,PTGS1,SAA1,GPER1,CCL28,CCR2,HRH3,GNAI2,PDYN,AGT,SSTR4,CYP3A4,DRD3,CCR5,MGST3,POMC,PPBP,NPY,GABBR1,CXCL13
hydromorphone	DB00327	hypertension	98	0.905	0.765	genetic hypertension	C0598428	5.3325e-05	6.2842e-05	ADRA2B,LPAR2,CXCR6,ACKR3,AGT,SSTR4
hydromorphone	DB00327	hypertension	98	0.905	0.765	Renovascular hypertension	C0020545	5.92848e-05	9.42379e-05	PTGER3,CXCL10,SUCNR1,AGTR2,PTGS1,AGT,CXCR3
hydromorphone	DB00327	hypertension	98	0.905	0.765	Primary pulmonary hypertension	C0152171	9.84944e-05	0.000107318	CCR1,BDKRB2,CYP2C9,BDKRB1,KNG1,HTR1B,APLNR,CXCR4,CCL5,CCR5,CXCL12,CCR7
darbepoetin alfa	DB00012	hypertension	276	1.027	0.929	Hypertension	C0020538	0.000147826	0.000166154	EPOR
sufentanil	DB00708	hypertension	32	1.309	0.972	Hypertension	C0020538	3.84236e-05	5.0145e-05	BDKRB1,APLN,POMC,CXCL8,CCL28,PPBP,CCL21,HRH3,SUCNR1,NPY2R,SST,HTR1B,SSTR4,CASR,NPY1R,GAL,APP,ACKR3,NPY,AGTR2,KNG1,MGST3,PYY,CNR1,ADRA2A,CYP3A4,GABBR1,CCR5,CCR2,ADRA2B,ADORA1,CXCL13,ANXA1,SAA1,GNAI2,LPAR1,PDYN,FPR1,APLNR,DRD3,CXCL2,ADRA2C,BDKRB2,CCR6,CXCR6,GPER1,LPAR2,OPRD1,OPRM1,AGT
sufentanil	DB00708	hypertension	32	1.309	0.972	genetic hypertension	C0598428	5.68144e-05	8.6003e-05	SSTR4,ACKR3,ADRA2B,CXCR6,LPAR2,AGT
sufentanil	DB00708	hypertension	32	1.309	0.972	Renovascular hypertension	C0020545	8.27586e-05	9.04604e-05	SUCNR1,CXCR3,PTGER3,AGTR2,CXCL10,AGT
sufentanil	DB00708	hypertension	32	1.309	0.972	Primary pulmonary hypertension	C0152171	9.58949e-05	0.000158735	BDKRB1,HTR1B,CCR1,CCR7,KNG1,CCR5,CXCL12,CXCR4,APLNR,BDKRB2,CCL5
sufentanil	DB00708	hypertension	32	1.309	0.972	Pulmonary arterial hypertension	C3203102	0.000113629	0.000183112	BDKRB1,HTR1B,CCR1,CCR7,KNG1,CCR5,CXCL12,CXCR4,APLNR,BDKRB2,CCR6,CCL5
desloratadine	DB00967	hypertension	27	0.979	0.708	Hypertension	C0020538	2.85714e-05	4.38553e-05	ADRA1D,LPAR1,EDN2,APP,MGST3,GNRH1,TACR1,UTS2,GCGR,ADRA1B,EDNRA,CYP2C9,CHRM3,AVPR1A,BDKRB1,KISS1,NTS,OXTR,SAA1,ABCB1,GNA14,CYSLTR2,GCG,EDN3,HTR2B,TAC3,AGT,TACR3,CASR,CYP2D6,BDKRB2,GHSR,KNG1,TRH,TRHR,UTS2R,CYP2C19,F2R,PTGER1,F2,P2RY2,GHRL,LPAR2,OXT,XCL1,EDN1,ADRA1A,EDNRB,CYP1A2
desloratadine	DB00967	hypertension	27	0.979	0.708	Essential hypertension	C0085580	2.92437e-05	6.61806e-05	ADRA1D,LPAR1,EDN2,UTS2,GCGR,ADRA1B,PTGFR,EDNRA,CYP2C9,AVPR1A,BDKRB1,ABCB1,AGT,CYP2D6,BDKRB2,KNG1,TRHR,P2RY2,LPAR2,EDN1,ADRA1A
desloratadine	DB00967	hypertension	27	0.979	0.708	genetic hypertension	C0598428	4.16807e-05	7.00246e-05	EDNRA,CYSLTR2,AGT,LPAR2,EDN1,ADRA1A
desloratadine	DB00967	hypertension	27	0.979	0.708	Pulmonary hypertension, neonatal, susceptibility to	C0020542	5.0084e-05	0.000122898	TACR1,UTS2,EDNRA,HTR2B,UTS2B,AGT,NPS,CASR,BDKRB2,F2RL1,TAC1,TACR2,F2,CYSLTR1,EDN1,EDNRB
desloratadine	DB00967	hypertension	27	0.979	0.708	Primary pulmonary hypertension	C0152171	7.63025e-05	0.000108686	EDNRA,CYP2C9,BDKRB1,HTR2B,NPS,BDKRB2,KNG1,F2RL1,F2R,EDN1,EDNRB
desloratadine	DB00967	hypertension	27	0.979	0.708	Ocular Hypertension	C0028840	0.000111261	0.000222403	PTGFR,CYP2D6,GHSR,EDNRB
tegaserod	DB01079	hypertension	143	2.276	1.98	Hypertension	C0020538	4.154e-05	4.74537e-05	GHSR,SAA1,AVPR1A,AGT,GNRH1,LHB,GCGR,ADORA2B,ADRA1B,OXT,UTS2R,HTR2B,GCG,IAPP,PTGER4,FSHR,LPAR2,CHRM3,CASR,P2RY2,TACR1,HTR4,ADRB1,CYP1A2,ADM,RAMP1,POMC,GHRL,CRHR1,SLC6A4,TAC3,F2,HTR2A,KISS1,GPR83,TRHR,ADRA1A,EDNRA,MC3R,RAMP2,CYP2E1,UTS2,MC2R,CALCA,BDKRB1,TACR3,PTGER1,MGST3,NTS,F2R,CALCRL,LPAR1,GNAS,EDN2,CYP2D6,TRH,EDN1,XCL1,ADRA1D,CYP2C9,ADRB3,OXTR,GNA14,CYSLTR2,CYP2C8,BDKRB2,KNG1,EDNRB,APP,EDN3,PTH
tegaserod	DB01079	hypertension	143	2.276	1.98	genetic hypertension	C0598428	4.17933e-05	6.96244e-05	AGT,LPAR2,ADRA1A,EDNRA,PTHLH,EDN1,CYSLTR2,PTH
tegaserod	DB01079	hypertension	143	2.276	1.98	Essential hypertension	C0085580	4.55927e-05	8.51723e-05	AVPR1A,AGT,GCGR,ADRA1B,FSHR,LPAR2,VIP,P2RY2,ADRB1,ADM,POMC,HTR2A,TRHR,ADRA1A,EDNRA,PTGFR,UTS2,CALCA,BDKRB1,CALCRL,LPAR1,GNAS,EDN2,CYP2D6,EDN1,ADRA1D,CYP2C9,ADRB3,BDKRB2,KNG1,PTH
tegaserod	DB01079	hypertension	143	2.276	1.98	Pulmonary hypertension, neonatal, susceptibility to	C0020542	4.66059e-05	9.7742e-05	AGT,ADORA2B,HTR2B,VIP,CASR,TACR1,ADRB1,TACR2,ADM,SLC6A4,F2,NPS,UTS2B,EDNRA,TAC1,RAMP2,UTS2,CALCA,CYSLTR1,F2RL1,EDN1,BDKRB2,EDNRB
tegaserod	DB01079	hypertension	143	2.276	1.98	Primary pulmonary hypertension	C0152171	9.92908e-05	0.000108493	HTR2B,VIP,SLC6A4,NPS,EDNRA,BDKRB1,F2R,F2RL1,EDN1,CYP2C9,BDKRB2,KNG1,EDNRB
pethidine	DB00454	hypertension	119	1.346	1.155	Renovascular hypertension	C0020545	8.6194e-05	0.000108756	PTGER3,ATM,AGT,SUCNR1,FN1,CXCL10,CXCR3,AGTR2
naltrexone	DB00704	hypertension	44	0.78	0.606	Hypertension	C0020538	3.88802e-05	4.23907e-05	GABBR1,PDYN,DRD3,NPY,ADRA2C,OPRM1,ADORA1,NPY2R,ACKR3,CCR2,GNAI2,SSTR4,PPBP,CCR6,FPR1,OPRD1,CNR1,ADRA2A,CXCL13,SUCNR1,AGT,NPY1R,HTR1B,AGTR2,CCL28,ABCB1,LPAR1,SAA1,CXCL2,SST,HRH3,BDKRB1,POMC,BDKRB2,APP,ANXA1,GAL,CASR,CXCR6,LPAR2,CCR5,ADRA2B,CXCL8,PYY,APLNR,KNG1,CCL21,APLN,GPER1
naltrexone	DB00704	hypertension	44	0.78	0.606	genetic hypertension	C0598428	5.22551e-05	5.87229e-05	ACKR3,SSTR4,AGT,CXCR6,LPAR2,ADRA2B
naltrexone	DB00704	hypertension	44	0.78	0.606	Renovascular hypertension	C0020545	7.74495e-05	8.62125e-05	CXCR3,SUCNR1,AGT,AGTR2,CXCL10,PTGER3
propranolol	DB00571	hypertension	247	1.963	1.766	Hypertension	C0020538	4.71941e-05	5.34842e-05	BDKRB1,CALCA,MGST3,CCR5,APLN,ABCB1,CASR,ACKR3,AVP,ADORA1,BDKRB2,CNR1,AGTR2,SST,DRD3,PTGER4,POMC,ANXA1,CXCL8,PTH,ADRB1,IAPP,LRP2,CYP3A5,SCARB2,LPAR1,ADRA2B,M6PR,CYP2C19,PDYN,ADRB2,CCR2,CYP3A4,CXCL13,HTR1B,OPRD1,RAMP2,DNM2,GNAS,LDLR,APP,CYP2D6,RAMP1,LDLRAP1,ADM,MC3R,ADRA2C,MC2R,SLC22A2,SUCNR1,SSTR4,CCR6,EGF,PPBP,ADORA2B,HRH3,CXCR6,FPR1,NPY2R,GNAI2,EGFR,SAA1,KNG1,HTR4,CYP1A2,PYY,GCGR,GPER1,LHB,HGS,L…
propranolol	DB00571	hypertension	247	1.963	1.766	Essential hypertension	C0085580	5.116e-05	7.44479e-05	BDKRB1,CALCA,ABCB1,ADORA1,BDKRB2,AGTR2,POMC,VIP,PTH,ADRB1,CYP3A5,LPAR1,ADRA2B,ADRB2,DNM2,GNAS,LDLR,CYP2D6,ADM,GNAI2,KNG1,GCGR,LPAR2,NPY,FSHR,ADRB3,APOB,APLNR,AGT,CALCRL
propranolol	DB00571	hypertension	247	1.963	1.766	genetic hypertension	C0598428	6.18679e-05	7.48447e-05	ACKR3,PTH,ADRA2B,SSTR4,PTHLH,CXCR6,LPAR2,AGT
propranolol	DB00571	hypertension	247	1.963	1.766	Renovascular hypertension	C0020545	8.13008e-05	0.000105129	AGTR2,ADRB1,CXCL10,PTGER3,ADM,SUCNR1,CXCR3,AGT
tolterodine	DB01036	hypertension	161	0.743	0.652	genetic hypertension	C0598428	4.67931e-05	6.1529e-05	CXCR6,AGT,ADRA1A,EDNRA,ADRA2B,SSTR4,CYSLTR2,ACKR3,LPAR2,EDN1
tolterodine	DB01036	hypertension	161	0.743	0.652	Essential hypertension	C0085580	5.04236e-05	7.25762e-05	BDKRB1,APLNR,GNAI2,TRHR,APOB,NPY,BDKRB2,LPAR1,CYP2D6,AVPR1A,AGT,ADRA1B,ADORA1,P2RY2,AGTR2,ADRA1D,PTGFR,EDN2,ADRA1A,EDNRA,KNG1,ADRA2B,GCGR,UTS2,DNM2,LDLR,CYP2C9,ADRB2,LPAR2,POMC,EDN1
tolterodine	DB01036	hypertension	161	0.743	0.652	Pulmonary hypertension, neonatal, susceptibility to	C0020542	6.45422e-05	8.08291e-05	EGF,HTR2B,APLNR,NPY,BDKRB2,HTR1B,UTS2B,EDNRB,CCL5,TAC1,AGT,TACR1,CXCR2,F2RL1,CASR,CXCR1,EDNRA,F2,UTS2,CXCL8,DNM2,CYSLTR1,NPS,CCR7,TACR2,EDN1
tolterodine	DB01036	hypertension	161	0.743	0.652	Primary pulmonary hypertension	C0152171	6.89794e-05	9.00427e-05	EGF,BDKRB1,HTR2B,APLNR,CXCR4,BDKRB2,HTR1B,EDNRB,CCL5,F2RL1,CCR5,EDNRA,CCR1,KNG1,CYP2C9,F2R,CXCL12,NPS,CCR7,EDN1
tolterodine	DB01036	hypertension	161	0.743	0.652	Pulmonary arterial hypertension	C3203102	8.00726e-05	0.000106677	EGF,BDKRB1,HTR2B,APLNR,CXCR4,BDKRB2,HTR1B,CCR6,EDNRB,CCL5,F2RL1,CCR5,EDNRA,SCARB2,CCR1,KNG1,CYP2C9,F2R,CXCL12,NPS,CCR7,EDN1
tolterodine	DB01036	hypertension	161	0.743	0.652	Portal hypertension, noncirrhotic	C0020541	0.000157523	0.000161042	BDKRB2,UTS2B,EDNRB,AGT,AVP,CCR5,EDNRA,ADRB2,EDN1
nefazodone	DB01149	hypertension	74	0.586	0.483	genetic hypertension	C0598428	5.3967e-05	7.48447e-05	LPAR2,CXCR6,ACKR3,EDN1,CYSLTR2,ADRA2B,AGT,SSTR4,ADRA1A,EDNRA
nefazodone	DB01149	hypertension	74	0.586	0.483	Essential hypertension	C0085580	6.323e-05	7.44479e-05	ABCB1,TRHR,LPAR2,APLNR,NPY,LPAR1,AGTR2,P2RY2,EDN1,CYP3A5,ADORA1,UTS2,PTGFR,KNG1,EDN2,APOE,POMC,CYP2D6,ADRA2B,AVPR1A,AGT,ADRA1B,HTR2A,ALB,ADRA1A,EDNRA,HP,BDKRB2,BDKRB1,GNAI2,GCGR,KCNMA1,ADRA1D
clomipramine	DB01242	hypertension	101	1.356	1.148	Essential hypertension	C0085580	5.06122e-05	7.17602e-05	PTGFR,AGT,BDKRB2,ADRA1A,LPAR1,KNG1,GCGR,ADRA1D,P2RY2,ATM,APOE,AVPR1A,KCNMA1,ALB,TRHR,ADRA1B,EDN2,CYP2D6,EDNRA,BDKRB1,HP,UTS2,LPAR2,EDN1,HTR2A,ABCB1
clomipramine	DB01242	hypertension	101	1.356	1.148	Hypertension	C0020538	5.12245e-05	5.60758e-05	FN1,CYP1A2,TRH,TACR3,NTS,SLC6A4,AGT,GNRH1,GCG,BDKRB2,TAC3,SLC6A2,CYP2C19,PALB2,SAA1,F2,TTR,NPHS1,GRAP2,ADRA1A,LPAR1,EDNRB,XCL1,MGST3,APP,KNG1,GCGR,EDN3,CYP3A4,OXTR,F7,ADRA1D,TIAM1,KISS1,CST3,CASR,P2RY2,ATM,CFH,APOE,OXT,AVPR1A,KCNMA1,ALB,GSTP1,TRHR,RYR2,CYSLTR2,ADRA1B,TACR1,CHRM3,PTGER1,APOC3,GHSR,EDN2,GHRL,GNA14,APOA1,PPBP,F2R,ITGA2,CYP2D6,EDNRA,DMD,BDKRB1,GABBR1,HP,UTS2,LPAR2,EDN1,HTR2A,APOC1,AB…
clomipramine	DB01242	hypertension	101	1.356	1.148	Pulmonary hypertension, neonatal, susceptibility to	C0020542	6.14286e-05	0.000105692	SLC6A4,AGT,BDKRB2,TACR2,F2,EDNRB,UTS2B,TAC1,CASR,CFH,APOE,CYSLTR1,GSTP1,NPS,RYR2,TACR1,F2RL1,APOA1,EDNRA,UTS2,EDN1,HTR2B
clomipramine	DB01242	hypertension	101	1.356	1.148	genetic hypertension	C0598428	7.30612e-05	7.37455e-05	AGT,ADRA1A,CYSLTR2,EDNRA,LPAR2,EDN1
clomipramine	DB01242	hypertension	101	1.356	1.148	Pregnancy associated hypertension	C0852036	0.000126327	0.000155748	AGT,F2,GSTP1,APOC3,HP
cefotaxime	DB00493	hypertension	37	0.708	0.537	Hyperuricemia, pulmonary hypertension, renal failure, and alkalosis	C0740394	8e-05	0.000155298	APOC3,APOE,APOA1,APOA4,SLC22A11
febuxostat	DB04854	hypertension	20	0.476	0.326	Hyperuricemia, pulmonary hypertension, renal failure, and alkalosis	C0740394	0.000164948	0.000393481	XDH
gatifloxacin	DB01044	hypertension	20	0.284	0.195	Hypertension	C0020538	9.68677e-05	0.000166154	F7,TIAM1,HP,CST3,PPBP,APOA1,GABBR1,ALB,KCNMA1,APOC1,APOC3,NPHS1,DMD,ADRA1B,RYR2,APOE,CFH,TTR,ITGA2,GRAP2,PALB2,FN1,ATM
gatifloxacin	DB01044	hypertension	20	0.284	0.195	Hyperuricemia, pulmonary hypertension, renal failure, and alkalosis	C0740394	0.000149072	0.000393481	APOA1,APOA4,APOC3,APOE
carvedilol	DB01136	hypertension	247	1.759	1.583	Pulmonary hypertension, neonatal, susceptibility to	C0020542	5.66625e-05	8.29828e-05	PXN,TACR2,APOE,CALCA,TACR1,CYSLTR1,UTS2,EDNRB,NPPB,ROCK2,RAMP2,ADRB1,HIF1A,ADORA2B,DNM2,HIF3A,UTS2B,AGT,NPS,EDNRA,F2,ADM,F2RL1,BDKRB2,PTGS1,VCAM1,EDN1,PTK2B,ROCK1,EGF,EPAS1,TAC1,VEGFA,HTR2B,RHOA,CASR,VIP,SELE,GJA1
carvedilol	DB01136	hypertension	247	1.759	1.583	Essential hypertension	C0085580	5.96202e-05	8.04761e-05	ADRA1D,KCNH2,APOE,CALCA,CALCRL,UTS2,PTH,APOB,NPPB,CYP2D6,ROCK2,ADRB1,ADRA2B,DNM2,CYP2C9,FSHR,ALB,AGT,EDN2,POMC,ADRA1A,LPAR1,LPAR2,EDNRA,ADM,BDKRB1,BDKRB2,TRHR,KNG1,EDN1,PTK2B,ADRA1B,ADRB2,ABCB1,HP,GNAI2,GNAS,AVPR1A,ADRB3,VEGFA,P2RY2,PTGFR,GCGR,KCNMA1,VIP,LDLR,SELE
carvedilol	DB01136	hypertension	247	1.759	1.583	genetic hypertension	C0598428	7.36301e-05	9.34441e-05	PTH,ADRA2B,PTHLH,AGT,ADRA1A,LPAR2,EDNRA,EDN1,CYSLTR2
carvedilol	DB01136	hypertension	247	1.759	1.583	Primary pulmonary hypertension	C0152171	0.000108188	0.000111858	EDNRB,ROCK2,HIF1A,CYP2C9,HSP90AA1,NPS,EDNRA,F2RL1,BDKRB1,BDKRB2,KNG1,EDN1,PTK2B,ROCK1,EGF,F2R,VEGFA,HTR2B,SRC,VIP
carvedilol	DB01136	hypertension	247	1.759	1.583	Portal hypertension, noncirrhotic	C0020541	0.000131382	0.000165316	AVP,EDNRB,HSP90AA1,UTS2B,AGT,EDNRA,BDKRB2,PIK3R1,EDN1,ADRB2,ADRB3,VEGFA
carvedilol	DB01136	hypertension	247	1.759	1.583	Pregnancy associated hypertension	C0852036	0.000165006	0.000233041	AGT,F2,VCAM1,HP,ADRB3,VEGFA
amitriptyline	DB00321	hypertension	219	1.201	1.074	genetic hypertension	C0598428	6.7221e-05	0.000103938	EDNRA,ADRA2B,PTHLH,CXCR6,ADRA1A,ACKR3,CYSLTR2,AGT,EDN1,SSTR4,PTH,LPAR2
amitriptyline	DB00321	hypertension	219	1.201	1.074	Hypertension	C0020538	7.37035e-05	7.82725e-05	GAL,FN1,CYP2D6,OXT,EGF,CST3,GRAP2,KNG1,NPY,CYP2E1,HP,UTS2,ADRA1D,BDKRB2,EDNRA,CASR,PALB2,CRK,AVPR2,HTR2B,PDYN,PTGER1,ADRA2B,CYP2C9,EDNRB,APOC3,POMC,CYP2C8,CXCR6,ADORA2B,ADM,ADRA2A,ADRA1A,ACKR3,TIAM1,RAP1A,APP,LDLRAP1,SLC6A2,DNM2,GHSR,CRHR1,GNRH1,CYSLTR2,DRD3,AGT,GNAS,F7,PYY,CXCL8,NPY2R,IRS1,TACR3,FSHR,CCR6,SCARB2,GCGR,CCL28,NGF,ADORA1,ADRB3,EDN1,MC2R,CYP3A5,ADRB1,GCG,F2R,TRHR,EDN3,LDLR,APOE,APOB,…
amitriptyline	DB00321	hypertension	219	1.201	1.074	Essential hypertension	C0085580	7.38444e-05	9.13686e-05	CYP2D6,KNG1,NPY,HP,UTS2,ADRA1D,BDKRB2,EDNRA,ADRA2B,CYP2C9,POMC,ADM,ADRA1A,DNM2,VIP,PTGFR,AGT,GNAS,IRS1,FSHR,GCGR,ADORA1,ADRB3,EDN1,CYP3A5,ADRB1,TRHR,LDLR,APOE,APOB,CALCRL,ATM,KCNMA1,P2RY2,AVPR1A,ALB,EDN2,HTR2A,LPAR1,CALCA,GNAI2,BDKRB1,ADRA1B,AGTR2,ABCB1,ADRB2,PTH,LPAR2,APLNR
amitriptyline	DB00321	hypertension	219	1.201	1.074	Pulmonary hypertension, neonatal, susceptibility to	C0020542	8.68095e-05	8.73206e-05	EGF,NPY,CXCR1,UTS2,BDKRB2,EDNRA,CASR,UTS2B,CXCR2,HTR2B,EDNRB,ADORA2B,ADM,DNM2,VIP,AGT,CXCL8,EDN1,ADRB1,APOE,RAMP2,APOA1,F2,F2RL1,TACR2,CYSLTR1,TAC1,HTR1B,CCL5,SLC6A4,CALCA,RYR2,CFH,CCR7,APLNR,NPS,TACR1
amitriptyline	DB00321	hypertension	219	1.201	1.074	Renovascular hypertension	C0020545	0.000106257	0.00014524	FN1,CXCL10,ADM,AGT,ADRB1,ATM,AVPR1A,SUCNR1,AGTR2,PTGER3,CXCR3
repaglinide	DB00912	hypertension	15	0.537	0.347	Hyperuricemia, pulmonary hypertension, renal failure, and alkalosis	C0740394	8.47141e-05	0.000154787	APOE,PPARG,APOA4,APOA1,APOC3
ticagrelor	DB08816	hypertension	190	1.37	1.214	Hypertension	C0020538	3.96673e-05	4.23907e-05	CXCL13,CCR6,AGTR2,LPAR2,ANXA1,CYP2C9,CNR1,GNAI2,BDKRB2,HRH3,PPBP,BDKRB1,CXCR6,SUCNR1,ABCB1,APLNR,CXCL8,NPY,ADRA2C,HTR1B,APLN,PYY,CCL28,AGT,SSTR4,CCR5,CXCL2,SAA1,CYP2D6,POMC,CCL21,GAL,OPRD1,LPAR1,KNG1,CASR,SST,ADRA2B,GPER1,NPY2R,GABBR1,ACKR3,CCR2,FPR1,CYP3A4,MGST3,NPY1R,ADRA2A,ADORA1,DRD3,APP,PDYN
ticagrelor	DB08816	hypertension	190	1.37	1.214	genetic hypertension	C0598428	4.9904e-05	5.87229e-05	LPAR2,CXCR6,AGT,SSTR4,ADRA2B,ACKR3
ticagrelor	DB08816	hypertension	190	1.37	1.214	Renovascular hypertension	C0020545	7.70953e-05	8.62125e-05	AGTR2,CXCR3,SUCNR1,AGT,PTGER3,CXCL10
ticagrelor	DB08816	hypertension	190	1.37	1.214	Primary pulmonary hypertension	C0152171	9.18106e-05	9.25935e-05	CXCL12,CYP2C9,BDKRB2,BDKRB1,APLNR,HTR1B,CCR5,CCR7,KNG1,CCR1,CXCR4,CCL5
nizatidine	DB00585	hypertension	28	0.449	0.327	Essential hypertension	C0085580	3.35413e-05	8.60107e-05	ADRB3,GNAS,ADM,VIP,CALCRL,GCGR,POMC,ADRB1,PTH,FSHR,ABCB1,CALCA
tamsulosin	DB00706	hypertension	89	0.811	0.679	Hypertension	C0020538	3.81777e-05	4.38553e-05	LPAR2,OXTR,HP,GNRH1,PTGER1,LPAR1,ALB,EDNRB,CST3,AVPR1A,TACR3,UTS2R,MGST3,APOE,P2RY2,F2R,EDN3,SAA1,BDKRB2,TAC3,APP,GHSR,KISS1,EDN2,XCL1,KCNMA1,HTR2B,TRHR,OXT,F2,APOC1,TACR1,AGT,BDKRB1,GNA12,CYP2D6,CYP3A4,CYSLTR2,EDN1,NTS,ADRA1D,GNA14,UTS2,ADRA1B,EDNRA,CASR,CHRM3,GCG,KNG1,GHRL,TRH,GCGR,ADRA1A
tamsulosin	DB00706	hypertension	89	0.811	0.679	Essential hypertension	C0085580	3.97048e-05	6.61806e-05	LPAR2,HP,LPAR1,ALB,PTGFR,AVPR1A,APOE,P2RY2,BDKRB2,EDN2,KCNMA1,TRHR,AGT,BDKRB1,CYP2D6,EDN1,ADRA1D,UTS2,ADRA1B,EDNRA,KNG1,GCGR,ADRA1A
tamsulosin	DB00706	hypertension	89	0.811	0.679	genetic hypertension	C0598428	5.03945e-05	7.00246e-05	LPAR2,AGT,CYSLTR2,EDN1,EDNRA,ADRA1A
tamsulosin	DB00706	hypertension	89	0.811	0.679	Pulmonary hypertension, neonatal, susceptibility to	C0020542	5.52303e-05	0.000122898	F2RL1,TAC1,UTS2B,EDNRB,APOE,TACR2,BDKRB2,NPS,HTR2B,F2,TACR1,AGT,CYSLTR1,EDN1,UTS2,EDNRA,CASR
tamsulosin	DB00706	hypertension	89	0.811	0.679	Ocular Hypertension	C0028840	0.000152456	0.000222403	EDNRB,PTGFR,GHSR,CYP2D6
aliskiren	DB09026	hypertension	336	4.7	4.293	genetic hypertension	C0598428	5.65517e-05	0.000179506	REN,AGT
aliskiren	DB09026	hypertension	336	4.7	4.293	Renovascular hypertension	C0020545	0.000102069	0.000147419	REN,AGT
vortioxetine	DB09068	hypertension	25	0.457	0.326	Essential hypertension	C0085580	4.83362e-05	7.44479e-05	ADRB3,PTH,ADRA2B,ADORA1,NPY,CYP2C9,AGT,GCGR,BDKRB1,LPAR2,APLNR,LPAR1,POMC,ADRB1,KNG1,CALCA,FSHR,ADM,BDKRB2,CYP3A5,CALCRL,AGTR2,VIP,CYP2D6,GNAI2,GNAS
vortioxetine	DB09068	hypertension	25	0.457	0.326	Hypertension	C0020538	4.8822e-05	5.34842e-05	SLC6A4,ADRB3,ADORA2B,RAMP2,PTH,CASR,ADRA2B,GPR83,ADORA1,CYP3A4,ACKR3,CYP2C8,CCR6,APP,NPY2R,IAPP,CXCL2,CRHR1,MC3R,NPY,CYP2C9,CXCL8,GCG,APLN,CYP2C19,GABBR1,AGT,GCGR,HTR1B,ANXA1,BDKRB1,LPAR2,CCR5,OPRD1,APLNR,MGST3,LPAR1,POMC,SUCNR1,CXCL13,ADRB1,CCL28,LHB,CYP2B6,PYY,PTGER4,KNG1,HTR4,CALCA,CYP2A6,PPBP,CXCR6,CCL21,FSHR,HRH3,ADM,FPR1,BDKRB2,CCR2,SAA1,CYP3A5,PDYN,CALCRL,MC2R,ADRA2C,DRD3,AGTR2,RAMP1,GAL,C…
vortioxetine	DB09068	hypertension	25	0.457	0.326	genetic hypertension	C0598428	5.87807e-05	7.48447e-05	PTH,ADRA2B,ACKR3,PTHLH,AGT,LPAR2,CXCR6,SSTR4
vortioxetine	DB09068	hypertension	25	0.457	0.326	Renovascular hypertension	C0020545	7.99126e-05	0.000105129	CXCL10,AGT,SUCNR1,ADRB1,ADM,CXCR3,PTGER3,AGTR2
romiplostim	DB05332	hypertension	79	0.843	0.698	Pulmonary arterial hypertension	C3203102	4.23729e-06	0.00015	MPL
lanreotide	DB06791	hypertension	33	1.297	0.968	Hypertension	C0020538	4.25532e-05	4.89804e-05	NPY,AGTR2,CXCL2,APLN,CXCR6,PPBP,CXCL8,PDYN,ANXA1,CNR1,FPR1,SUCNR1,PYY,GABBR1,ACKR3,APLNR,APP,GAL,ADRA2A,SAA1,BDKRB1,ADRA2B,HRH3,OPRD1,BDKRB2,CCL21,CASR,KNG1,SST,CCR6,CCL28,NPY1R,LPAR2,CXCL13,DRD3,POMC,ADORA1,CCR5,CCR2,AGT,HTR1B,GNAI2,NPY2R,ADRA2C,GPER1,LPAR1
lanreotide	DB06791	hypertension	33	1.297	0.968	genetic hypertension	C0598428	7.46369e-05	0.000179506	CXCR6,ACKR3,ADRA2B,LPAR2,AGT
lanreotide	DB06791	hypertension	33	1.297	0.968	Renovascular hypertension	C0020545	8.10537e-05	0.000147419	CXCR3,AGTR2,SUCNR1,PTGER3,AGT,CXCL10
lanreotide	DB06791	hypertension	33	1.297	0.968	Primary pulmonary hypertension	C0152171	8.57818e-05	0.000109744	CXCR4,CCL5,APLNR,BDKRB1,CCR1,BDKRB2,CXCL12,KNG1,CCR7,CCR5,HTR1B
lanreotide	DB06791	hypertension	33	1.297	0.968	Pulmonary arterial hypertension	C3203102	0.000101655	0.000149896	CXCR4,CCL5,APLNR,BDKRB1,CCR1,BDKRB2,CXCL12,KNG1,CCR6,CCR7,CCR5,HTR1B
lanreotide	DB06791	hypertension	33	1.297	0.968	Pulmonary hypertension, neonatal, susceptibility to	C0020542	0.000133401	0.000136992	NPY,CXCR1,CXCL8,CCL5,APLNR,BDKRB2,CASR,CCR7,AGT,HTR1B,CXCR2
diphenhydramine	DB01075	hypertension	211	1.21	1.079	genetic hypertension	C0598428	4.17412e-05	7.37455e-05	ADRA1A,EDNRA,ACKR3,CYSLTR2,AGT,EDN1,LPAR2,ADRA2B,CXCR6,SSTR4
diphenhydramine	DB01075	hypertension	211	1.21	1.079	Hypertension	C0020538	4.71079e-05	5.60758e-05	LDLR,HGS,TRH,CNR1,FPR1,BDKRB1,GHSR,BDKRB2,GCG,F2,APP,F2R,ADRA1A,CYP2C18,NPY2R,EDNRA,AVPR2,CCL28,GCGR,KNG1,TRHR,APLNR,DRD3,CCR6,KISS1,APOB,P2RY2,GAL,NPY1R,CHRM3,CXCL13,EDN3,EGFR,CYP2D6,ADORA1,ADRA2C,XCL1,TACR3,SST,EGF,PDYN,NTS,CXCL2,GNAI2,EDN2,OXTR,GPER1,TAC3,CYP1A2,M6PR,UTS2,EDNRB,NPY,CCL21,APLN,CCR2,SLC22A1,GABBR1,ACKR3,GNA14,ADRB2,AGTR2,HTR1B,UTS2R,HRH3,ADRA1B,MGST3,CYSLTR2,LPAR1,DNM2,SAA1,AGT,…
diphenhydramine	DB01075	hypertension	211	1.21	1.079	Essential hypertension	C0085580	4.84993e-05	7.17602e-05	LDLR,BDKRB1,BDKRB2,ADRA1A,EDNRA,GCGR,KNG1,TRHR,APLNR,APOB,P2RY2,CYP2D6,ADORA1,GNAI2,EDN2,UTS2,NPY,ADRB2,PTGFR,AGTR2,ADRA1B,LPAR1,DNM2,AGT,EDN1,LPAR2,ADRA2B,CYP2C9,AVPR1A,ADRA1D,POMC
diphenhydramine	DB01075	hypertension	211	1.21	1.079	Pulmonary hypertension, neonatal, susceptibility to	C0020542	6.20155e-05	0.000105692	BDKRB2,F2,CCR7,NPS,EDNRA,APLNR,TACR2,EGF,UTS2,EDNRB,NPY,HTR1B,TAC1,CCL5,DNM2,UTS2B,AGT,EDN1,PTGS1,CASR,F2RL1,CXCL8,TACR1,CXCR2,CXCR1,CYSLTR1,HTR2B
diphenhydramine	DB01075	hypertension	211	1.21	1.079	Primary pulmonary hypertension	C0152171	7.13576e-05	0.000110389	BDKRB1,BDKRB2,F2R,CCR7,NPS,EDNRA,KNG1,APLNR,EGF,CXCR4,EDNRB,HTR1B,CCL5,EDN1,CXCL12,F2RL1,CYP2C9,CCR1,CCR5,HTR2B
diphenhydramine	DB01075	hypertension	211	1.21	1.079	Pulmonary arterial hypertension	C3203102	8.40787e-05	0.000126423	BDKRB1,BDKRB2,F2R,CCR7,NPS,EDNRA,KNG1,APLNR,CCR6,EGF,CXCR4,EDNRB,HTR1B,CCL5,EDN1,CXCL12,F2RL1,SCARB2,CYP2C9,CCR1,CCR5,HTR2B
diphenhydramine	DB01075	hypertension	211	1.21	1.079	Renovascular hypertension	C0020545	8.78553e-05	9.50276e-05	AGTR2,PTGER3,AGT,CXCL10,SUCNR1,PTGS1,AVPR1A,CXCR3
diphenhydramine	DB01075	hypertension	211	1.21	1.079	Portal hypertension, noncirrhotic	C0020541	0.000163586	0.00017274	BDKRB2,EDNRA,EDNRB,ADRB2,UTS2B,AGT,EDN1,AVP,CCR5
trandolapril	DB00519	hypertension	35	2.387	1.796	genetic hypertension	C0598428	4.05138e-05	6.66487e-05	REN,ACE,AGT
trandolapril	DB00519	hypertension	35	2.387	1.796	Renovascular hypertension	C0020545	5.92885e-05	9.05161e-05	REN,ACE,AGT
trandolapril	DB00519	hypertension	35	2.387	1.796	Portal hypertension, noncirrhotic	C0020541	0.000124506	0.000201576	REN,ACE,AGT
trandolapril	DB00519	hypertension	35	2.387	1.796	Renal hypertension	C0020544	0.000150198	0.000186709	ACE,AGT
trandolapril	DB00519	hypertension	35	2.387	1.796	Pregnancy associated hypertension	C0852036	0.000159091	0.000207278	ACE,AGT
cefazolin	DB01327	hypertension	66	0.853	0.694	Hyperuricemia, pulmonary hypertension, renal failure, and alkalosis	C0740394	6.26062e-05	0.000221792	APOA1,APOC3,PON1,SLC22A11,APOE,APOA4
vandetanib	DB05294	hypertension	31	2.703	1.998	Pulmonary hypertension, neonatal, susceptibility to	C0020542	0.000105149	0.000114295	APOA1,DNM2,CSF2,JAK2,ROCK1,RYR2,EGF,VEGFA,CFH,PTK2B,ROCK2,PDGFA,TEK,HGF,FGF2,PXN,FGFR4,CALM3,ANGPT1,AKT1,APOE,FGFR1,PDGFB,RHOA
nintedanib	DB09079	hypertension	66	1.719	1.399	Primary pulmonary hypertension	C0152171	6.55796e-05	0.000103594	EPHB2,HLA-DRB1,EFNA1,CD47,MAPK3,FGF2,PECAM1,SRC,F2R,ROCK2,JAK2,ROCK1,PTK2B,MAPK1,PDGFA,PTPN11,HSP90AA1,HGF,EGF
nintedanib	DB09079	hypertension	66	1.719	1.399	Pulmonary arterial hypertension	C3203102	8.40351e-05	0.000120972	EPHB2,HLA-DRB1,EFNA1,CD47,MAPK3,FGF2,FGFR3,PECAM1,SRC,F2R,ROCK2,JAK2,ROCK1,PTK2B,MAPK1,PDGFA,PTPN11,HSP90AA1,HGF,EGF,STAT1
nintedanib	DB09079	hypertension	66	1.719	1.399	Pulmonary hypertension, neonatal, susceptibility to	C0020542	0.000101057	0.000114295	VWF,HLA-DRB1,MAPK3,RHOA,FGB,FGF2,FGFR4,FGA,HLA-DPB1,ROCK2,EPHA8,JAK2,FGFR1,PDGFB,ROCK1,PTK2B,PXN,PDGFA,HGF,EGF
lenvatinib	DB09078	hypertension	290	17.128	15.532	Pulmonary arterial hypertension	C3203102	0.00011843	0.000126423	EGF,JAK2,ROCK2,SRC,HSP90AA1,HGF,STAT1,PDGFA,ROCK1,FGFR3,PTPN11,FGF2,PTK2B
loratadine	DB00455	hypertension	197	0.725	0.644	Essential hypertension	C0085580	2.85522e-05	7.21182e-05	BDKRB2,UTS2,GCGR,EDN2,EDNRA,EDN1,ADRA1A,AVPR1A,AGT,BDKRB1,CYP2D6,CYP2C9,P2RY2,LPAR1,ABCB1,TRHR,KNG1,ADRA1D,PTGFR,LPAR2,ADRA1B
loratadine	DB00455	hypertension	197	0.725	0.644	Hypertension	C0020538	3.05677e-05	5.23364e-05	GNRH1,UTS2R,BDKRB2,UTS2,GCGR,EDN2,CYP3A4,GHSR,EDNRA,EDN1,APP,ADRA1A,CYP2C19,TRH,F2,HTR2B,XCL1,CHRM3,F2R,AVPR1A,TACR1,GCG,AGT,PTGER1,BDKRB1,CYP2D6,CYP2C9,KISS1,OXTR,TAC3,GHRL,TACR3,EDN3,MGST3,P2RY2,NTS,GNA14,LPAR1,ABCB1,TRHR,OXT,SAA1,KNG1,ADRA1D,CYSLTR2,EDNRB,CASR,LPAR2,ADRA1B,CYP2C8
loratadine	DB00455	hypertension	197	0.725	0.644	genetic hypertension	C0598428	4.09809e-05	6.85214e-05	EDNRA,EDN1,ADRA1A,AGT,CYSLTR2,LPAR2
loratadine	DB00455	hypertension	197	0.725	0.644	Pulmonary hypertension, neonatal, susceptibility to	C0020542	5.27377e-05	0.000134373	CYSLTR1,NPS,BDKRB2,UTS2,EDNRA,F2RL1,EDN1,F2,HTR2B,TAC1,TACR2,TACR1,AGT,UTS2B,EDNRB,CASR
loratadine	DB00455	hypertension	197	0.725	0.644	Primary pulmonary hypertension	C0152171	7.79308e-05	0.000119328	NPS,BDKRB2,EDNRA,F2RL1,EDN1,HTR2B,F2R,BDKRB1,CYP2C9,KNG1,EDNRB
goserelin	DB00014	hypertension	75	1.182	0.974	genetic hypertension	C0598428	4.95556e-05	0.000179506	AGT,PTHLH,EDNRA,CYSLTR2,EDN1,ADRA1A,LPAR2,PTH
goserelin	DB00014	hypertension	75	1.182	0.974	Pulmonary hypertension, neonatal, susceptibility to	C0020542	5.41341e-05	0.000136992	ADORA2B,RAMP2,AGT,UTS2B,F2RL1,ADRB1,CALCA,CYSLTR1,TACR2,EDNRA,UTS2,VIP,EDNRB,BDKRB2,EDN1,HTR2B,ADM,TACR1,CASR,NPS,TAC1,F2
goserelin	DB00014	hypertension	75	1.182	0.974	Primary pulmonary hypertension	C0152171	0.00010773	0.000109744	F2RL1,BDKRB1,EDNRA,VIP,EDNRB,BDKRB2,EDN1,HTR2B,F2R,KNG1,NPS
goserelin	DB00014	hypertension	75	1.182	0.974	Portal hypertension, noncirrhotic	C0020541	0.00013547	0.000215286	AGT,UTS2B,ADRB3,EDNRA,EDNRB,BDKRB2,EDN1
goserelin	DB00014	hypertension	75	1.182	0.974	Pulmonary arterial hypertension	C3203102	0.000147051	0.000149896	F2RL1,BDKRB1,EDNRA,VIP,EDNRB,BDKRB2,EDN1,HTR2B,F2R,KNG1,NPS
hydrocodone	DB00956	hypertension	49	0.753	0.593	Hypertension	C0020538	3.64281e-05	5.0145e-05	GAL,CCR5,LPAR1,AGTR2,APP,PYY,POMC,HTR1B,SST,ANXA1,SUCNR1,GABBR1,NPY2R,APLNR,ADRA2A,NPY,CYP3A4,ADORA1,CCL28,GNAI2,PPBP,CCR6,NPY1R,GPER1,CCR2,ADRA2B,DRD3,APLN,SAA1,MGST3,CYP2D6,CXCL2,BDKRB2,AGT,OPRD1,ACKR3,CNR1,ADRA2C,FPR1,HRH3,CXCL13,CASR,CCL21,KNG1,PDYN,CXCL8,SSTR4,OPRM1,CXCR6,LPAR2,BDKRB1
hydrocodone	DB00956	hypertension	49	0.753	0.593	genetic hypertension	C0598428	5.41586e-05	8.6003e-05	ADRA2B,AGT,ACKR3,SSTR4,CXCR6,LPAR2
hydrocodone	DB00956	hypertension	49	0.753	0.593	Renovascular hypertension	C0020545	7.83366e-05	9.04604e-05	AGTR2,SUCNR1,CXCL10,CXCR3,PTGER3,AGT
hydrocodone	DB00956	hypertension	49	0.753	0.593	Primary pulmonary hypertension	C0152171	0.000101547	0.000158735	CCR5,CCL5,HTR1B,APLNR,CXCR4,CCR1,CXCL12,BDKRB2,KNG1,CCR7,BDKRB1
hydrocodone	DB00956	hypertension	49	0.753	0.593	Pulmonary arterial hypertension	C3203102	0.000124758	0.000183112	CCR5,CCL5,HTR1B,APLNR,CXCR4,CCR6,CCR1,CXCL12,BDKRB2,KNG1,CCR7,BDKRB1
danazol	DB01406	hypertension	20	1.054	0.723	Pulmonary hypertension, neonatal, susceptibility to	C0020542	2.83129e-05	9.14761e-05	NPS,UTS2,F2RL1,UTS2B,AGT,TACR2,CASR,EDNRA,TACR1,BDKRB2,EDNRB,ESR1,HTR2B,F2,CCL2,EDN1,CYSLTR1,TAC1
danazol	DB01406	hypertension	20	1.054	0.723	Essential hypertension	C0085580	3.21074e-05	7.13938e-05	UTS2,ADRA1A,BDKRB1,TRHR,ADRA1B,GCGR,AGT,LPAR2,AVPR1A,ADRA1D,EDNRA,BDKRB2,KNG1,EDN2,PTGFR,P2RY2,CCL2,EDN1,LPAR1
danazol	DB01406	hypertension	20	1.054	0.723	Hypertension	C0020538	3.44425e-05	5.66675e-05	F2R,UTS2,ADRA1A,TACR3,BDKRB1,TRHR,MGST3,GNA14,ADRA1B,GNRH1,GCGR,AGT,GHRL,SHBG,CYSLTR2,LPAR2,GCG,EDN3,CHRM3,UTS2R,AVPR1A,ADRA1D,SAA1,NTS,TAC3,CYP19A1,CASR,KDM1A,OXTR,EDNRA,TACR1,TRH,BDKRB2,KNG1,AR,KISS1,EDNRB,ESR1,HTR2B,APP,F2,GHSR,EDN2,CYP3A4,P2RY2,CCL2,EDN1,XCL1,LPAR1,PTGER1,OXT
danazol	DB01406	hypertension	20	1.054	0.723	genetic hypertension	C0598428	4.87449e-05	6.2842e-05	ADRA1A,AGT,CYSLTR2,LPAR2,EDNRA,EDN1
danazol	DB01406	hypertension	20	1.054	0.723	Primary pulmonary hypertension	C0152171	5.72096e-05	0.000107318	F2R,NPS,BDKRB1,F2RL1,EDNRA,BDKRB2,KNG1,EDNRB,ESR1,HTR2B,CCL2,EDN1
danazol	DB01406	hypertension	20	1.054	0.723	Pulmonary arterial hypertension	C3203102	8.55225e-05	0.000107875	F2R,NPS,BDKRB1,F2RL1,EDNRA,BDKRB2,KNG1,EDNRB,ESR1,HTR2B,CCL2,EDN1
danazol	DB01406	hypertension	20	1.054	0.723	Pregnancy associated hypertension	C0852036	0.00011617	0.000246232	PGR,AGT,ESR1,F2
danazol	DB01406	hypertension	20	1.054	0.723	Portal hypertension, noncirrhotic	C0020541	0.000131932	0.00017576	UTS2B,AGT,EDNRA,BDKRB2,EDNRB,EDN1
doxepin	DB01142	hypertension	58	0.886	0.711	genetic hypertension	C0598428	5.72203e-05	8.08364e-05	PTHLH,CYSLTR2,EDNRA,ACKR3,AGT,ADRA2B,CXCR6,EDN1,PTH,LPAR2,ADRA1A,SSTR4
doxepin	DB01142	hypertension	58	0.886	0.711	Essential hypertension	C0085580	6.56678e-05	8.05545e-05	ALB,KNG1,ADRA1D,ADRA1B,EDN2,BDKRB1,TRHR,P2RY2,ADRB3,CALCRL,APOE,BDKRB2,NPY,EDNRA,AVPR1A,AGT,AGTR2,CYP2C9,LDLR,PTGFR,UTS2,ADRA2B,ADORA1,GNAI2,LPAR1,CYP2D6,VIP,ADRB1,EDN1,DNM2,ADRB2,GNAS,APLNR,ABCB1,ADM,KCNH2,HP,PTH,POMC,LPAR2,GCGR,HTR2A,ADRA1A,APOB,FSHR,CALCA,KCNMA1
c1 esterase inhibitor (human)	DB06404	hypertension	18	0.612	0.411	Essential hypertension	C0085580	2.781e-05	7.21182e-05	P2RY2,BDKRB1,PLG,GCGR,AVPR1A,KNG1,ADRA1D,EDNRA,ADRA1B,KLKB1,SERPINC1,TRHR,PLAT,ADRA1A
c1 esterase inhibitor (human)	DB06404	hypertension	18	0.612	0.411	Hypertension	C0020538	2.9355e-05	5.23364e-05	CHRM3,HTR2B,OXTR,P2RY2,GNA14,BDKRB1,F2R,PLG,F12,GCGR,GHSR,GP1BB,F11,AVPR1A,KNG1,ADRA1D,TACR1,CASR,CYSLTR2,EDNRA,ADRA1B,EDNRB,KLKB1,SERPINC1,TACR3,TRHR,PTGER1,PLAT,F2,F5,ADRA1A,UTS2R
c1 esterase inhibitor (human)	DB06404	hypertension	18	0.612	0.411	Primary pulmonary hypertension	C0152171	5.67787e-05	0.000119328	HTR2B,BDKRB1,F2R,PLG,F2RL1,KNG1,EDNRA,EDNRB,F5
c1 esterase inhibitor (human)	DB06404	hypertension	18	0.612	0.411	Pulmonary hypertension, neonatal, susceptibility to	C0020542	7.41599e-05	0.000134373	HTR2B,F2RL1,TACR2,TACR1,CASR,EDNRA,EDNRB,CYSLTR1,F2,F5
c1 esterase inhibitor (human)	DB06404	hypertension	18	0.612	0.411	Pulmonary arterial hypertension	C3203102	9.46311e-05	0.000126338	HTR2B,BDKRB1,F2R,PLG,F2RL1,KNG1,EDNRA,EDNRB,F5
c1 esterase inhibitor (human)	DB06404	hypertension	18	0.612	0.411	Ocular Hypertension	C0028840	0.000179606	0.000187515	C1QB,GHSR,EDNRB
progesterone	DB00396	hypertension	30	0.578	0.425	Hypertension	C0020538	3.87967e-05	5.79801e-05	CYP1B1,NR3C2,SLC22A3,POMC,BDKRB2,APLNR,LPAR1,CYP2C8,GNAI2,APLN,KNG1,CXCL13,CXCL2,SLC22A2,ADORA1,LPAR2,AGTR2,PYY,CCR5,ADRA2B,CYP2C9,CXCR6,HRH3,SST,NPY,CYP2C19,ADRA2C,SLC22A1,SSTR4,ABCB1,CYP2A6,CCL21,APP,ADRA2A,GAL,ABCC1,ESR1,CXCL8,CYP2D6,HTR1B,NPY1R,MGST3,PDYN,GPER1,CCR2,CYP1A2,FPR1,CCL28,CYP3A5,CASR,GABBR1,ANXA1,CYP1A1,CNR1,CYP17A1,BDKRB1,ACKR3,SUCNR1,DRD3,SAA1,CCR6,PPBP,NPY2R,CYP3A4,AGT
progesterone	DB00396	hypertension	30	0.578	0.425	genetic hypertension	C0598428	5.53838e-05	8.26785e-05	LPAR2,ADRA2B,CXCR6,SSTR4,ACKR3,AGT
progesterone	DB00396	hypertension	30	0.578	0.425	Essential hypertension	C0085580	6.38178e-05	7.72297e-05	NR3C2,POMC,BDKRB2,APLNR,LPAR1,GNAI2,KNG1,ADORA1,LPAR2,AGTR2,ADRA2B,CYP2C9,NPY,ABCB1,CYP2D6,CYP3A5,BDKRB1,AGT
progesterone	DB00396	hypertension	30	0.578	0.425	Primary pulmonary hypertension	C0152171	8.15294e-05	9.78481e-05	CYP1B1,BDKRB2,APLNR,CCL5,CCR1,KNG1,CXCR4,CCR5,CYP2C9,ESR1,HTR1B,CXCL12,BDKRB1,CCR7
progesterone	DB00396	hypertension	30	0.578	0.425	Renovascular hypertension	C0020545	8.96823e-05	0.000126263	CXCL10,AGTR2,PTGER3,CXCR3,SUCNR1,AGT
mometasone	DB00764	hypertension	60	0.673	0.542	Ocular Hypertension	C0028840	0.000164384	0.000328326	NR3C1
ranibizumab	DB01270	hypertension	270	1.463	1.322	Primary pulmonary hypertension	C0152171	5.47496e-05	9.28363e-05	HSP90AA1,VEGFA,SRC,ROCK1,PTK2B,ROCK2
ranibizumab	DB01270	hypertension	270	1.463	1.322	Hypertension	C0020538	6.55124e-05	0.000166154	PIK3R1,HSP90AA1,ITGAV,VEGFA,KDR,SRC,CRK,ITGB3,ROCK1,PTK2,RHOA,PTK2B,ROCK2
ranibizumab	DB01270	hypertension	270	1.463	1.322	Pulmonary arterial hypertension	C3203102	8.37623e-05	0.00015	HSP90AA1,VEGFA,SRC,ROCK1,PTK2B,ROCK2
ranibizumab	DB01270	hypertension	270	1.463	1.322	Pulmonary hypertension, neonatal, susceptibility to	C0020542	9.03135e-05	0.0001619	PXN,VEGFA,ROCK1,RHOA,PTK2B,ROCK2
panitumumab	DB01269	hypertension	64	1.003	0.813	Hypertension	C0020538	8.68455e-05	0.000166154	ADRB2,FGF1,ANGPT1,LDLRAP1,IL3,ERBB3,FGF5,IRS1,AVPR2,DNM2,HSP90AA1,HGS,M6PR,RET,EGFR,SCARB2,APOB,PDGFRB,FGF2,PTK2,SPTA1,PDGFB,RASGRP3,FGFR4,PTPN11,LRP2,KLB,PIK3R1,KL,IL5,FRS2,CSF2,JAK2,IRS2,FGFR2,CALM3,FGFR1,EGF,AVP,FGFR3,HGF,SRC
lurasidone	DB08815	hypertension	29	0.92	0.673	Pulmonary hypertension, neonatal, susceptibility to	C0020542	5.662e-05	0.000134373	CASR,UTS2,BDKRB2,CXCL8,CXCR1,TAC1,ADRB1,CALCA,NPS,AGT,EDN1,RAMP2,EDNRA,F2RL1,CXCR2,EDNRB,APLNR,TACR2,TACR1,CCR7,UTS2B,ADORA2B,ADM,NPY,VIP,F2,CCL5,HTR1B,CYSLTR1
lurasidone	DB08815	hypertension	29	0.92	0.673	Essential hypertension	C0085580	6.13563e-05	7.21182e-05	UTS2,EDN2,KNG1,BDKRB2,P2RY2,ADRB1,CALCA,FSHR,AVPR1A,ADRA2B,ADRA1B,AGT,EDN1,GNAS,CALCRL,BDKRB1,EDNRA,HTR2A,POMC,APLNR,GNAI2,GCGR,ADORA1,AGTR2,ADM,LPAR2,TRHR,LPAR1,NPY,ADRB3,VIP,PTGFR,PTH,ADRA1A,ADRA1D
lurasidone	DB08815	hypertension	29	0.92	0.673	genetic hypertension	C0598428	6.63079e-05	6.85214e-05	ACKR3,CXCR6,PTHLH,ADRA2B,AGT,EDN1,EDNRA,CYSLTR2,LPAR2,PTH,SSTR4,ADRA1A
lurasidone	DB08815	hypertension	29	0.92	0.673	Renovascular hypertension	C0020545	9.17115e-05	0.000100931	PTGER3,ADRB1,AVPR1A,AGT,CXCL10,AGTR2,ADM,SUCNR1,CXCR3
lurasidone	DB08815	hypertension	29	0.92	0.673	Primary pulmonary hypertension	C0152171	9.36491e-05	0.000119328	KNG1,BDKRB2,CXCL12,NPS,CCR1,EDN1,BDKRB1,EDNRA,F2RL1,EDNRB,APLNR,CCR7,CXCR4,VIP,CCL5,HTR1B,CCR5,F2R
lurasidone	DB08815	hypertension	29	0.92	0.673	Pulmonary arterial hypertension	C3203102	0.000115178	0.000126338	KNG1,BDKRB2,CCR6,CXCL12,NPS,CCR1,EDN1,BDKRB1,EDNRA,F2RL1,EDNRB,APLNR,CCR7,CXCR4,VIP,CCL5,HTR1B,CCR5,F2R
deferoxamine	DB00746	hypertension	11	0.46	0.276	Hyperuricemia, pulmonary hypertension, renal failure, and alkalosis	C0740394	0.000164948	0.000393481	XDH
dexfenfluramine	DB01191	hypertension	503	2.712	2.519	Hypertension	C0020538	3.21831e-05	5.66675e-05	EDN2,XCL1,SLC6A4,APP,GCGR,CHRM3,CYP2E1,ADRA1A,AVPR1A,CYP2C19,TRH,GNRH1,ADRA1D,TACR1,CYP1A2,LPAR1,BDKRB2,CYP2C9,OXT,CASR,NTS,GNA14,CYP2D6,MGST3,KISS1,TRHR,P2RY2,GHSR,CYP2A6,EDNRB,UTS2,ADRA1B,TACR3,KNG1,CYSLTR2,GHRL,SAA1,OXTR,LPAR2,GCG,EDN1,BDKRB1,EDN3,PTGER1,EDNRA,F2R,F2,AGT,TAC3,UTS2R
dexfenfluramine	DB01191	hypertension	503	2.712	2.519	Essential hypertension	C0085580	3.31785e-05	7.13938e-05	EDN2,PTGFR,GCGR,ADRA1A,AVPR1A,ADRA1D,LPAR1,BDKRB2,CYP2C9,CYP2D6,TRHR,P2RY2,UTS2,ADRA1B,KNG1,LPAR2,EDN1,BDKRB1,EDNRA,AGT
dexfenfluramine	DB01191	hypertension	503	2.712	2.519	genetic hypertension	C0598428	4.61181e-05	6.2842e-05	ADRA1A,CYSLTR2,LPAR2,EDN1,EDNRA,AGT
dexfenfluramine	DB01191	hypertension	503	2.712	2.519	Pulmonary hypertension, neonatal, susceptibility to	C0020542	5.54081e-05	9.14761e-05	CYSLTR1,F2RL1,SLC6A4,TACR1,BDKRB2,CASR,TACR2,TAC1,NPS,EDNRB,UTS2,EDN1,EDNRA,F2,UTS2B,AGT
dexfenfluramine	DB01191	hypertension	503	2.712	2.519	Primary pulmonary hypertension	C0152171	8.4937e-05	0.000107318	F2RL1,SLC6A4,BDKRB2,CYP2C9,NPS,EDNRB,KNG1,EDN1,BDKRB1,EDNRA,F2R
dexfenfluramine	DB01191	hypertension	503	2.712	2.519	Ocular Hypertension	C0028840	0.000125083	0.000278735	PTGFR,CYP2D6,GHSR,EDNRB
cabozantinib	DB08875	hypertension	113	3.741	3.198	Primary pulmonary hypertension	C0152171	6.32437e-05	9.25935e-05	ANGPT1,HSP90AA1,TEK,ROCK2,ROCK1,HGF,EGF,PDGFA,SRC,CYP2C9,PTPN11,PTK2B,FGF2
cabozantinib	DB08875	hypertension	113	3.741	3.198	Pulmonary hypertension, neonatal, susceptibility to	C0020542	6.72102e-05	0.000101423	ANGPT1,FGFR4,CALM3,TEK,ROCK2,RHOA,ROCK1,PXN,HGF,CSF2,EGF,FGFR1,PDGFA,PTK2B,FGF2
cabozantinib	DB08875	hypertension	113	3.741	3.198	Pulmonary arterial hypertension	C3203102	7.53636e-05	0.000110445	ANGPT1,HSP90AA1,TEK,ROCK2,ROCK1,HGF,EGF,PDGFA,SRC,CYP2C9,PTPN11,PTK2B,FGFR3,FGF2
acitretin	DB00459	hypertension	27	0.878	0.635	Hyperuricemia, pulmonary hypertension, renal failure, and alkalosis	C0740394	9.49495e-05	0.000155298	APOA4,PPARG,APOE,APOA1,APOC3
triamcinolone	DB00620	hypertension	148	0.96	0.837	Ocular Hypertension	C0028840	0.000151093	0.00020775	NR3C1,TP53
pramlintide	DB01278	hypertension	12	0.269	0.165	Essential hypertension	C0085580	3.27935e-05	6.35802e-05	GCGR,ADRB1,DRD1,CALCA,POMC,PTH,ADM,GNAS,CALCRL,ADORA2A,VIP,FSHR,ADRB3
pramlintide	DB01278	hypertension	12	0.269	0.165	Hypertension	C0020538	3.36032e-05	5.0145e-05	GCGR,RAMP2,ADRB1,DRD1,CALCA,IAPP,MC3R,POMC,MC4R,PTGER4,MC2R,PTH,GPR83,GLP1R,ADM,GCG,GNAS,CALCRL,ADORA2A,ADORA2B,LHB,HTR4,AVP,FSHR,CRHR1,ADRB3,RAMP1
macitentan	DB08932	hypertension	78	0.618	0.511	Hyperuricemia, pulmonary hypertension, renal failure, and alkalosis	C0740394	0.000199211	0.000257636	APOE,APOA1,APOA4,APOC3
tocainide	DB01056	hypertension	6	0.332	0.166	Hyperuricemia, pulmonary hypertension, renal failure, and alkalosis	C0740394	0.000148318	0.000300905	APOA4,APOE,APOA1,APOC3
mefloquine	DB00358	hypertension	77	1.356	1.12	Essential hypertension	C0085580	3.82823e-05	7.13938e-05	VIP,POMC,PTH,ADRB3,ABCB1,ADM,CYP2D6,ADORA2A,CALCA,FSHR,ADRB1,CALCRL,GNAS,GCGR
iloprost	DB01088	hypertension	33	0.462	0.345	Essential hypertension	C0085580	4.2002e-05	7.25762e-05	ALB,ADRB1,PLAT,VIP,PTH,CALCRL,ADRB3,FSHR,GNAS,APOE,PLG,GCGR,POMC,CALCA,ADM,HP,KCNMA1
imipramine	DB00458	hypertension	91	1.349	1.133	Hypertension	C0020538	6.69304e-05	7.06977e-05	APP,SAA1,CALCA,APOE,HGS,ADRA2C,CNR1,ADRA1B,KNG1,SST,OXT,ADRA1A,ADRA2A,ALB,ADORA1,ADRB2,SLC6A3,CYP2C19,TRHR,CASR,ANXA1,XCL1,NPY1R,KCND2,GNA12,PTGER4,EDNRA,GHRL,GNRH1,EGF,GPER1,CYP2D6,TRH,LDLRAP1,AVP,RAMP1,CYP1A2,NTS,GCGR,FPR1,SLC6A2,UTS2R,TACR1,F2R,CYP3A4,OXTR,PTH,SLC22A4,EDN3,AVPR2,BDKRB1,OPRD1,GCG,AVPR1A,SSTR4,P2RY2,UTS2,KCNH2,CCL28,NPY,SLC22A3,SLC6A4,ADM,ACKR3,CCR6,CCR2,CXCL13,PYY,CXCL8,IAPP,CH…
imipramine	DB00458	hypertension	91	1.349	1.133	genetic hypertension	C0598428	6.74051e-05	8.88805e-05	ADRA1A,EDNRA,PTH,SSTR4,ACKR3,EDN1,ADRA2B,AGT,LPAR2,CXCR6,PTHLH,CYSLTR2
imipramine	DB00458	hypertension	91	1.349	1.133	Essential hypertension	C0085580	6.8038e-05	7.71038e-05	CALCA,APOE,ADRA1B,KNG1,ADRA1A,ALB,ADORA1,ADRB2,PTGFR,TRHR,EDNRA,CYP2D6,GCGR,PTH,BDKRB1,AVPR1A,P2RY2,VIP,UTS2,KCNH2,NPY,ADM,AGTR2,EDN1,HTR2A,KCNMA1,LDLR,APLNR,LPAR1,ADRA2B,HP,DNM2,CALCRL,ADRB3,AGT,GNAI2,GNAS,POMC,ABCB1,LPAR2,FSHR,ADRA1D,APOB,EDN2,BDKRB2,ADRB1
imipramine	DB00458	hypertension	91	1.349	1.133	Renovascular hypertension	C0020545	0.000120728	0.000138652	PTGER3,AVPR1A,ADM,AGTR2,AGT,CXCL10,SUCNR1,CXCR3,ADRB1
bosutinib	DB06616	hypertension	18	0.789	0.53	Primary pulmonary hypertension	C0152171	7.15688e-05	0.000110389	EPHB2,PDGFA,F2R,ROCK1,MAPK3,CD47,PTK2B,JAK2,PECAM1,HSP90AA1,EFNA1,RAF1,ROCK2,MAPK1,SRC,HGF,PTPN11
bosutinib	DB06616	hypertension	18	0.789	0.53	Pulmonary arterial hypertension	C3203102	8.64063e-05	0.000126423	EPHB2,PDGFA,F2R,ROCK1,MAPK3,CD47,PTK2B,JAK2,PECAM1,STAT1,HSP90AA1,EFNA1,RAF1,ROCK2,MAPK1,SRC,HGF,PTPN11
aflibercept	DB08885	hypertension	151	2.086	1.822	Pulmonary arterial hypertension	C3203102	5.30973e-05	0.000105297	HSP90AA1,ROCK2,VEGFA,PGF,PTK2B,SRC,ROCK1
aflibercept	DB08885	hypertension	151	2.086	1.822	Pulmonary hypertension, neonatal, susceptibility to	C0020542	5.82208e-05	0.000134234	PXN,ROCK2,VEGFA,RHOA,PGF,PTK2B,ROCK1
aflibercept	DB08885	hypertension	151	2.086	1.822	Primary pulmonary hypertension	C0152171	6.19469e-05	8.65747e-05	HSP90AA1,ROCK2,VEGFA,PTK2B,SRC,ROCK1
tizanidine	DB00697	hypertension	97	1.918	1.619	Hypertension	C0020538	2.10438e-05	4.23907e-05	PPBP,CYP1A2,ADRA2C,MGST3,NISCH,ADRA2A,POMC,SAA1,GNAI2,ADRA2B,APP,ANXA1
ropinirole	DB00268	hypertension	44	0.429	0.333	genetic hypertension	C0598428	5.22182e-05	7.83712e-05	CXCR6,EDN1,AGT,LPAR2,SSTR4,CYSLTR2,PTH,ACKR3,PTHLH,ADRA2B,EDNRA,ADRA1A
ropinirole	DB00268	hypertension	44	0.429	0.333	Pulmonary hypertension, neonatal, susceptibility to	C0020542	6.00722e-05	8.80615e-05	EDN1,EDNRB,VIP,AGT,APLNR,CXCR2,CCR7,HTR2B,UTS2B,CALCA,CXCR1,CASR,NPS,HTR1B,EDNRA,F2,BDKRB2,CCL5,UTS2,ADORA2B,NPY,CYSLTR1,CXCL8,TAC1,TACR1,ADM,RAMP2,F2RL1,ADRB1,TACR2
ropinirole	DB00268	hypertension	44	0.429	0.333	Essential hypertension	C0085580	6.15581e-05	7.23514e-05	FSHR,EDN1,ADRA1B,VIP,GNAS,AGT,PTGFR,APLNR,GNAI2,KNG1,CYP2D6,EDN2,LPAR2,POMC,CALCRL,PTH,ADRA1D,CALCA,GCGR,P2RY2,LPAR1,TRHR,ADRA2B,AVPR1A,EDNRA,BDKRB1,DRD1,BDKRB2,ADORA1,UTS2,NPY,ADM,HTR2A,AGTR2,ADRA1A,ADRB1,ADRB3
ropinirole	DB00268	hypertension	44	0.429	0.333	Renovascular hypertension	C0020545	9.40352e-05	9.87084e-05	AGT,AVPR1A,ADM,SUCNR1,CXCR3,PTGER3,AGTR2,CXCL10,ADRB1
chlorpromazine	DB00477	hypertension	60	0.892	0.719	genetic hypertension	C0598428	6.45261e-05	8.97314e-05	EDN1,SSTR4,EDNRA,CYSLTR2,ADRA2B,PTHLH,PPP3R1,ADRA1A,ACKR3,CXCR6,PTH,AGT,LPAR2
chlorpromazine	DB00477	hypertension	60	0.892	0.719	Pulmonary hypertension, neonatal, susceptibility to	C0020542	6.93346e-05	7.87426e-05	CXCL8,ADRB1,APOE,F2RL1,RYR2,EDN1,UTS2,CAV1,CXCR2,CFH,ADM,EDNRA,TACR2,CCL5,APLNR,CALCA,NPS,F2,CXCR1,BDKRB2,CALM3,HTR1B,NPY,RAMP2,CCR7,ADORA2B,AGT,HTR2B,VIP,APOA1,CYSLTR1,TAC1,EDNRB,UTS2B,AKT1,TACR1,CASR,NFATC3
chlorpromazine	DB00477	hypertension	60	0.892	0.719	Essential hypertension	C0085580	7.05755e-05	8.01918e-05	ADRB1,KNG1,ADORA1,TRHR,APOE,EDN1,UTS2,KCNMA1,AVPR1A,ADM,EDNRA,GNAS,LPAR1,APLNR,CALCA,GCGR,ADRA2B,PTGFR,ADRB3,MYLK,ADRA1A,HTR2A,BDKRB2,CALM3,PTH,NPY,FSHR,KCNH2,CALCRL,ATM,ADRA1B,BDKRB1,GNAI2,P2RY2,AGT,EDN2,AGTR2,DRD1,VIP,LPAR2,CYP2D6,ABCB1,ALB,ADRA1D,POMC,HP
chlorpromazine	DB00477	hypertension	60	0.892	0.719	Renovascular hypertension	C0020545	9.57034e-05	0.00011988	ADRB1,CXCL10,FN1,AVPR1A,ADM,SUCNR1,PTGER3,CXCR3,ATM,AGT,AGTR2
chlorpromazine	DB00477	hypertension	60	0.892	0.719	Hyperuricemia, pulmonary hypertension, renal failure, and alkalosis	C0740394	0.000190321	0.000197236	CXCL8,APOC3,APOE,SAA1,ADRB3,HTR2A,APOA4,APOA1
vigabatrin	DB01080	hypertension	9	0.11	0.063	Hypertension	C0020538	0.000115625	0.000166154	SAA1,GABBR1,GNAI2,APP,POMC,PPBP,ANXA1
amisulpride	DB06288	hypertension	21	1.315	0.91	genetic hypertension	C0598428	4.84639e-05	8.6003e-05	CYSLTR2,EDNRA,SSTR4,AGT,ADRA1A,ACKR3,LPAR2,ADRA2B,PTHLH,EDN1,PTH,CXCR6
amisulpride	DB06288	hypertension	21	1.315	0.91	Pulmonary hypertension, neonatal, susceptibility to	C0020542	5.75508e-05	0.000140489	CALCA,TACR1,EDNRA,ADORA2B,APLNR,EDNRB,CASR,BDKRB2,CXCR2,ADRB1,AGT,RAMP2,ADM,CYSLTR1,CCR7,CXCR1,CCL5,VIP,F2RL1,F2,UTS2B,TACR2,UTS2,NPY,EDN1,NPS,TAC1,HTR1B,CXCL8
amisulpride	DB06288	hypertension	21	1.315	0.91	Essential hypertension	C0085580	5.84163e-05	6.35802e-05	CALCA,EDNRA,APLNR,BDKRB2,ADRB3,PTGFR,EDN2,HTR2A,ADRB1,AGT,ADRA1A,ADRA1B,LPAR2,ADM,GNAS,ADRA1D,TRHR,POMC,ADRA2B,GCGR,CALCRL,VIP,AVPR1A,UTS2,NPY,EDN1,FSHR,P2RY2,LPAR1,PTH,ADORA1,BDKRB1,AGTR2,GNAI2,KNG1
amisulpride	DB06288	hypertension	21	1.315	0.91	Primary pulmonary hypertension	C0152171	9.06534e-05	0.000158735	EDNRA,APLNR,EDNRB,BDKRB2,CCR1,CCR7,CCL5,VIP,F2RL1,CXCL12,CXCR4,EDN1,NPS,CCR5,BDKRB1,HTR1B,KNG1,F2R
amisulpride	DB06288	hypertension	21	1.315	0.91	Pulmonary arterial hypertension	C3203102	0.000110775	0.000183112	EDNRA,APLNR,EDNRB,BDKRB2,CCR1,CCR7,CCL5,VIP,F2RL1,CXCL12,CCR6,CXCR4,EDN1,NPS,CCR5,BDKRB1,HTR1B,KNG1,F2R
amisulpride	DB06288	hypertension	21	1.315	0.91	Portal hypertension, noncirrhotic	C0020541	0.000193423	0.000196383	EDNRA,EDNRB,BDKRB2,ADRB3,AGT,UTS2B,EDN1,CCR5
tetrabenazine	DB04844	hypertension	19	0.275	0.187	Hypertension	C0020538	3.82432e-05	5.0145e-05	AGTR2,GNAI2,SUCNR1,APP,NPY1R,CCR6,ADORA1,FPR1,LPAR2,NPY2R,PPFIA4,BDKRB1,NPY,CXCL8,PYY,ANXA1,SAA1,CXCR6,GAL,CCL21,CCR2,SSTR4,CYP2D6,AGT,ACKR3,CCL28,CXCL2,CXCL13,LPAR1,CCR5,CASR,APLN,HRH3,KNG1,DRD2,OPRD1,PPBP,POMC,PDYN,ADRA2B,CNR1,SST,GPER1,ADRA2C,ADRA2A,GABBR1,BDKRB2,APLNR,HTR1B
tetrabenazine	DB04844	hypertension	19	0.275	0.187	genetic hypertension	C0598428	5.25844e-05	8.6003e-05	LPAR2,CXCR6,SSTR4,AGT,ACKR3,ADRA2B
tetrabenazine	DB04844	hypertension	19	0.275	0.187	Renovascular hypertension	C0020545	7.20048e-05	9.04604e-05	PTGER3,AGTR2,SUCNR1,CXCR3,AGT,CXCL10
tetrabenazine	DB04844	hypertension	19	0.275	0.187	Primary pulmonary hypertension	C0152171	9.38154e-05	0.000158735	BDKRB1,CCL5,CCR1,CCR5,CXCL12,CXCR4,KNG1,CCR7,BDKRB2,APLNR,HTR1B
tetrabenazine	DB04844	hypertension	19	0.275	0.187	Pulmonary arterial hypertension	C3203102	0.000118315	0.000183112	CCR6,BDKRB1,CCL5,CCR1,CCR5,CXCL12,CXCR4,KNG1,CCR7,BDKRB2,APLNR,HTR1B
tetrabenazine	DB04844	hypertension	19	0.275	0.187	Pulmonary hypertension, neonatal, susceptibility to	C0020542	0.000132955	0.000140489	NPY,CXCL8,CCL5,AGT,CASR,CBR1,CXCR2,CCR7,BDKRB2,CXCR1,APLNR,HTR1B
riociguat	DB08931	hypertension	34	0.908	0.681	Hyperuricemia, pulmonary hypertension, renal failure, and alkalosis	C0740394	8.14051e-05	0.000184419	APOA1,APOC3,ABCG2,APOA4,APOE
lisdexamfetamine	DB01255	hypertension	101	1.133	0.959	Hypertension	C0020538	3.77407e-05	4.89804e-05	ALB,UTS2,F2R,LPAR1,OXTR,F2,ADRA1B,ADRA1A,HP,TAC3,APP,EDNRA,AVPR1A,GNRH1,P2RY2,GCGR,UTS2R,ADRA1D,KISS1,CST3,PTGER1,BDKRB1,LPAR2,HTR2B,BDKRB2,XCL1,KCNMA1,OXT,NTS,KNG1,EDNRB,TACR1,TRHR,TACR3,CHRM3,AGT,GNA14,EDN2,GCG,GHSR,SAA1,SLC6A3,GNA12,EDN1,EDN3,APOC1,CYSLTR2,APOE,GHRL,CASR,TRH
lisdexamfetamine	DB01255	hypertension	101	1.133	0.959	Essential hypertension	C0085580	4.03081e-05	5.29765e-05	ALB,UTS2,LPAR1,ADRA1B,ADRA1A,HP,EDNRA,AVPR1A,P2RY2,GCGR,ADRA1D,BDKRB1,LPAR2,BDKRB2,KCNMA1,KNG1,TRHR,AGT,EDN2,PTGFR,EDN1,APOE
lisdexamfetamine	DB01255	hypertension	101	1.133	0.959	Pulmonary hypertension, neonatal, susceptibility to	C0020542	5.16046e-05	0.000136992	UTS2,F2,EDNRA,NPS,TACR2,HTR2B,TAC1,BDKRB2,EDNRB,TACR1,F2RL1,CYSLTR1,UTS2B,AGT,EDN1,APOE,CASR
lisdexamfetamine	DB01255	hypertension	101	1.133	0.959	genetic hypertension	C0598428	5.59692e-05	0.000179506	ADRA1A,EDNRA,LPAR2,AGT,EDN1,CYSLTR2
lisdexamfetamine	DB01255	hypertension	101	1.133	0.959	Primary pulmonary hypertension	C0152171	0.000103209	0.000109744	F2R,EDNRA,NPS,BDKRB1,HTR2B,BDKRB2,KNG1,EDNRB,F2RL1,EDN1
lisdexamfetamine	DB01255	hypertension	101	1.133	0.959	Portal hypertension, noncirrhotic	C0020541	0.000148139	0.000215286	EDNRA,BDKRB2,EDNRB,UTS2B,AGT,EDN1
cefaclor	DB00833	hypertension	38	0.206	0.157	Renovascular hypertension	C0020545	0.000118705	0.000147419	MPO
cyclobenzaprine	DB00924	hypertension	63	0.806	0.653	Hypertension	C0020538	2.59965e-05	5.0145e-05	PTGER1,MGST3,LPAR1,GCG,AVPR1A,EDNRB,HTR2A,F2R,BDKRB2,UTS2,OXT,GCGR,EDN2,KISS1,P2RY2,CYSLTR2,EDNRA,TACR1,ADRA1B,EDN1,GNRH1,TRHR,TRH,BDKRB1,ADRA1D,KNG1,F2,APP,CYP3A4,CYP1A2,CASR,AGT,UTS2R,GHRL,CYP2D6,ADRA1A,GHSR,SAA1,OXTR,EDN3,CHRM3,GNA14,TAC3,NTS,XCL1,LPAR2,TACR3
cyclobenzaprine	DB00924	hypertension	63	0.806	0.653	Essential hypertension	C0085580	2.77296e-05	6.35802e-05	LPAR1,AVPR1A,HTR2A,BDKRB2,UTS2,GCGR,EDN2,P2RY2,EDNRA,ADRA1B,EDN1,TRHR,BDKRB1,ADRA1D,KNG1,PTGFR,AGT,CYP2D6,ADRA1A,LPAR2
cyclobenzaprine	DB00924	hypertension	63	0.806	0.653	genetic hypertension	C0598428	4.05546e-05	8.6003e-05	CYSLTR2,EDNRA,EDN1,AGT,ADRA1A,LPAR2
cyclobenzaprine	DB00924	hypertension	63	0.806	0.653	Pulmonary hypertension, neonatal, susceptibility to	C0020542	4.95667e-05	0.000140489	EDNRB,BDKRB2,UTS2,TACR2,NPS,EDNRA,TACR1,CYSLTR1,EDN1,F2,CASR,AGT,TAC1,UTS2B,F2RL1
cyclobenzaprine	DB00924	hypertension	63	0.806	0.653	Primary pulmonary hypertension	C0152171	0.000114385	0.000158735	EDNRB,F2R,BDKRB2,NPS,EDNRA,EDN1,BDKRB1,KNG1,F2RL1
cyclobenzaprine	DB00924	hypertension	63	0.806	0.653	Ocular Hypertension	C0028840	0.000119237	0.000268652	EDNRB,PTGFR,CYP2D6,GHSR
cyclobenzaprine	DB00924	hypertension	63	0.806	0.653	Portal hypertension, noncirrhotic	C0020541	0.000122357	0.000196383	EDNRB,BDKRB2,EDNRA,EDN1,AGT,UTS2B
dalteparin	DB06779	hypertension	25	0.584	0.417	Pulmonary hypertension, neonatal, susceptibility to	C0020542	5.18487e-05	0.000101423	F2,VEGFA,SELP,RHOA,PXN,PTK2B,ROCK2,ROCK1
dalteparin	DB06779	hypertension	25	0.584	0.417	Primary pulmonary hypertension	C0152171	8.49979e-05	9.25935e-05	VEGFA,HSP90AA1,PTK2B,ROCK2,ROCK1,SRC
droxidopa	DB06262	hypertension	543	6.535	6.086	genetic hypertension	C0598428	5.10714e-05	7.48e-05	ADRA1A,LPAR2,EDN1,AGT,PTH,CYSLTR2,PTHLH,ADRA2B,EDNRA
droxidopa	DB06262	hypertension	543	6.535	6.086	Essential hypertension	C0085580	5.57143e-05	6.56328e-05	AVPR1A,TRHR,P2RY2,GNAI2,KCNMA1,FSHR,KNG1,EDN2,ADRA1A,GNAS,LPAR2,VIP,ADRB2,EDN1,ADRA1B,PTGFR,AGT,BDKRB2,ADRA1D,PTH,APOB,CALCRL,LPAR1,GCGR,ADRB3,CALCA,APOE,HP,DNM2,ADRB1,POMC,ADRA2B,ALB,ADM,EDNRA,BDKRB1,UTS2,LDLR
droxidopa	DB06262	hypertension	543	6.535	6.086	Pulmonary hypertension, neonatal, susceptibility to	C0020542	6.58929e-05	9.85289e-05	EGF,RAMP2,VIP,F2RL1,CASR,HTR2B,ADORA2B,EDN1,AGT,BDKRB2,CALCA,EDNRB,APOE,UTS2B,DNM2,ADRB1,CYSLTR1,NPS,F2,ADM,EDNRA,TACR2,TACR1,TAC1,UTS2
droxidopa	DB06262	hypertension	543	6.535	6.086	Portal hypertension, noncirrhotic	C0020541	0.000116429	0.0001618	DDC,ADRB2,EDN1,AGT,BDKRB2,ADRB3,EDNRB,UTS2B,EDNRA,AVP
auranofin	DB00995	hypertension	24	0.925	0.656	Hyperuricemia, pulmonary hypertension, renal failure, and alkalosis	C0740394	0.000199335	0.000300905	APOE,APOC3,APOA1,APOA4
balsalazide	DB01014	hypertension	1	0.273	0.059	Pulmonary hypertension, neonatal, susceptibility to	C0020542	3.62254e-05	0.000140489	PTGS1,PPARG,TP53,ALOX5,PTGS2,ALOX5AP
cabergoline	DB00248	hypertension	48	1.319	1.035	genetic hypertension	C0598428	5.68535e-05	8.87278e-05	ACKR3,PTHLH,CXCR6,ADRA2B,ADRA1A,CYSLTR2,EDNRA,PTH,LPAR2,EDN1,AGT,SSTR4
cabergoline	DB00248	hypertension	48	1.319	1.035	Pulmonary hypertension, neonatal, susceptibility to	C0020542	6.71459e-05	8.84513e-05	VIP,F2,EGF,TAC1,ADORA2B,UTS2,APOE,NPS,ADM,CYSLTR1,F2RL1,BDKRB2,HTR2B,CASR,UTS2B,RAMP2,CXCL8,HTR1B,CXCR2,CXCR1,TACR2,EDNRB,EDNRA,NPY,CCL5,CALCA,EDN1,CCR7,DNM2,TACR1,AGT,ADRB1,APLNR
cabergoline	DB00248	hypertension	48	1.319	1.035	Essential hypertension	C0085580	6.7636e-05	8.41243e-05	APOB,CALCRL,TRHR,VIP,PTGFR,ADRB2,DRD1,BDKRB1,KNG1,UTS2,APOE,ADM,AVPR1A,ADRA1B,HTR2A,HP,ADRA2B,BDKRB2,LPAR1,LDLR,ADRA1A,GNAI2,GCGR,ALB,AGTR2,GNAS,ADORA1,POMC,EDNRA,PTH,LPAR2,NPY,P2RY2,CALCA,EDN1,KCNMA1,DNM2,FSHR,ADRA1D,ADRB3,EDN2,AGT,ADRB1,APLNR
cabergoline	DB00248	hypertension	48	1.319	1.035	Portal hypertension, noncirrhotic	C0020541	0.000184937	0.000186136	ADRB2,BDKRB2,UTS2B,EDNRB,CCR5,EDNRA,AVP,EDN1,ADRB3,AGT
alimemazine	DB01246	hypertension	7	0.666	0.351	Hypertension	C0020538	2.75862e-05	4.89804e-05	CYSLTR2,EDNRA,F2R,CYP3A4,AGT,KISS1,GCGR,GHRL,PTGER1,KNG1,XCL1,TACR1,EDNRB,MGST3,LPAR2,GNRH1,TRH,NTS,CASR,BDKRB2,GNA14,SAA1,TRHR,OXTR,EDN3,APP,ADRA1D,UTS2,ADRA1A,OXT,BDKRB1,GHSR,CHRM3,TAC3,EDN1,EDN2,GCG,P2RY2,UTS2R,AVPR1A,F2,LPAR1,TACR3,ADRA1B,HTR2B
alimemazine	DB01246	hypertension	7	0.666	0.351	Essential hypertension	C0085580	2.86751e-05	5.29765e-05	EDNRA,AGT,GCGR,KNG1,PTGFR,LPAR2,BDKRB2,TRHR,ADRA1D,UTS2,ADRA1A,BDKRB1,EDN1,EDN2,P2RY2,AVPR1A,LPAR1,ADRA1B
alimemazine	DB01246	hypertension	7	0.666	0.351	Pulmonary hypertension, neonatal, susceptibility to	C0020542	2.90381e-05	0.000136992	EDNRA,F2RL1,AGT,CYSLTR1,TACR1,EDNRB,NPS,CASR,BDKRB2,TACR2,UTS2,UTS2B,TAC1,EDN1,F2,HTR2B
alimemazine	DB01246	hypertension	7	0.666	0.351	genetic hypertension	C0598428	3.99274e-05	0.000179506	CYSLTR2,EDNRA,AGT,LPAR2,ADRA1A,EDN1
alimemazine	DB01246	hypertension	7	0.666	0.351	Primary pulmonary hypertension	C0152171	6.93285e-05	0.000109744	EDNRA,F2RL1,F2R,KNG1,EDNRB,NPS,BDKRB2,BDKRB1,EDN1,HTR2B
alimemazine	DB01246	hypertension	7	0.666	0.351	Pulmonary arterial hypertension	C3203102	9.90926e-05	0.000149896	EDNRA,F2RL1,F2R,KNG1,EDNRB,NPS,BDKRB2,BDKRB1,EDN1,HTR2B
alimemazine	DB01246	hypertension	7	0.666	0.351	Portal hypertension, noncirrhotic	C0020541	0.000107804	0.000215286	EDNRA,AGT,EDNRB,BDKRB2,UTS2B,EDN1
alimemazine	DB01246	hypertension	7	0.666	0.351	Ocular Hypertension	C0028840	0.000205808	0.000328326	EDNRB,PTGFR,GHSR
ketamine	DB01221	hypertension	34	1.428	1.071	Hypertension	C0020538	3.71913e-05	5.34637e-05	CYP2C9,NPY1R,CXCL8,BDKRB1,CXCL2,APP,CYP2C8,CCR6,SSTR4,GPER1,BDKRB2,CYP2B6,PYY,GABBR1,AGT,GAL,NPY,CNR1,GHRL,ADRA2A,FPR1,CXCR6,SST,HRH3,DRD2,PTGS1,GNA14,CCL21,CXCL13,MGST3,ADORA1,ABCB1,DRD3,OPRM1,SLC6A2,ADRA2B,POMC,CCL28,CCR5,LPAR2,APLN,NPY2R,CYP3A4,CASR,PDYN,HTR1B,CCR2,OPRD1,AGTR2,ACKR3,APLNR,PPBP,KNG1,GNAI2,LPAR1,ADRA2C,SUCNR1,ANXA1,TACR1,SAA1
ketamine	DB01221	hypertension	34	1.428	1.071	genetic hypertension	C0598428	5.92086e-05	7.48e-05	SSTR4,AGT,CXCR6,ADRA2B,LPAR2,ACKR3
ketamine	DB01221	hypertension	34	1.428	1.071	Renovascular hypertension	C0020545	6.87295e-05	0.000117618	CXCL10,AGT,PTGS1,PTGER3,CXCR3,AGTR2,SUCNR1
tapentadol	DB06204	hypertension	54	1.759	1.4	genetic hypertension	C0598428	6.32254e-05	7.89378e-05	AGT,ADRA2B,CXCR6,ACKR3,LPAR2,SSTR4
tapentadol	DB06204	hypertension	54	1.759	1.4	Renovascular hypertension	C0020545	9.49908e-05	9.68317e-05	AGT,CXCR3,CXCL10,PTGER3,AGTR2,SUCNR1
tapentadol	DB06204	hypertension	54	1.759	1.4	Primary pulmonary hypertension	C0152171	9.83506e-05	0.000103594	CXCR4,APLNR,CYP2C9,BDKRB1,CCL5,CCR1,KNG1,SLC6A4,CCR5,CCR7,BDKRB2,HTR1B,CXCL12
tesamorelin	DB08869	hypertension	20	1.39	0.953	Essential hypertension	C0085580	3.52201e-05	7.35272e-05	POMC,GNAS,VIP,ADM,ADRB1,PTH,FSHR,ADRB3,CALCA,GCGR,CALCRL
tesamorelin	DB08869	hypertension	20	1.39	0.953	Hypertension	C0020538	3.85744e-05	0.000166154	RAMP1,IAPP,LHB,MC3R,CRHR1,RAMP2,POMC,GNAS,ADM,GPR83,ADRB1,PTH,ADORA2B,PTGER4,FSHR,ADRB3,CALCA,GCGR,MC2R,HTR4,GCG,CALCRL
tesamorelin	DB08869	hypertension	20	1.39	0.953	Pulmonary hypertension, neonatal, susceptibility to	C0020542	0.000133753	0.0001619	RAMP2,VIP,ADM,ADRB1,NPS,ADORA2B,CALCA
pentoxifylline	DB00806	hypertension	40	0.938	0.72	Essential hypertension	C0085580	6.09385e-05	7.21182e-05	ADORA1,VIP,AGT,LPAR1,CALCA,ADRA2B,GCGR,APLNR,GNAS,HP,GNAI2,NPY,POMC,APOE,ADRB1,LPAR2,ADORA2A,KNG1,BDKRB2,CALCRL,ALB,KCNMA1,ADM,PTH,AGTR2,ADRB3,FSHR,BDKRB1
pentoxifylline	DB00806	hypertension	40	0.938	0.72	genetic hypertension	C0598428	6.76417e-05	6.85214e-05	AGT,ADRA2B,SSTR4,PTHLH,LPAR2,ACKR3,PTH,CXCR6
pentoxifylline	DB00806	hypertension	40	0.938	0.72	Renovascular hypertension	C0020545	8.45013e-05	0.000100931	AGT,SUCNR1,CXCL10,PTGER3,CXCR3,ADRB1,ADM,AGTR2
pentoxifylline	DB00806	hypertension	40	0.938	0.72	Pulmonary hypertension, neonatal, susceptibility to	C0020542	9.26264e-05	0.000134373	VIP,AGT,CALCA,CCR7,APLNR,CXCR1,CXCR2,HTR1B,NPY,CASR,PDE5A,APOE,ADRB1,BDKRB2,CXCL8,NPS,ADM,CCL5,RAMP2
pentoxifylline	DB00806	hypertension	40	0.938	0.72	Pulmonary arterial hypertension	C3203102	0.000107658	0.000126338	CCR1,VIP,CCR5,CXCR4,CCR7,APLNR,HTR1B,SPECC1L,PDE5A,ADORA2A,KNG1,BDKRB2,NPS,CCL5,CCR6,CXCL12,BDKRB1
pentoxifylline	DB00806	hypertension	40	0.938	0.72	Primary pulmonary hypertension	C0152171	0.000110095	0.000119328	CCR1,VIP,CCR5,CXCR4,CCR7,APLNR,HTR1B,PDE5A,KNG1,BDKRB2,NPS,CCL5,CXCL12,BDKRB1
modafinil	DB00745	hypertension	76	1.508	1.245	Essential hypertension	C0085580	3.87867e-05	7.13938e-05	KNG1,ADRA1B,EDNRA,ADRA1D,P2RY2,UTS2,KCNMA1,CYP2C9,CYP3A5,AVPR1A,EDN2,BDKRB2,ADRA1A,AGT,LPAR2,APOE,ALB,GCGR,BDKRB1,PTGFR,LPAR1,HP,TRHR,EDN1
modafinil	DB00745	hypertension	76	1.508	1.245	Hypertension	C0020538	3.92839e-05	5.66675e-05	KNG1,F2R,CASR,PTGER1,ADRA1B,CHRM3,CST3,EDNRA,ADRA1D,P2RY2,UTS2,TACR1,KCNMA1,XCL1,CYP2B6,UTS2R,CYP2C9,CYP3A5,HTR2B,F2,AVPR1A,NTS,TAC3,EDN2,BDKRB2,ADRA1A,TRH,OXT,AGT,LPAR2,CYP3A4,APP,CYP2C19,CYSLTR2,EDN3,APOE,APOC1,CYP1A2,ALB,SAA1,GCGR,GNRH1,MGST3,OXTR,KISS1,GHRL,BDKRB1,GNA14,TACR3,GHSR,SLC6A3,LPAR1,HP,EDNRB,TRHR,GCG,EDN1,GNA12
modafinil	DB00745	hypertension	76	1.508	1.245	genetic hypertension	C0598428	5.19642e-05	6.2842e-05	EDNRA,ADRA1A,AGT,LPAR2,CYSLTR2,EDN1
modafinil	DB00745	hypertension	76	1.508	1.245	Pulmonary hypertension, neonatal, susceptibility to	C0020542	6.19095e-05	9.14761e-05	CASR,NPS,EDNRA,UTS2,TACR1,HTR2B,F2,CYSLTR1,TAC1,TACR2,BDKRB2,UTS2B,AGT,F2RL1,APOE,EDNRB,EDN1
modafinil	DB00745	hypertension	76	1.508	1.245	Primary pulmonary hypertension	C0152171	0.000102437	0.000107318	KNG1,F2R,NPS,EDNRA,CYP2C9,HTR2B,BDKRB2,F2RL1,BDKRB1,EDNRB,EDN1
solifenacin	DB01591	hypertension	61	0.474	0.383	genetic hypertension	C0598428	4.6792e-05	7.00246e-05	AGT,SSTR4,ACKR3,ADRA2B,ADRA1A,CXCR6,LPAR2,CYSLTR2,EDN1,EDNRA
solifenacin	DB01591	hypertension	61	0.474	0.383	Pulmonary hypertension, neonatal, susceptibility to	C0020542	5.00613e-05	0.000122898	TACR1,F2RL1,UTS2,CCL5,CCR7,AGT,CXCR1,CYSLTR1,TAC1,CXCL8,HTR1B,CASR,UTS2B,EGF,NPS,DNM2,APLNR,CXCR2,EDN1,TACR2,F2,EDNRA,NPY,BDKRB2,HTR2B,EDNRB
solifenacin	DB01591	hypertension	61	0.474	0.383	Essential hypertension	C0085580	5.33306e-05	6.61806e-05	GCGR,P2RY2,UTS2,GNAI2,AGT,TRHR,AGTR2,EDN2,KNG1,ADRA1D,ADRA2B,LPAR1,ADORA1,AVPR1A,ADRA1A,DNM2,ADRA1B,APOB,LPAR2,APLNR,PTGFR,POMC,EDN1,BDKRB1,ADRB2,EDNRA,NPY,BDKRB2,LDLR
solifenacin	DB01591	hypertension	61	0.474	0.383	Primary pulmonary hypertension	C0152171	6.92685e-05	0.000108686	F2RL1,CCL5,CCR7,CCR5,KNG1,HTR1B,F2R,EGF,NPS,CXCR4,APLNR,CXCL12,EDN1,BDKRB1,CCR1,EDNRA,BDKRB2,HTR2B,EDNRB
solifenacin	DB01591	hypertension	61	0.474	0.383	Pulmonary arterial hypertension	C3203102	7.86678e-05	0.000126647	F2RL1,CCL5,CCR7,CCR6,CCR5,KNG1,HTR1B,SCARB2,F2R,EGF,NPS,CXCR4,APLNR,CXCL12,EDN1,BDKRB1,CCR1,EDNRA,BDKRB2,HTR2B,EDNRB
nebivolol	DB04861	hypertension	83	2.073	1.725	Essential hypertension	C0085580	3.48182e-05	8.60107e-05	ADM,CALCA,APOB,PTH,CALCRL,CYP2D6,DNM2,ADRB3,GNAS,VIP,FSHR,LDLR,POMC,ADRB2,ADRB1,GCGR
labetalol	DB00598	hypertension	152	3.788	3.309	Essential hypertension	C0085580	3.48182e-05	8.60107e-05	LDLR,ADRB3,PTH,POMC,DNM2,ADRB2,GCGR,FSHR,CYP2D6,VIP,CALCRL,GNAS,APOB,CALCA,ADM,ADRB1
terazosin	DB01162	hypertension	144	1.192	1.038	Hypertension	C0020538	3.87227e-05	5.23364e-05	ADRA1D,HTR2B,TACR1,P2RY2,OXTR,OXT,CST3,CYSLTR2,HP,TAC3,EDN2,GNRH1,EDNRB,BDKRB2,GNA14,GHRL,LPAR1,ALB,F2R,APOC1,PTGER1,F2,BDKRB1,CHRM3,EDNRA,UTS2,UTS2R,LPAR2,ADRA1A,CASR,KCNMA1,KCNH2,TACR3,SAA1,GHSR,TRH,ABCB1,EDN3,ADRA1B,GCG,GNA12,XCL1,EDN1,AVPR1A,GCGR,KNG1,APP,KISS1,APOE,TRHR,NTS,AGT
terazosin	DB01162	hypertension	144	1.192	1.038	Essential hypertension	C0085580	3.92255e-05	7.21182e-05	ADRA1D,P2RY2,HP,EDN2,BDKRB2,LPAR1,ALB,BDKRB1,EDNRA,UTS2,LPAR2,ADRA1A,KCNMA1,KCNH2,PTGFR,ABCB1,ADRA1B,EDN1,AVPR1A,GCGR,KNG1,APOE,TRHR,AGT
terazosin	DB01162	hypertension	144	1.192	1.038	Pulmonary hypertension, neonatal, susceptibility to	C0020542	5.12949e-05	0.000134373	HTR2B,TACR1,UTS2B,CYSLTR1,TACR2,EDNRB,BDKRB2,F2,NPS,EDNRA,UTS2,CASR,TAC1,F2RL1,EDN1,APOE,AGT
terazosin	DB01162	hypertension	144	1.192	1.038	genetic hypertension	C0598428	5.17978e-05	6.85214e-05	CYSLTR2,EDNRA,LPAR2,ADRA1A,EDN1,AGT
terazosin	DB01162	hypertension	144	1.192	1.038	Primary pulmonary hypertension	C0152171	0.000107367	0.000119328	HTR2B,EDNRB,BDKRB2,F2R,BDKRB1,NPS,EDNRA,F2RL1,EDN1,KNG1
thioridazine	DB00679	hypertension	27	0.516	0.373	genetic hypertension	C0598428	5.36718e-05	7.37455e-05	ACKR3,ADRA2B,EDN1,LPAR2,AGT,CXCR6,SSTR4,EDNRA,CYSLTR2,PTHLH,PTH,ADRA1A
thioridazine	DB00679	hypertension	27	0.516	0.373	Essential hypertension	C0085580	6.70898e-05	7.17602e-05	AGTR2,APOE,CYP2C9,DRD1,PTGFR,HP,ADRA2B,EDN1,ADORA1,LPAR2,UTS2,VIP,BDKRB2,EDN2,CALCRL,P2RY2,AGT,HTR2A,ADRB1,EDNRA,FSHR,APLNR,CYP2D6,CALCA,GNAS,KCNMA1,GNAI2,ADRA1D,BDKRB1,PTH,GCGR,LPAR1,POMC,ADRA1B,KCNH2,NPY,KNG1,TRHR,ALB,ADRA1A,AVPR1A,ADM,ADRB3
thioridazine	DB00679	hypertension	27	0.516	0.373	Pulmonary hypertension, neonatal, susceptibility to	C0020542	7.23481e-05	0.000105692	APOE,F2,CXCR2,EDN1,TACR2,UTS2,RAMP2,VIP,BDKRB2,NPS,AGT,HTR1B,CYSLTR1,CASR,ADRB1,EDNRA,ADORA2B,APLNR,CALCA,F2RL1,CXCR1,CXCL8,TAC1,EDNRB,CCR7,TACR1,NPY,CCL5,HTR2B,UTS2B,ADM
thioridazine	DB00679	hypertension	27	0.516	0.373	Primary pulmonary hypertension	C0152171	0.000100816	0.000110389	CYP2C9,EDN1,CCR5,VIP,BDKRB2,NPS,HTR1B,CXCR4,CXCL12,EDNRA,APLNR,F2RL1,BDKRB1,EDNRB,CCR7,KNG1,CCL5,HTR2B,F2R,CCR1
tolmetin	DB00500	hypertension	27	0.976	0.706	Renovascular hypertension	C0020545	3.2516e-05	8.62125e-05	PTGS1,PTGS2,MPO
oxymorphone	DB01192	hypertension	11	0.659	0.396	Hypertension	C0020538	3.64281e-05	5.0145e-05	PYY,CXCL2,POMC,ADRA2C,APLNR,OPRM1,OPRD1,ADRA2A,GAL,CCL28,CCR6,BDKRB2,APLN,CASR,APP,ADORA1,PDYN,BDKRB1,CCR5,CCR2,CCL21,PPBP,KNG1,SSTR4,SAA1,LPAR1,FPR1,HRH3,DRD3,CXCL8,NPY1R,GABBR1,NPY2R,NPY,CYP3A4,ADRA2B,SST,CXCR6,CXCL13,AGT,LPAR2,ANXA1,AGTR2,GNAI2,CYP2D6,GPER1,CNR1,ACKR3,MGST3,HTR1B,SUCNR1
oxymorphone	DB01192	hypertension	11	0.659	0.396	genetic hypertension	C0598428	5.41586e-05	8.6003e-05	SSTR4,ADRA2B,CXCR6,AGT,LPAR2,ACKR3
oxymorphone	DB01192	hypertension	11	0.659	0.396	Renovascular hypertension	C0020545	7.83366e-05	9.04604e-05	CXCL10,CXCR3,AGT,AGTR2,PTGER3,SUCNR1
oxymorphone	DB01192	hypertension	11	0.659	0.396	Primary pulmonary hypertension	C0152171	0.000101547	0.000158735	APLNR,BDKRB2,BDKRB1,CCR5,KNG1,CCR7,CCR1,CXCL12,CXCR4,CCL5,HTR1B
oxymorphone	DB01192	hypertension	11	0.659	0.396	Pulmonary arterial hypertension	C3203102	0.000124758	0.000183112	APLNR,CCR6,BDKRB2,BDKRB1,CCR5,KNG1,CCR7,CCR1,CXCL12,CXCR4,CCL5,HTR1B
pasireotide	DB06663	hypertension	6	0.69	0.346	Hypertension	C0020538	4.22012e-05	5.0145e-05	POMC,NPY1R,HRH3,PDYN,HTR1B,FPR1,GABBR1,CXCL13,LPAR1,PPBP,GAL,CCL28,ADRA2C,SST,SUCNR1,ANXA1,ADRA2B,AGT,ACKR3,BDKRB1,CXCR6,CCL21,ADORA1,CNR1,CXCL8,CCR2,ADRA2A,APP,CASR,PYY,KNG1,APLNR,GPER1,NPY,APLN,NPY2R,AGTR2,GNAI2,LPAR2,CCR5,CXCL2,BDKRB2,CCR6,SAA1,DRD3,OPRD1
pasireotide	DB06663	hypertension	6	0.69	0.346	genetic hypertension	C0598428	7.62998e-05	8.6003e-05	ADRA2B,AGT,ACKR3,CXCR6,LPAR2
pasireotide	DB06663	hypertension	6	0.69	0.346	Renovascular hypertension	C0020545	8.20392e-05	9.04604e-05	PTGER3,SUCNR1,AGT,CXCR3,CXCL10,AGTR2
pasireotide	DB06663	hypertension	6	0.69	0.346	Primary pulmonary hypertension	C0152171	8.87914e-05	0.000158735	CXCL12,HTR1B,BDKRB1,CXCR4,CCR1,KNG1,CCL5,APLNR,CCR7,CCR5,BDKRB2
pasireotide	DB06663	hypertension	6	0.69	0.346	Pulmonary arterial hypertension	C3203102	0.000103984	0.000183112	CXCL12,HTR1B,BDKRB1,CXCR4,CCR1,KNG1,CCL5,APLNR,CCR7,CCR5,BDKRB2,CCR6
pasireotide	DB06663	hypertension	6	0.69	0.346	Pulmonary hypertension, neonatal, susceptibility to	C0020542	0.000136057	0.000140489	HTR1B,AGT,CXCL8,CASR,CCL5,APLNR,CXCR2,NPY,CXCR1,CCR7,BDKRB2
pertuzumab	DB06366	hypertension	40	0.864	0.663	Hypertension	C0020538	0.000107899	0.000166154	ERBB3,IRS1,KL,ANGPT1,IRS2,IL3,EGFR,FGF1,CSF2,RET,PIK3R1,CALM3,EGF,KLB,PDGFRB,FGFR1,HGF,IL5,FGFR4,FGF2,PTPN11,FGFR3,RHOA,FGF5,FGFR2,PDGFB,FRS2
pertuzumab	DB06366	hypertension	40	0.864	0.663	Pulmonary hypertension, neonatal, susceptibility to	C0020542	0.000131289	0.0001619	ANGPT1,PDGFA,CSF2,CALM3,EGF,FGFR1,HGF,FGFR4,FGF2,TEK,RHOA,PDGFB
metreleptin	DB09046	hypertension	3	1.235	0.472	Primary pulmonary hypertension	C0152171	1.40281e-05	9.28363e-05	JAK2,PTPN11,STAT5B,STAT5A,STAT3
metreleptin	DB09046	hypertension	3	1.235	0.472	Pulmonary arterial hypertension	C3203102	1.87041e-05	0.00015	JAK2,PTPN11,STAT5B,STAT5A,STAT3
metreleptin	DB09046	hypertension	3	1.235	0.472	Hyperuricemia, pulmonary hypertension, renal failure, and alkalosis	C0740394	3.20641e-05	0.000393481	SH2B1,JAK2,STAT3
maprotiline	DB00934	hypertension	25	0.859	0.613	genetic hypertension	C0598428	5.723e-05	6.87831e-05	ADRA2B,AGT,CYSLTR2,ACKR3,EDN1,ADRA1A,CXCR6,PTHLH,SSTR4,EDNRA,LPAR2,PTH
maprotiline	DB00934	hypertension	25	0.859	0.613	Essential hypertension	C0085580	5.88446e-05	6.56146e-05	ABCB1,CALCA,LDLR,CALCRL,BDKRB2,ADRA2B,PTGFR,ADM,ADRB3,ADRB2,P2RY2,CYP2D6,TRHR,UTS2,AGT,FSHR,EDN2,HTR2A,APLNR,AVPR1A,LPAR1,DNM2,EDN1,ADRB1,ADRA1A,KNG1,GNAS,APOB,POMC,AGTR2,ADRA1B,EDNRA,LPAR2,GCGR,NPY,PTH,GNAI2,ADRA1D,VIP,BDKRB1,ADORA1
maprotiline	DB00934	hypertension	25	0.859	0.613	Pulmonary hypertension, neonatal, susceptibility to	C0020542	6.22533e-05	8.05327e-05	UTS2B,CALCA,F2,TACR1,HTR1B,BDKRB2,ADORA2B,RAMP2,ADM,NPS,CXCR2,UTS2,TAC1,AGT,CCR7,TACR2,APLNR,DNM2,HTR2B,F2RL1,EDN1,ADRB1,EGF,CASR,CXCL8,EDNRA,NPY,CXCR1,VIP,CCL5,CYSLTR1,EDNRB
maprotiline	DB00934	hypertension	25	0.859	0.613	Primary pulmonary hypertension	C0152171	9.81342e-05	9.8611e-05	F2R,HTR1B,BDKRB2,NPS,CCR5,CCR7,CXCL12,CCR1,APLNR,HTR2B,F2RL1,EDN1,CXCR4,KNG1,EGF,EDNRA,VIP,CCL5,EDNRB,BDKRB1
desipramine	DB01151	hypertension	59	1.351	1.086	genetic hypertension	C0598428	5.65972e-05	8.08364e-05	PTH,ACKR3,CYSLTR2,CXCR6,SSTR4,LPAR2,EDNRA,ADRA1A,AGT,PTHLH,ADRA2B,EDN1
desipramine	DB01151	hypertension	59	1.351	1.086	Hypertension	C0020538	5.99264e-05	6.65169e-05	PYY,BDKRB2,GNRH1,PTH,CXCL8,NPY1R,ANXA1,LPAR1,NTS,DNM2,POMC,ADRB3,LRP2,ACKR3,AVPR1A,PPBP,CYP1A2,SST,CCL21,OPRD1,P2RY2,MC2R,SLC22A4,ADRA1B,OXT,TRHR,CYP2C18,SAA1,AVPR2,KISS1,CNR1,CYSLTR2,SLC22A5,ABCB1,CXCR6,CALCA,LHB,EGF,SUCNR1,SSTR4,CXCL13,APLNR,LPAR2,GNAI2,FPR1,RAMP1,GNAS,AVP,SLC6A2,EDNRB,SLC22A3,APP,ADM,UTS2R,EDN3,CRHR1,GABBR1,ADORA1,ADORA2B,CCR6,M6PR,CYP2B6,CXCL2,XCL1,UTS2,TRH,EDNRA,SLC6A4,GHRL,…
desipramine	DB01151	hypertension	59	1.351	1.086	Essential hypertension	C0085580	6.30804e-05	8.05545e-05	BDKRB2,PTH,LPAR1,DNM2,POMC,ADRB3,AVPR1A,PTGFR,P2RY2,ADRA1B,TRHR,ABCB1,CALCA,APLNR,LPAR2,GNAI2,GNAS,ADM,ADORA1,UTS2,EDNRA,GCGR,ADRA1A,LDLR,BDKRB1,KNG1,EDN2,CALCRL,CYP2D6,ADRB2,AGT,APOB,ADRB1,FSHR,ADRA1D,HTR2A,ADRA2B,NPY,AGTR2,EDN1,VIP
desipramine	DB01151	hypertension	59	1.351	1.086	Pulmonary hypertension, neonatal, susceptibility to	C0020542	7.30682e-05	7.84052e-05	BDKRB2,TAC1,CXCL8,DNM2,CALCA,EGF,APLNR,CXCR2,EDNRB,UTS2B,ADM,ADORA2B,UTS2,EDNRA,SLC6A4,CXCR1,CCL5,RAMP2,F2,AGT,HTR2B,TACR2,CCR7,NPS,ADRB1,CYSLTR1,CASR,HTR1B,F2RL1,NPY,TACR1,EDN1,VIP
desipramine	DB01151	hypertension	59	1.351	1.086	Renovascular hypertension	C0020545	0.000107062	0.000107182	AVPR1A,CXCR3,SUCNR1,ADM,CXCL10,PTGER3,AGT,ADRB1,AGTR2
prasugrel	DB06209	hypertension	59	0.794	0.639	Renovascular hypertension	C0020545	7.72417e-05	9.67566e-05	ATM,AGTR2,PTGER3,FN1,AGT,CXCL10,SUCNR1,CXCR3
prazosin	DB00457	hypertension	109	3.425	2.919	Essential hypertension	C0085580	3.79747e-05	6.56146e-05	ADRA1A,ADRA1D,LPAR1,EDN2,ALB,P2RY2,HP,KCNMA1,AVPR1A,GCGR,APOE,AGT,GNAI2,POMC,UTS2,PTGFR,ABCB1,EDNRA,BDKRB2,LPAR2,KNG1,KCNH2,BDKRB1,ADRA2B,TRHR,EDN1,ADRA1B
prazosin	DB00457	hypertension	109	3.425	2.919	Hypertension	C0020538	3.93812e-05	5.00096e-05	SLC22A2,ADRA1A,ADRA1D,LPAR1,EDN2,TRH,ALB,APOC1,P2RY2,F2R,GNRH1,PPBP,HP,GNA12,TAC3,CST3,KCNMA1,UTS2R,AVPR1A,ADRA2C,CHRM3,HTR2B,GCGR,APOE,SLC22A1,CYSLTR2,AGT,SAA1,APP,NTS,SLC22A3,GHRL,EDNRB,ADRA2A,GNAI2,POMC,UTS2,TACR1,OXT,PTGER1,ABCB1,EDNRA,EDN3,GHSR,TACR3,CASR,BDKRB2,XCL1,OXTR,GNA14,KISS1,LPAR2,KNG1,ANXA1,KCNH2,BDKRB1,CYP1A1,GCG,ADRA2B,TRHR,F2,EDN1,ADRA1B
prazosin	DB00457	hypertension	109	3.425	2.919	genetic hypertension	C0598428	4.82888e-05	6.87831e-05	ADRA1A,CYSLTR2,AGT,EDNRA,LPAR2,ADRA2B,EDN1
prazosin	DB00457	hypertension	109	3.425	2.919	Pulmonary hypertension, neonatal, susceptibility to	C0020542	6.51664e-05	8.05327e-05	F2RL1,UTS2B,CYSLTR1,TACR2,HTR2B,APOE,TAC1,AGT,EDNRB,UTS2,TACR1,EDNRA,NPS,CASR,BDKRB2,F2,EDN1
nadolol	DB01203	hypertension	51	1.638	1.296	Essential hypertension	C0085580	3.21757e-05	8.60107e-05	PTH,DNM2,ADRB2,APOB,ADRB3,ABCB1,ADRB1,CALCA,CALCRL,LDLR,GCGR,VIP,POMC,ADM,FSHR,GNAS
nadolol	DB01203	hypertension	51	1.638	1.296	Hypertension	C0020538	3.88151e-05	4.60177e-05	PTGER4,PTH,DNM2,MC3R,RAMP1,MC2R,ADRB2,APOB,EGFR,ADRB3,LHB,ABCB1,M6PR,LRP2,ADRB1,CALCA,AVPR2,HTR4,RAMP2,GPR83,CALCRL,IAPP,LDLR,GCGR,POMC,ADORA2B,AVP,ADM,EGF,SCARB2,CRHR1,HGS,GCG,FSHR,GNAS,LDLRAP1
maraviroc	DB04835	hypertension	4	0.294	0.127	Hypertension	C0020538	3.45638e-05	4.89804e-05	GAL,SSTR4,KNG1,GPER1,OPRD1,CXCL8,GABBR1,CCR2,SUCNR1,APP,CCR5,CYP3A4,APLNR,GNAI2,CNR1,ACKR3,HRH3,CXCR6,BDKRB2,ADRA2B,SAA1,CCL21,POMC,CXCL13,BDKRB1,SST,FPR1,CCL28,CXCL2,APLN,AGTR2,PYY,CASR,DRD3,NPY2R,NPY,MGST3,CCR6,LPAR2,ANXA1,AGT,ADORA1,HTR1B,ADRA2C,NPY1R,PPBP,LPAR1,ADRA2A,PDYN
maraviroc	DB04835	hypertension	4	0.294	0.127	genetic hypertension	C0598428	5.57047e-05	0.000179506	SSTR4,ACKR3,CXCR6,ADRA2B,LPAR2,AGT
maraviroc	DB04835	hypertension	4	0.294	0.127	Renovascular hypertension	C0020545	8.12081e-05	0.000147419	CXCR3,SUCNR1,AGTR2,AGT,PTGER3,CXCL10
maraviroc	DB04835	hypertension	4	0.294	0.127	Primary pulmonary hypertension	C0152171	9.09396e-05	0.000109744	KNG1,CXCL12,CXCR4,CCR7,CCR1,CCR5,APLNR,BDKRB2,BDKRB1,CCL5,HTR1B
maraviroc	DB04835	hypertension	4	0.294	0.127	Pulmonary arterial hypertension	C3203102	0.000111074	0.000149896	KNG1,CXCL12,CXCR4,CCR7,CCR1,CCR5,APLNR,BDKRB2,BDKRB1,CCL5,CCR6,HTR1B
maraviroc	DB04835	hypertension	4	0.294	0.127	Pulmonary hypertension, neonatal, susceptibility to	C0020542	0.000120134	0.000136992	CXCL8,CCR7,CXCR2,APLNR,BDKRB2,PPIA,CCL5,CASR,NPY,CXCR1,AGT,HTR1B
epinephrine	DB00668	hypertension	238	2.858	2.567	Hypertension	C0020538	5.29101e-05	5.31411e-05	DNM2,SLC22A2,RAMP1,GNAS,SAA1,SLC22A1,PTGER4,SCARB2,APOC1,LDLR,HTR4,POMC,NTS,MC2R,CYSLTR2,F2,LDLRAP1,BDKRB2,GHSR,HP,AGT,EDN3,LPAR2,GHRL,EDN1,LHB,ALB,HTR2B,CYP2C9,GPR83,KNG1,ADRA2B,PTGER1,M6PR,ADRA2A,LTA,ADRB3,ADORA2B,PTH,HGS,SLC22A5,CYP1A2,ADRA2C,TACR3,F2R,GNAI2,RAMP2,PPBP,AVPR1A,TNF,KISS1,TACR1,EGF,GCG,UTS2,EDNRA,LRP2,GNA12,ADRB2,TAC3,CRHR1,MC3R,ADRA1D,MGST3,ADM,EDNRB,EGFR,CST3,XCL1,IAPP,CALCA,AD…
epinephrine	DB00668	hypertension	238	2.858	2.567	Essential hypertension	C0085580	5.45635e-05	7.23514e-05	DNM2,GNAS,LDLR,POMC,BDKRB2,HP,AGT,VIP,LPAR2,EDN1,ALB,CYP2C9,KNG1,ADRA2B,LTA,PTGFR,ADRB3,PTH,GNAI2,AVPR1A,TNF,UTS2,EDNRA,ADRB2,ADRA1D,ADM,CALCA,ADRA1B,BDKRB1,EDN2,ADRA1A,FSHR,LPAR1,KCNMA1,APOB,TRHR,CALCRL,GCGR,ADRB1,P2RY2,APOE
epinephrine	DB00668	hypertension	238	2.858	2.567	genetic hypertension	C0598428	6.15079e-05	7.83712e-05	PTHLH,CYSLTR2,AGT,LPAR2,EDN1,ADRA2B,PTH,EDNRA,ADRA1A
epinephrine	DB00668	hypertension	238	2.858	2.567	Pulmonary hypertension, neonatal, susceptibility to	C0020542	6.8287e-05	8.80615e-05	DNM2,F2RL1,UTS2B,F2,BDKRB2,TAC1,AGT,VIP,EDN1,HTR2B,ADORA2B,NPS,RAMP2,TNF,TACR1,EGF,UTS2,EDNRA,CYSLTR1,ADM,EDNRB,CALCA,CASR,ADRB1,APOE,TACR2
epinephrine	DB00668	hypertension	238	2.858	2.567	Portal hypertension, noncirrhotic	C0020541	0.000128968	0.00015119	UTS2B,BDKRB2,AGT,EDN1,ADRB3,TNF,EDNRA,ADRB2,EDNRB,AVP
epinephrine	DB00668	hypertension	238	2.858	2.567	Renal hypertension	C0020544	0.000151455	0.000206403	AGT,EDN1,CYP2C9,TNF,ADRB2
epinephrine	DB00668	hypertension	238	2.858	2.567	Pregnancy associated hypertension	C0852036	0.00016832	0.000275708	F2,HP,AGT,ADRB3,TNF
fluphenazine	DB00623	hypertension	50	1.346	1.062	genetic hypertension	C0598428	4.02742e-05	6.85214e-05	ADRA2B,ACKR3,PTHLH,PPP3R1,PTH,SSTR4,AGT,LPAR2,CXCR6
fluphenazine	DB00623	hypertension	50	1.346	1.062	Essential hypertension	C0085580	4.3916e-05	7.21182e-05	ADRA2B,VIP,BDKRB2,ADORA1,KNG1,CALM3,GNAS,PTH,ADRB3,ADRB1,AGTR2,CALCRL,BDKRB1,NPY,ABCB1,MYLK,AGT,LPAR1,CYP2D6,GNAI2,APLNR,DRD1,LPAR2,GCGR,POMC,ADM,FSHR,CALCA
fluphenazine	DB00623	hypertension	50	1.346	1.062	Hypertension	C0020538	4.47729e-05	5.23364e-05	ADRA2B,LHB,BDKRB2,ADORA1,GAL,ADRA2C,APLN,CASR,GCG,KNG1,ACKR3,CRHR1,CALM3,GNAS,PPP3R1,PTH,DRD2,SSTR4,CCR2,NPY1R,PDYN,FPR1,MC3R,CCL28,PYY,ANXA1,ADRB3,GABBR1,SST,ADORA2B,RAMP1,HTR1B,ADRB1,AGTR2,CNR1,CALCRL,BDKRB1,CCL21,MC2R,SUCNR1,ADRA2A,NPY,ABCB1,MYLK,AGT,LPAR1,IAPP,CYP2D6,GNAI2,APLNR,CYP2E1,HTR4,PTGER4,DRD1,GPER1,HSP90AA1,HRH3,LPAR2,PPP3CA,CCR6,CCR5,GCGR,POMC,CXCL2,PPBP,SAA1,GPR83,CXCL8,OPRD1,CYP1…
fluphenazine	DB00623	hypertension	50	1.346	1.062	Pulmonary hypertension, neonatal, susceptibility to	C0020542	6.34105e-05	0.000134373	CCL5,VIP,BDKRB2,CASR,CALM3,NFATC3,NPS,CXCR2,ADORA2B,HTR1B,ADRB1,CCR7,CXCR1,NPY,AGT,APLNR,CXCL8,ADM,CAV1,AKT1,CALCA,RAMP2
fluphenazine	DB00623	hypertension	50	1.346	1.062	Renovascular hypertension	C0020545	7.26221e-05	0.000100931	ADRB1,AGTR2,SUCNR1,AGT,PTGER3,CXCR3,CXCL10,ADM
fluphenazine	DB00623	hypertension	50	1.346	1.062	Primary pulmonary hypertension	C0152171	7.75493e-05	0.000119328	CCL5,VIP,BDKRB2,KNG1,CXCR4,NPS,HTR1B,CCR7,BDKRB1,APLNR,CCR1,HSP90AA1,CCR5,CXCL12,CAV1,AKT1
fluphenazine	DB00623	hypertension	50	1.346	1.062	Pulmonary arterial hypertension	C3203102	0.000103256	0.000126338	CCL5,VIP,BDKRB2,KNG1,CXCR4,NPS,HTR1B,CCR7,BDKRB1,APLNR,CCR1,HSP90AA1,CCR6,CCR5,CXCL12,CAV1,AKT1
droperidol	DB00450	hypertension	37	2.273	1.724	genetic hypertension	C0598428	3.36674e-05	0.000179506	CXCR6,LPAR2,CYSLTR2,EDN1,SSTR4,ACKR3,AGT,ADRA1A,EDNRA,ADRA2B
droperidol	DB00450	hypertension	37	2.273	1.724	Pulmonary hypertension, neonatal, susceptibility to	C0020542	4.75456e-05	0.000136992	CYSLTR1,CCL5,F2RL1,HTR1B,EDN1,CASR,UTS2,CXCR2,NPS,CXCL8,UTS2B,EDNRB,TAC1,AGT,TACR1,BDKRB2,NPY,TACR2,CXCR1,EDNRA,APLNR,HTR2B,F2,CCR7
droperidol	DB00450	hypertension	37	2.273	1.724	Hypertension	C0020538	4.85736e-05	4.89804e-05	CXCR6,APLN,TRH,POMC,PPBP,GHRL,ADORA1,SUCNR1,ADRA2C,LPAR2,APP,BDKRB1,XCL1,CXCL2,FPR1,CYSLTR2,OXT,HTR1B,CCL28,EDN1,LPAR1,GNA14,GCGR,CCR2,PTGER1,CASR,ADRA2A,UTS2,SSTR4,EDN3,P2RY2,SAA1,AVPR1A,PYY,GAL,ADRA1D,TACR3,OPRD1,TRHR,CXCL8,UTS2R,SST,EDN2,GHSR,ADRA1B,GNRH1,CCR6,CNR1,NTS,CCR5,ACKR3,GCG,F2R,GABBR1,EDNRB,GNA12,KNG1,GNAI2,AGT,TACR1,ADRA1A,AGTR2,BDKRB2,NPY1R,CCL21,NPY,OXTR,CXCL13,DRD2,HRH3,NPY2R,KIS…
droperidol	DB00450	hypertension	37	2.273	1.724	Essential hypertension	C0085580	5.24287e-05	5.29765e-05	POMC,ADORA1,LPAR2,BDKRB1,EDN1,LPAR1,GCGR,UTS2,P2RY2,PTGFR,AVPR1A,ADRA1D,TRHR,EDN2,ADRA1B,KNG1,GNAI2,AGT,ADRA1A,AGTR2,BDKRB2,NPY,EDNRA,APLNR,ADRA2B
droperidol	DB00450	hypertension	37	2.273	1.724	Primary pulmonary hypertension	C0152171	5.65407e-05	0.000109744	CCL5,F2RL1,BDKRB1,HTR1B,EDN1,NPS,CCR5,F2R,EDNRB,KNG1,BDKRB2,CCR1,CXCL12,EDNRA,APLNR,HTR2B,CXCR4,CCR7
droperidol	DB00450	hypertension	37	2.273	1.724	Pulmonary arterial hypertension	C3203102	7.9414e-05	0.000149896	CCL5,F2RL1,BDKRB1,HTR1B,EDN1,NPS,CCR6,CCR5,F2R,EDNRB,KNG1,BDKRB2,CCR1,CXCL12,EDNRA,APLNR,HTR2B,CXCR4,CCR7
droperidol	DB00450	hypertension	37	2.273	1.724	Renovascular hypertension	C0020545	9.99743e-05	0.000147419	SUCNR1,PTGER3,AVPR1A,CXCR3,AGT,AGTR2,CXCL10
droperidol	DB00450	hypertension	37	2.273	1.724	Portal hypertension, noncirrhotic	C0020541	0.000190696	0.000215286	EDN1,CCR5,UTS2B,EDNRB,AGT,BDKRB2,EDNRA
droperidol	DB00450	hypertension	37	2.273	1.724	Ocular Hypertension	C0028840	0.000234644	0.000328326	C3,PTGFR,GHSR,EDNRB
cefoperazone	DB01329	hypertension	7	0.283	0.149	Hyperuricemia, pulmonary hypertension, renal failure, and alkalosis	C0740394	8e-05	0.000298487	APOA1,APOA4,APOE,SLC22A11,APOC3
alfuzosin	DB00346	hypertension	23	0.84	0.591	Hypertension	C0020538	3.76344e-05	4.23907e-05	ADRA1A,APOC1,KNG1,UTS2,UTS2R,CYSLTR2,EDN3,HP,EDNRB,CASR,EDNRA,GCG,NTS,TAC3,TACR1,ALB,ADRA1B,TRH,CHRM3,GHSR,GCGR,PTGER1,KISS1,APOE,LPAR1,MGST3,ADRA1D,EDN1,BDKRB1,SAA1,F2R,BDKRB2,TACR3,TRHR,CST3,APP,F2,GNA12,CYP3A4,OXT,EDN2,P2RY2,AGT,GNRH1,LPAR2,KCNH2,AVPR1A,GHRL,GNA14,HTR2B,OXTR,KCNMA1,XCL1
alfuzosin	DB00346	hypertension	23	0.84	0.591	Essential hypertension	C0085580	3.91705e-05	5.58053e-05	ADRA1A,KNG1,UTS2,PTGFR,HP,EDNRA,ALB,ADRA1B,GCGR,APOE,LPAR1,ADRA1D,EDN1,BDKRB1,BDKRB2,TRHR,EDN2,P2RY2,AGT,LPAR2,KCNH2,AVPR1A,KCNMA1
alfuzosin	DB00346	hypertension	23	0.84	0.591	Pulmonary hypertension, neonatal, susceptibility to	C0020542	5.14593e-05	0.000101423	UTS2,F2RL1,NPS,CYSLTR1,EDNRB,CASR,EDNRA,TACR1,TAC1,APOE,EDN1,UTS2B,BDKRB2,TACR2,F2,AGT,HTR2B
alfuzosin	DB00346	hypertension	23	0.84	0.591	genetic hypertension	C0598428	5.32514e-05	5.87229e-05	ADRA1A,CYSLTR2,EDNRA,EDN1,AGT,LPAR2
promethazine	DB01069	hypertension	106	1.299	1.104	genetic hypertension	C0598428	3.86509e-05	7.48447e-05	ACKR3,ADRA2B,CXCR6,LPAR2,EDNRA,AGT,EDN1,PPP3R1,SSTR4,CYSLTR2,ADRA1A
promethazine	DB01069	hypertension	106	1.299	1.104	Essential hypertension	C0085580	5.01367e-05	7.44479e-05	APLNR,CYP2C9,EDN2,DNM2,GCGR,MYLK,ADRA1B,P2RY2,HTR2A,PTGFR,ADRA2B,LDLR,AVPR1A,ADORA1,BDKRB1,LPAR1,LPAR2,GNAI2,EDNRA,ADRA1D,BDKRB2,AGT,KNG1,TRHR,POMC,EDN1,UTS2,CALM3,APOB,CYP2D6,AGTR2,ADRB2,ADRA1A,NPY,ABCB1
promethazine	DB01069	hypertension	106	1.299	1.104	Hypertension	C0020538	5.06837e-05	5.34842e-05	APLNR,CYP2C9,CCR2,AVP,OXTR,EDN2,CXCL13,ADRA2C,OXT,GNA12,PDYN,DNM2,EDNRB,HTR1B,GCGR,EDN3,APP,UTS2R,NPY1R,GABBR1,XCL1,MYLK,HTR2B,PPP3CA,ADRA1B,GHSR,SCARB2,TAC3,P2RY2,HTR2A,ACKR3,EGF,ADRA2B,CYP2B6,LDLR,AVPR1A,EGFR,ADORA1,CXCL8,SST,PYY,HSP90AA1,TACR1,BDKRB1,LPAR1,CXCR6,CCL28,NTS,LPAR2,ADRA2A,KISS1,CNR1,LRP2,GCG,F2R,TACR3,CCL21,CASR,GNAI2,EDNRA,ADRA1D,GPER1,AKT1,CCR5,BDKRB2,PTGER1,AGT,KNG1,CCR6,SUCNR1…
promethazine	DB01069	hypertension	106	1.299	1.104	Pulmonary hypertension, neonatal, susceptibility to	C0020542	5.54239e-05	7.58223e-05	APLNR,UTS2B,CXCR2,CCR7,DNM2,EDNRB,HTR1B,NFATC3,HTR2B,CXCR1,EGF,CCL5,F2RL1,CXCL8,TACR1,CASR,EDNRA,AKT1,BDKRB2,AGT,EDN1,UTS2,CALM3,CAV1,NPS,CYSLTR1,TACR2,F2,TAC1,NPY
promethazine	DB01069	hypertension	106	1.299	1.104	Primary pulmonary hypertension	C0152171	6.16226e-05	9.4946e-05	APLNR,CYP2C9,CCR1,CCR7,EDNRB,HTR1B,HTR2B,CXCL12,EGF,CCL5,F2RL1,CXCR4,HSP90AA1,BDKRB1,F2R,EDNRA,AKT1,CCR5,BDKRB2,KNG1,EDN1,CAV1,NPS
promethazine	DB01069	hypertension	106	1.299	1.104	Pulmonary arterial hypertension	C3203102	7.38377e-05	0.000114344	APLNR,CYP2C9,CCR1,CCR7,EDNRB,HTR1B,HTR2B,CXCL12,SCARB2,EGF,CCL5,F2RL1,CXCR4,HSP90AA1,BDKRB1,F2R,EDNRA,AKT1,CCR5,BDKRB2,KNG1,CCR6,EDN1,CAV1,NPS
promethazine	DB01069	hypertension	106	1.299	1.104	Portal hypertension, noncirrhotic	C0020541	0.000142935	0.000151871	UTS2B,AVP,EDNRB,HSP90AA1,EDNRA,CCR5,BDKRB2,AGT,EDN1,ADRB2
loxapine	DB00408	hypertension	27	1.287	0.93	genetic hypertension	C0598428	6.82737e-05	9.33374e-05	CYSLTR2,SSTR4,ACKR3,AGT,ADRA2B,ADRA1A,EDNRA,LPAR2,EDN1,PTH,CXCR6,PTHLH
loxapine	DB00408	hypertension	27	1.287	0.93	Pulmonary hypertension, neonatal, susceptibility to	C0020542	6.89209e-05	8.00959e-05	NPY,UTS2,NPS,APOE,TACR2,AGT,CXCR1,APLNR,ADORA2B,TACR1,RAMP2,F2RL1,ADM,EGF,EDNRA,VIP,F2,CXCR2,BDKRB2,ADRB1,EDN1,UTS2B,CYSLTR1,HTR1B,CALCA,TAC1,CXCL8,HTR2B,CCL5,CASR,DNM2,CCR7,SLC6A4,EDNRB
loxapine	DB00408	hypertension	27	1.287	0.93	Essential hypertension	C0085580	7.21566e-05	8.3797e-05	NPY,UTS2,KCNMA1,APOE,DRD1,AGT,APOB,HP,LPAR1,ADRA2B,AVPR1A,APLNR,GNAI2,ADRA1A,ALB,ADM,EDNRA,VIP,LPAR2,TRHR,BDKRB2,ADRB1,EDN1,PTH,POMC,ADRB3,BDKRB1,KNG1,CALCRL,CALCA,P2RY2,EDN2,LDLR,ADRA1D,AGTR2,PTGFR,DNM2,ADRB2,HTR2A,ADRA1B,ADORA1,GNAS,GCGR,FSHR
loxapine	DB00408	hypertension	27	1.287	0.93	Renovascular hypertension	C0020545	0.000115839	0.000124197	CXCR3,AGT,AVPR1A,ADM,ADRB1,PTGER3,SUCNR1,AGTR2,CXCL10
desmopressin	DB00035	hypertension	55	1.403	1.12	Pulmonary hypertension, neonatal, susceptibility to	C0020542	4.61422e-05	0.000101423	EDN1,CALCA,UTS2B,F2RL1,RAMP2,HTR2B,ADORA2B,ADRB1,ADM,TAC1,BDKRB2,DNM2,NPS,EGF,PTGS2,PTGS1,CASR,TP53,F2,EDNRB,EDNRA,CYSLTR1,TACR1,TACR2,UTS2,AGT,VIP
desmopressin	DB00035	hypertension	55	1.403	1.12	Essential hypertension	C0085580	4.63313e-05	5.58053e-05	EDN1,CALCA,GCGR,ADRB3,APOB,BDKRB1,TRHR,ADRB1,GNAS,ADM,LPAR2,ADRB2,AVPR1A,BDKRB2,DNM2,EDN2,ADRA1B,CALCRL,POMC,ADRA1A,LDLR,LPAR1,PTH,EDNRA,P2RY2,PTGFR,ADRA1D,UTS2,AGT,KNG1,FSHR,VIP
desmopressin	DB00035	hypertension	55	1.403	1.12	genetic hypertension	C0598428	5.44629e-05	5.87229e-05	EDN1,LPAR2,ADRA1A,CYSLTR2,PTHLH,PTH,EDNRA,AGT
desmopressin	DB00035	hypertension	55	1.403	1.12	Portal hypertension, noncirrhotic	C0020541	9.66339e-05	0.000132144	EDN1,UTS2B,ADRB3,ADRB2,BDKRB2,PTGS2,EDNRB,EDNRA,AVP,AGT
celiprolol	DB04846	hypertension	7	1.674	0.883	Hypertension	C0020538	3.39995e-05	4.60177e-05	CALCRL,AVPR2,LHB,ADRB2,GNAS,AVP,RAMP2,ADORA2B,EGF,FSHR,APOB,POMC,CALCA,PTGER4,EGFR,DNM2,SCARB2,ADRB3,ADRB1,CRHR1,M6PR,HTR4,LRP2,MGST3,MC3R,GCGR,GCG,IAPP,MC2R,LDLR,CYP3A4,GPR83,RAMP1,LDLRAP1,ADM,HGS,PTH
celiprolol	DB04846	hypertension	7	1.674	0.883	Essential hypertension	C0085580	3.45186e-05	8.60107e-05	CALCRL,ADRB2,GNAS,VIP,FSHR,APOB,POMC,CALCA,DNM2,ADRB3,ADRB1,GCGR,LDLR,ADM,PTH
vilazodone	DB06684	hypertension	25	0.544	0.389	Hypertension	C0020538	3.76327e-05	4.23907e-05	AGTR2,GAL,ADORA1,CXCR6,APP,CYP2D6,AGT,DRD3,CXCL8,GPER1,NPY2R,OPRD1,SLC6A4,HRH3,APLNR,PYY,CCL21,PPBP,CCR2,SSTR4,CCR6,FPR1,POMC,LPAR2,ADRA2B,SST,PDYN,CCR5,ANXA1,APLN,KNG1,GABBR1,CYP2C18,CCL28,LPAR1,CXCL13,CASR,BDKRB1,CXCL2,SAA1,ACKR3,GNAI2,ADRA2A,MGST3,ADRA2C,BDKRB2,CNR1,NPY1R,SUCNR1,CYP3A4,NPY
vilazodone	DB06684	hypertension	25	0.544	0.389	genetic hypertension	C0598428	5.56449e-05	5.87229e-05	CXCR6,AGT,SSTR4,LPAR2,ADRA2B,ACKR3
vilazodone	DB06684	hypertension	25	0.544	0.389	Renovascular hypertension	C0020545	7.94468e-05	8.62125e-05	AGTR2,AGT,CXCL10,CXCR3,SUCNR1,PTGER3
terfenadine	DB00342	hypertension	114	1.197	1.024	Hypertension	C0020538	4.29253e-05	5.34842e-05	EGF,EGFR,TACR3,LPAR2,ADRA2A,LPAR1,SST,GAL,CYP2C8,ABCB1,PTGER1,SAA1,CHRM3,XCL1,NPY,GCGR,GNRH1,EDNRB,HTR2B,CYP2C9,CXCL8,ACKR3,CCR2,AVP,UTS2R,HRH3,APP,DRD3,ADRA1D,KCNH2,CXCL13,M6PR,TAC3,ADRB2,CNR1,UTS2,LRP2,EDN3,BDKRB2,OXT,FPR1,GCG,OPRD1,F2,HTR1B,KNG1,KISS1,CYP3A5,F2R,LDLR,DNM2,BDKRB1,CCL28,AVPR1A,POMC,SSTR4,APOB,GNAI2,CCL21,PPBP,EDNRA,CYP2D6,AGTR2,ADRA2C,CASR,CCR5,TACR1,OXTR,CYP2J2,SUCNR1,CCR6,EDN2…
terfenadine	DB00342	hypertension	114	1.197	1.024	Essential hypertension	C0085580	4.72973e-05	7.44479e-05	LPAR2,LPAR1,ABCB1,NPY,GCGR,CYP2C9,ADRA1D,PTGFR,KCNH2,ADRB2,UTS2,BDKRB2,KNG1,CYP3A5,LDLR,DNM2,BDKRB1,AVPR1A,POMC,APOB,GNAI2,EDNRA,CYP2D6,AGTR2,CYP2J2,EDN2,ADRA1A,ADORA1,AGT,ADRA1B,P2RY2,ADRA2B,TRHR,APLNR,EDN1
terfenadine	DB00342	hypertension	114	1.197	1.024	genetic hypertension	C0598428	4.94833e-05	7.48447e-05	LPAR2,ACKR3,SSTR4,EDNRA,CYSLTR2,ADRA1A,AGT,CXCR6,ADRA2B,EDN1
terfenadine	DB00342	hypertension	114	1.197	1.024	Pulmonary hypertension, neonatal, susceptibility to	C0020542	6.02146e-05	7.58223e-05	EGF,F2RL1,CYSLTR1,NPY,EDNRB,HTR2B,CXCL8,UTS2,NPS,BDKRB2,F2,HTR1B,UTS2B,DNM2,TACR2,EDNRA,CASR,TACR1,CXCR1,TAC1,CYP2J2,CXCR2,AGT,CCR7,CCL5,APLNR,EDN1
terfenadine	DB00342	hypertension	114	1.197	1.024	Primary pulmonary hypertension	C0152171	6.95548e-05	9.4946e-05	EGF,F2RL1,EDNRB,HTR2B,CYP2C9,CXCL12,CCR1,NPS,BDKRB2,HTR1B,KNG1,F2R,BDKRB1,EDNRA,CCR5,CCR7,CXCR4,CCL5,APLNR,EDN1
terfenadine	DB00342	hypertension	114	1.197	1.024	Pulmonary arterial hypertension	C3203102	8.10811e-05	0.000114344	EGF,F2RL1,EDNRB,HTR2B,CYP2C9,CXCL12,CCR1,NPS,BDKRB2,HTR1B,KNG1,F2R,BDKRB1,EDNRA,CCR5,CCR6,CCR7,CXCR4,CCL5,SCARB2,APLNR,EDN1
terfenadine	DB00342	hypertension	114	1.197	1.024	Renal hypertension	C0020544	0.000146065	0.00020918	CYP2C9,ADRB2,CYP2J2,AGT,EDN1
probenecid	DB01032	hypertension	7	1.132	0.597	Hyperuricemia, pulmonary hypertension, renal failure, and alkalosis	C0740394	5.46506e-05	0.000170436	SLC22A2,APOA4,SLC22A12,APOC3,APOA1,APOE,SLC22A11
prochlorperazine	DB00433	hypertension	42	0.959	0.74	Hypertension	C0020538	3.56209e-05	4.60177e-05	NPY1R,GAL,BDKRB2,CCR2,NPY,FPR1,ADRA2C,CYP3A4,OPRD1,LPAR2,AGT,LPAR1,CXCR6,AGTR2,HTR1B,ACKR3,HRH3,APLNR,CASR,APP,ANXA1,CNR1,SUCNR1,BDKRB1,NPY2R,CXCL8,GNAI2,PPBP,CXCL2,PYY,CCR6,CCL28,CCR5,CCL21,GPER1,SST,ADRA2B,MGST3,KNG1,SSTR4,SAA1,ADRA2A,APLN,CYP2D6,CXCL13,DRD2,ADORA1,PDYN,GABBR1,POMC
prochlorperazine	DB00433	hypertension	42	0.959	0.74	genetic hypertension	C0598428	5.09804e-05	6.66487e-05	LPAR2,AGT,CXCR6,ACKR3,ADRA2B,SSTR4
prochlorperazine	DB00433	hypertension	42	0.959	0.74	Renovascular hypertension	C0020545	7.61438e-05	9.05161e-05	AGT,CXCR3,AGTR2,CXCL10,SUCNR1,PTGER3
prochlorperazine	DB00433	hypertension	42	0.959	0.74	Essential hypertension	C0085580	8.10458e-05	8.60107e-05	BDKRB2,NPY,LPAR2,AGT,LPAR1,AGTR2,APLNR,BDKRB1,GNAI2,ADRA2B,KNG1,CYP2D6,ADORA1,POMC
selexipag	DB11362	hypertension	15	0.609	0.393	Essential hypertension	C0085580	3.61261e-05	7.21182e-05	ABCB1,ADM,CALCRL,POMC,ADRB3,PTH,VIP,FSHR,GNAS,GCGR,ADRB1,CALCA
selexipag	DB11362	hypertension	15	0.609	0.393	Hypertension	C0020538	4.804e-05	5.23364e-05	CES1,LHB,HTR4,ADORA2B,ABCB1,CRHR1,ADM,PTGER4,CALCRL,SLCO1B1,POMC,ADRB3,PTH,MC2R,FSHR,CYP3A4,GPR83,CYP2C8,MC3R,GCG,GNAS,GCGR,ADRB1,MGST3,IAPP,RAMP2,CALCA,RAMP1
sotalol	DB00489	hypertension	46	0.979	0.764	Essential hypertension	C0085580	3.19012e-05	8.60107e-05	LDLR,FSHR,ADRB3,GNAS,APOB,ADRB2,VIP,DNM2,ADM,CALCA,CALCRL,POMC,ADRB1,KCNH2,PTH,GCGR
sotalol	DB00489	hypertension	46	0.979	0.764	Hypertension	C0020538	3.42166e-05	4.60177e-05	HGS,HTR4,RAMP2,LDLR,FSHR,ADRB3,LDLRAP1,GNAS,APOB,ADRB2,IAPP,MC2R,LHB,LRP2,GPR83,SCARB2,DNM2,GCG,ADM,ADORA2B,EGFR,CALCA,CALCRL,POMC,AVP,AVPR2,RAMP1,M6PR,ADRB1,KCNH2,PTGER4,PTH,CRHR1,EGF,MC3R,GCGR
astemizole	DB00637	hypertension	46	1.794	1.401	Hypertension	C0020538	2.3976e-05	5.23364e-05	KISS1,TRHR,CYP3A5,CYP2D6,ADRA1B,NTS,OXTR,ADRA1A,KCNH2,P2RY2,GHRL,XCL1,LPAR2,ADRA1D,EDNRB,EDN1,GHSR,KNG1,GCGR,SAA1,CYP3A4,TAC3,CASR,EDN2,PTGER1,LPAR1,GNRH1,CYP2J2,APP,EDNRA,TACR3,BDKRB1,CYSLTR2,AGT,GCG,HTR2B,GNA14,CHRM3,AVPR1A,TRH,EDN3,F2R,ABCB1,OXT,BDKRB2,UTS2,UTS2R,F2,TACR1,MGST3
astemizole	DB00637	hypertension	46	1.794	1.401	Essential hypertension	C0085580	2.5641e-05	7.21182e-05	TRHR,CYP3A5,CYP2D6,ADRA1B,ADRA1A,KCNH2,P2RY2,LPAR2,ADRA1D,EDN1,KNG1,GCGR,EDN2,LPAR1,CYP2J2,EDNRA,BDKRB1,PTGFR,AGT,AVPR1A,ABCB1,BDKRB2,UTS2
astemizole	DB00637	hypertension	46	1.794	1.401	Pulmonary hypertension, neonatal, susceptibility to	C0020542	3.7629e-05	0.000134373	F2RL1,TAC1,UTS2B,EDNRB,EDN1,NPS,CASR,CYP2J2,EDNRA,CYSLTR1,AGT,HTR2B,TACR2,BDKRB2,UTS2,F2,TACR1
astemizole	DB00637	hypertension	46	1.794	1.401	genetic hypertension	C0598428	3.7962e-05	6.85214e-05	ADRA1A,LPAR2,EDN1,EDNRA,CYSLTR2,AGT
astemizole	DB00637	hypertension	46	1.794	1.401	Primary pulmonary hypertension	C0152171	8.65801e-05	0.000119328	F2RL1,EDNRB,EDN1,KNG1,NPS,EDNRA,BDKRB1,HTR2B,F2R,BDKRB2
astemizole	DB00637	hypertension	46	1.794	1.401	Ocular Hypertension	C0028840	0.000111222	0.000187515	CYP2D6,EDNRB,GHSR,PTGFR
buspirone	DB00490	hypertension	101	1.155	0.978	Hypertension	C0020538	4.12567e-05	4.38553e-05	OPRD1,NPY2R,GABBR1,ADRA2A,CNR1,APLNR,ADRA2C,MGST3,KNG1,ABCB1,CCR5,DRD2,APP,GPER1,POMC,CCL28,NPY,SSTR4,CCR6,HRH3,AGT,DRD3,BDKRB1,LPAR2,CXCL13,SAA1,CYP3A5,ADRA2B,CCR2,CYP3A4,CXCL8,FPR1,SST,HTR1B,PPBP,APLN,GAL,ANXA1,CASR,LPAR1,CCL21,AGTR2,CXCR6,PDYN,CYP2D6,NPY1R,CXCL2,ACKR3,ADORA1,GNAI2,BDKRB2,SUCNR1,PYY
buspirone	DB00490	hypertension	101	1.155	0.978	genetic hypertension	C0598428	5.61726e-05	7.00246e-05	SSTR4,AGT,LPAR2,ADRA2B,CXCR6,ACKR3
buspirone	DB00490	hypertension	101	1.155	0.978	Renovascular hypertension	C0020545	8.8226e-05	9.67566e-05	AGT,CXCL10,PTGER3,AGTR2,CXCR3,SUCNR1
amantadine	DB00915	hypertension	31	0.832	0.615	Hypertension	C0020538	3.7253e-05	5.23364e-05	POMC,CCL28,LPAR1,DRD2,ADRA2B,HTR1B,CCR5,LPAR2,CCR2,PPBP,BDKRB2,CXCL8,CXCL13,NPY2R,ABCB1,ANXA1,APLNR,CCL21,SAA1,ACKR3,BDKRB1,APP,OPRD1,FPR1,SST,ADRA2A,AGT,PYY,ADORA1,SUCNR1,CCR6,HRH3,NPY1R,CXCL2,CASR,APLN,NPY,KNG1,SSTR4,AGTR2,ADRA2C,CNR1,GPER1,PDYN,GAL,GABBR1,SLC22A1,SLC22A2,CXCR6,GNAI2
amantadine	DB00915	hypertension	31	0.832	0.615	genetic hypertension	C0598428	5.11824e-05	6.85214e-05	ADRA2B,LPAR2,ACKR3,AGT,SSTR4,CXCR6
amantadine	DB00915	hypertension	31	0.832	0.615	Renovascular hypertension	C0020545	7.74214e-05	0.000100931	CXCR3,CXCL10,AGT,PTGER3,SUCNR1,AGTR2
amantadine	DB00915	hypertension	31	0.832	0.615	Primary pulmonary hypertension	C0152171	9.78296e-05	0.000119328	CXCR4,HTR1B,CCR5,CCR7,BDKRB2,APLNR,BDKRB1,CXCL12,KNG1,CCR1,CCL5
amantadine	DB00915	hypertension	31	0.832	0.615	Pulmonary arterial hypertension	C3203102	0.000122449	0.000126338	CXCR4,HTR1B,CCR5,CCR7,BDKRB2,APLNR,BDKRB1,CXCL12,CCR6,KNG1,CCR1,CCL5
theophylline	DB00277	hypertension	105	1.004	0.853	Hypertension	C0020538	5.21994e-05	5.31411e-05	AGTR2,LPAR2,CYP2E1,ADORA2B,PDE3A,CXCR6,ADCY9,SST,NPY2R,MC3R,CXCL13,GPER1,ADM,CYP2C8,RAMP2,PTGER4,CCR6,SSTR4,GABBR1,ANXA1,GNAS,CNR1,ACKR3,ADRA2C,NPY,ADRB3,CYP2D6,HTR1B,GPR83,GCGR,ADA,CYP1A2,GAL,OPRD1,CYP1B1,MC2R,ADORA2A,SUCNR1,PPBP,PYY,ADORA1,CRHR1,ADCY5,CYP3A4,KCNMA1,LHB,FSHR,CCR5,ADRB1,NPY1R,DRD3,CCL21,IAPP,GCG,CALCA,ADRA2B,RAMP1,APP,KNG1,APOE,POMC,PTH,MGST3,AGT,CCR2,BDKRB1,GNAI2,SAA1,APLNR,ALB,…
theophylline	DB00277	hypertension	105	1.004	0.853	Essential hypertension	C0085580	5.4741e-05	7.23514e-05	AGTR2,LPAR2,ADM,GNAS,NPY,ADRB3,CYP2D6,GCGR,VIP,ADA,ADORA2A,ADORA1,KCNMA1,FSHR,ADRB1,CALCA,ADRA2B,KNG1,APOE,POMC,PTH,AGT,BDKRB1,GNAI2,APLNR,ALB,CYP2C9,HP,LPAR1,CALCRL,BDKRB2
theophylline	DB00277	hypertension	105	1.004	0.853	genetic hypertension	C0598428	6.47116e-05	7.83712e-05	LPAR2,CXCR6,SSTR4,ACKR3,PTHLH,ADRA2B,PTH,AGT
theophylline	DB00277	hypertension	105	1.004	0.853	Renovascular hypertension	C0020545	8.6608e-05	9.87084e-05	AGTR2,PTGER3,ADM,SUCNR1,CXCR3,ADRB1,AGT,CXCL10
theophylline	DB00277	hypertension	105	1.004	0.853	Pulmonary arterial hypertension	C3203102	0.000105767	0.000112453	PDE5A,NPS,CCR6,HTR1B,VIP,CCR1,CCR7,CYP1B1,ADORA2A,CCR5,CXCR4,KNG1,SPECC1L,CCL5,BDKRB1,APLNR,CYP2C9,CXCL12,BDKRB2
oxybutynin	DB01062	hypertension	62	0.538	0.435	Essential hypertension	C0085580	4.71088e-05	7.21182e-05	BDKRB2,DNM2,APOB,BDKRB1,ADRA1D,EDN2,PTGFR,LPAR2,ADRA1B,GNAI2,AVPR1A,LDLR,ADRB2,CYP3A5,EDN1,UTS2,ADORA1,NPY,EDNRA,AGT,TRHR,APLNR,ADRA2B,KNG1,CYP2D6,AGTR2,ADRA1A,LPAR1,GCGR,POMC,P2RY2
oxybutynin	DB01062	hypertension	62	0.538	0.435	genetic hypertension	C0598428	4.77153e-05	6.85214e-05	LPAR2,CXCR6,SSTR4,EDN1,EDNRA,ACKR3,AGT,ADRA2B,ADRA1A,CYSLTR2
oxybutynin	DB01062	hypertension	62	0.538	0.435	Hypertension	C0020538	4.97372e-05	5.23364e-05	CXCL8,BDKRB2,CCR6,FPR1,DNM2,APOB,ADRA2A,SCARB2,CYP2C8,BDKRB1,ADRA1D,LRP2,EDN2,GNA14,XCL1,OXT,LPAR2,LDLRAP1,ADRA1B,PDYN,CXCR6,CXCL13,GNAI2,AVPR1A,CASR,NPY2R,APLN,GPER1,PTGER1,CHRM3,LDLR,ADRB2,SAA1,SSTR4,ANXA1,GCG,SUCNR1,EDN3,CYP3A5,EDN1,UTS2,ADORA1,NPY,TACR3,HGS,GNRH1,M6PR,GHSR,APP,EDNRA,ACKR3,ADRA2C,OXTR,CXCL2,F2R,PYY,PPBP,CCL21,OPRD1,EGFR,AGT,TRHR,APLNR,ADRA2B,CCL28,AVP,NPY1R,EGF,TAC3,AVPR2,CCR5…
oxybutynin	DB01062	hypertension	62	0.538	0.435	Pulmonary hypertension, neonatal, susceptibility to	C0020542	6.14638e-05	0.000134373	CXCL8,BDKRB2,DNM2,F2RL1,CXCR1,CASR,CCL5,EDN1,UTS2,NPY,EDNRA,TAC1,UTS2B,AGT,APLNR,EGF,EDNRB,TACR2,CXCR2,F2,CCR7,CYSLTR1,NPS,HTR1B,HTR2B,TACR1
oxybutynin	DB01062	hypertension	62	0.538	0.435	Primary pulmonary hypertension	C0152171	7.31905e-05	0.000119328	BDKRB2,BDKRB1,CXCR4,F2RL1,CCL5,EDN1,EDNRA,F2R,CXCL12,APLNR,EGF,CCR5,KNG1,EDNRB,CCR7,NPS,HTR1B,HTR2B,CCR1
oxybutynin	DB01062	hypertension	62	0.538	0.435	Pulmonary arterial hypertension	C3203102	8.26931e-05	0.000126338	BDKRB2,CCR6,SCARB2,BDKRB1,CXCR4,F2RL1,CCL5,EDN1,EDNRA,F2R,CXCL12,APLNR,EGF,CCR5,KNG1,EDNRB,CCR7,NPS,HTR1B,HTR2B,CCR1
[truncated: 4,137 more rows]

## Sheet: PathFX_FalsePositives
drug	DME	PathFX phenotype	PathFX phenotype cui	P-value	Expected P-value	Phenotype Genes in Drug Pathway
eluxadoline	tardive dyskinesia	Tardive Dyskinesia	C0686347	9.89873e-05	0.00010754	DRD4,HTR1F,CNR1,DRD3,MTNR1A,MTNR1B
eluxadoline	tardive dyskinesia	Dyskinesia, seizures, and intellectual developmental disorder	C0013384	0.000105521	0.000141441	DRD4,CNR1,PDYN,DRD3,HTR1B,PENK,OPRM1
eluxadoline	hyperlipidemia	Hyperlipidemia, combined, 1	C0020473	0.000108135	0.000118747	SAA1,CCR5,CCR2,SLCO1B1,GAL,CNR1,AGT,C3,NPY,CCL5,CCR7,AGTR2
eluxadoline	tardive dyskinesia	Orofacial dyskinesia	C0152115	0.000109768	0.000113076	DRD4,HTR1F,CNR1,DRD3,MTNR1A,MTNR1B
candesartan	renal failure	Acute kidney injury	C0022660	5.30944e-05	0.000114618	AGTR1,BDKRB2,PTAFR,AGT,EDNRA,EDN1,UTS2R,CYP2C9,AVPR1A,ABCB1,KNG1,ANXA1,SAA1
gliclazide	neuropathy peripheral	Peripheral axonal neuropathy	C1263857	0.000125344	0.00022939	SERPING1,TTR,SETX,GJC2,ABCC8
loperamide	cerebral infarction	Ischaemic cerebral infarction	C0007785	0.000108772	0.000142727	NPY,CCL5,DLG4,RAMP1,RAMP2,SOS1,CXCL12,AGT,PTGDR,ADORA1,CYP3A4,CXCR4,CALM3,CXCL8,ANXA1
fosinopril	deep vein thrombosis	Deep vein thrombosis of lower limb	C0340708	0.000519076	1	ACE
aminosalicylic acid	hemolytic anemia	Hemolytic anemia, nonspherocytic, due to glucose phosphate isomerase deficiency	C0002878	0.000379526	0.000437928	NFKB2,PTGS2,NFKB1
sufentanil	tardive dyskinesia	Tardive Dyskinesia	C0686347	7.78325e-05	0.000127854	MTNR1A,CNR1,CYP3A4,HTR1F,DRD4,DRD3,MTNR1B
sufentanil	tardive dyskinesia	Orofacial dyskinesia	C0152115	8.76847e-05	0.000143972	MTNR1A,CNR1,CYP3A4,HTR1F,DRD4,DRD3,MTNR1B
sufentanil	hyperlipidemia	Hyperlipidemia, combined, 1	C0020473	0.000103448	0.000114238	C3,CCR7,GAL,NPY,AGTR2,CNR1,CYP3A4,CCR5,CCR2,SAA1,CCL5,AGT
sufentanil	tardive dyskinesia	Dyskinesia, seizures, and intellectual developmental disorder	C0013384	0.00010509	0.000159619	HTR1B,CNR1,PENK,DRD4,PDYN,DRD3,OPRM1
sufentanil	tardive dyskinesia	Dyskinesia, Drug-Induced	C0013386	0.00016289	0.000219927	HTR1A,PENK,PDYN,DRD3
nefazodone	cerebral infarction	Infarction, Middle Cerebral Artery	C0740392	0.000129279	0.00015528	EDN1,ADORA1,GHRL,APOE,GHSR,C3,CXCL2,AGT,CXCR3
ivacaftor	hyperlipidemia	Hyperlipidemia, combined, 1	C0020473	4.02156e-05	0.000123153	ALB,NPHS1,CYP3A4,LDLRAP1,LRP2,APOC2,APOA2,APOC3,SLC25A13,CDCP1,APOA4,APOA1,SEL1L,HP,CFTR,APOC1,APOB,APOE,ADRB2,F7,ABCB1
ivacaftor	hyperlipidemia	Hyperlipidemia, familial combined	C0020474	6.26036e-05	7.55072e-05	ALB,APOA2,APOC3,FN1,APOA4,APOA1,APOB,APOE
ivacaftor	neuropathy peripheral	Peripheral neuropathy, myopathy, hoarseness, and hearing loss	C0031117	0.000103027	0.000115847	CYP3A4,ERLIN2,TLN2,GSN,SPAST,LDB3,NLRC4,DNM2,VCP,EGF,TTR,SETX,SACS,ATM,APOB,APOE,ADRB2,GFAP,EGFR,SERPING1,GJC2,ABCB1
ivacaftor	neuropathy peripheral	Peripheral motor neuropathy	C0235025	0.00010738	0.000213768	ALB,DNM2,VCP,TTR
lanreotide	cerebral infarction	Infarction, Middle Cerebral Artery	C0740392	0.000165147	0.000189803	CXCR3,CXCL2,C3,ADORA1,AGT
vandetanib	renal failure	Acute kidney injury	C0022660	8.26686e-05	0.000108736	HP,ALB,ATM,FGF23,EGF,MET,CYP3A4,VEGFA,CFB,PIK3CB,CFH,GPNMB,HGF,EGFR,AGFG1,KL,AVP,IL2RG,SOS1,FN1,LRP2,CST3,APOE,ADRB2,HBEGF
vandetanib	hyperlipidemia	Hyperlipidemia, combined, 1	C0020473	9.16606e-05	0.000132068	PTPRA,APOA1,HP,CDCP1,APOC2,ALB,CYP3A4,IRS1,SHC1,APOA2,VEGFA,NPHS1,ITGB3,APOC1,SLC25A13,KL,LRP2,APOB,APOE,F7,ADRB2,APOC3,APOA4,LDLRAP1
vandetanib	neuropathy peripheral	Peripheral neuropathy, myopathy, hoarseness, and hearing loss	C0031117	9.7897e-05	0.000148155	GDNF,DNM2,SPTBN2,CSF2,JAK2,GJC2,GFRA1,PIK3CA,ATM,EGF,NEFL,CYP3A4,VEGFA,KRAS,PTK2B,ARTN,ABCC1,GSN,HGF,IL3,LDB3,SPAST,NLRC4,ITGB3,EGFR,RET,FGFR4,TLN2,IL2,FMO3,SACS,ERBB2,GFAP,SETX,APOB,APOE,ADRB2,TTR,RASGRP1,SERPING1
vandetanib	cerebral infarction	Ischaemic cerebral infarction	C0007785	0.000100943	0.000142727	APOA1,GDNF,CSF2,KDR,PIK3CA,ATM,CYP3A4,DLG4,VEGFA,PIK3CB,ARTN,HGF,FGF2,PSPN,CALM3,ANGPT1,SOS1,CDC42,GFAP,APOB,APOE,F7,HBEGF
vandetanib	cardiac arrest	Cardiac arrest	C0018790	0.000134735	0.000227999	SPTBN2,SCN5A,RYR2,PIK3CA,FGFR2,VEGFA,KRAS,TFRC,SPAST,CALM3,ACTN2,AKT1,APOB,APOE,TTR,LDLRAP1,FGFR3
sevoflurane	hyperlipidemia	Hyperlipidemia, combined, 1	C0020473	6.16039e-05	0.000122001	APOA4,F7,NPHS1,CYP3A4,F5,NDUFA2,HP,APOE,APOC2,SLC25A13,ALB,TFG,APOC3,APOA2,APOA1,CDCP1,APOC1
sevoflurane	blindness	Blindness	C0456909	7.32527e-05	8.06855e-05	NDUFA11,GRIP1,NDUFS1,TMEM126B,NDUFV1,NDUFB3,NDUFB9,NDUFV2,CFH,CRB1,COL7A1,NDUFAF1,TFG,NDUFS6,NDUFAF2,NDUFA1,NDUFS4
amisulpride	cerebral infarction	Ischaemic cerebral infarction	C0007785	0.000114236	0.000162791	EDNRB,PTGER1,AGT,ANXA1,RAMP2,F2RL3,ADM,PTGDR,CCL5,F2,CXCL12,CXCR4,NPY,P2RY2,ADORA1,CXCL8,RAMP1,F2R
amisulpride	cerebral infarction	Infarction, Middle Cerebral Artery	C0740392	0.000122458	0.0001868	AGT,GHRL,GHSR,EDN1,ADORA1,CXCR3,CRH,C3,CXCL2
flutamide	tardive dyskinesia	Tardive Dyskinesia	C0686347	7.24638e-05	0.000108138	CYP3A4,CYP1A2,CYP3A5
flutamide	tardive dyskinesia	Orofacial dyskinesia	C0152115	8.31426e-05	0.00011921	CYP3A4,CYP1A2,CYP3A5
delavirdine	tardive dyskinesia	Tardive Dyskinesia	C0686347	7.35524e-05	9.81864e-05	CYP3A4,CYP2D6,CYP1A2,CYP3A5
delavirdine	tardive dyskinesia	Orofacial dyskinesia	C0152115	8.29421e-05	0.000108372	CYP3A4,CYP2D6,CYP1A2,CYP3A5
cabergoline	sepsis	Sepsis	C0243026	5.79971e-05	6.64036e-05	TFRC,GRPR,F2,AAK1,APOC1,ADRB2,CCR2,KNG1,APOE,CXCL12,APP,ADM,C3,GSN,SYT1,SAA1,PNOC,GRP,GAST,LTB4R,NTS,SERPING1,CXCL8,CRH,CXCR2,BBC3,EDNRB,AGTR2,C3AR1,WNT5A,POMC,CXCR4,ADRA2A,F2R,FPR2,EDN3,GAL,P2RY2,C5AR1,CCL5,CALCA,S1PR3,SST,EDN1,P2RY1,ADRA1D,AGT,CXCL2,C5
oxymorphone	hyperlipidemia	Hyperlipidemia, combined, 1	C0020473	9.60671e-05	0.000114238	GAL,CCR5,CCR2,CCR7,SAA1,C3,NPY,CYP3A4,AGT,AGTR2,CYP2D6,CCL5,CNR1
pasireotide	tardive dyskinesia	Tardive Dyskinesia	C0686347	0.000100608	0.000127854	MTNR1B,CNR1,DRD4,HTR1F,MTNR1A,DRD3
pasireotide	tardive dyskinesia	Orofacial dyskinesia	C0152115	0.000110736	0.000143972	MTNR1B,CNR1,DRD4,HTR1F,MTNR1A,DRD3
pasireotide	tardive dyskinesia	Dyskinesia, seizures, and intellectual developmental disorder	C0013384	0.000137745	0.000159619	PDYN,HTR1B,CNR1,DRD4,PENK,DRD3
pasireotide	tardive dyskinesia	Dyskinesia, Drug-Induced	C0013386	0.000161377	0.000219927	PDYN,HTR1A,PENK,DRD3
pasireotide	cerebral infarction	Infarction, Middle Cerebral Artery	C0740392	0.000166442	0.0001868	AGT,ADORA1,C3,CXCR3,CXCL2
methyclothiazide	blindness	Blindness	C0456909	0.000113456	0.000193069	CA2,CA4
maprotiline	cerebral infarction	Infarction, Middle Cerebral Artery	C0740392	0.000149623	0.000155826	CXCR3,CXCL2,GHRL,AGT,EDN1,GHSR,C3,CRH,ADORA1
desipramine	cerebral infarction	Infarction, Middle Cerebral Artery	C0740392	0.000171368	0.000195656	CXCR3,ADORA1,CXCL2,GHRL,CRH,AGT,C3,GHSR,EDN1
nadolol	fracture	Pathologic fracture	C0016663	9.47395e-05	0.000177686	PTH1R,OCRL,SCARB2,GNAS
vilazodone	sepsis	Sepsis	C0243026	6.17562e-05	7.62624e-05	AGTR2,PNOC,GAL,APP,CXCR4,CCL5,AGT,CXCR2,CXCL8,C3,CCR2,C5AR1,FPR2,POMC,CXCL12,SST,C3AR1,KNG1,C5,CXCL2,SAA1,ADRA2A,S1PR3
selexipag	hyperlipidemia	Hyperlipidemia, combined, 1	C0020473	5.45734e-05	0.000118043	ABCB1,ADM,SLCO1B1,ADRB3,PTH,FSHR,CYP3A4,CYP2C8,GCG,ADRB1
mepolizumab	hepatic failure	Acute hepatic failure	C0162557	0.000409978	0.000555914	SOS1,JAK2
isradipine	ventricular arrhythmia	Ventricular arrhythmia	C0085612	4.22794e-05	1	CACNA1C,CACNA2D1,CACNA1S
halothane	hyperlipidemia	Hyperlipidemia, combined, 1	C0020473	6.83513e-05	0.000137993	ADRB3,NPY,APOA4,APOC1,NDUFA2,NPHS1,PTH,APOA1,MC4R,ADRB1,SHC1,GAL,APOC2,CNR1,SAA1,GCG,CCR5,TRH,CYP2C9,C3,APOE,APOA2,ADM,APOC3,F2,CYP3A4,ALB,CCR2,FSHR,CCL5,CYP2D6,CCR7,SLC25A13,CDCP1,AGTR2,F7,AGT,AGTR1,HP,ADRB2
halothane	cerebral infarction	Ischaemic cerebral infarction	C0007785	8.82935e-05	0.000118987	KCNN4,NPY,P2RY2,F2RL3,DLG4,CXCL12,EDNRB,ANXA1,APOA1,ATM,CXCR4,CALM3,PTGDR,RAMP2,PTGER1,ADORA1,RAMP1,GFAP,APOE,F2R,ADM,TBXA2R,F2,CYP3A4,CCL5,SOS1,KCNK3,F7,CXCL8,AGT,PIK3CG,AGTR1
halothane	insomnia	Insomnia	C0917801	0.000118892	0.000220295	MTNR1B,PTH,CYP2B6,OPRM1,HTR2A,HCRT,ADORA2A,MTNR1A,DRD2
halothane	cerebral infarction	Infarction, Middle Cerebral Artery	C0740392	0.000176587	0.000177293	CXCL2,GHRL,ADORA1,C3,APOE,CXCR3,EDN1,CRH,GHSR,AGT
icatibant	cerebral infarction	Ischaemic cerebral infarction	C0007785	0.000118847	0.000222585	F2R,P2RY2,F2,ANXA1,ADORA1,CCL5,AGT,AGTR1,CXCL8,CXCL12,EDNRB,F2RL3,NPY,CXCR4,PTGER1
icatibant	cerebral infarction	Infarction, Middle Cerebral Artery	C0740392	0.000120632	0.000189803	EDN1,ADORA1,AGT,CXCR3,GHSR,C3,CXCL2,GHRL
icatibant	tardive dyskinesia	Dyskinesia, Drug-Induced	C0013386	0.000132619	0.000170169	DRD3,HTR1A,CCK,PENK,PDYN,ADRA1A
ecallantide	deep vein thrombosis	Deep vein thrombosis of lower limb	C0340708	0.000236052	1	KLKB1
carglumic acid	hypertension	Pulmonary hypertension, neonatal, susceptibility to	C0020542	6.08696e-05	0.0001619	CPS1
levocetirizine	myocardial infarction	Myocardial Infarction	C0027051	5.95281e-05	0.000110095	F2R,F2RL1,CASR,EDNRA,AVPR1A,EDN1,EDN2,BDKRB2,EDNRB,GHRL,UTS2,AGT,KNG1,GHSR,ADRA1D,CYP3A4,BDKRB1,GCG,P2RY11,UTS2R,F2,P2RY2
levodopa	cerebral infarction	Infarction, Middle Cerebral Artery	C0740392	0.000178456	0.00018251	CXCL2,CXCR3,AGT,CRH,C3,ADORA1
bethanechol	hyperlipidemia	Hyperlipidemia, combined, 1	C0020473	6.86066e-05	0.000140269	CCR2,AGT,AGTR2,LDLRAP1,SAA1,ADRB2,CCL5,APOB,CCR7,GAL,CCR5,LRP2,CNR1,NPY,C3,LDLR
bethanechol	tardive dyskinesia	Tardive Dyskinesia	C0686347	8.63497e-05	9.73138e-05	DRD4,HTR1F,MTNR1A,CNR1,DRD3,MTNR1B,ARRB2
bethanechol	tardive dyskinesia	Dyskinesia, seizures, and intellectual developmental disorder	C0013384	9.43932e-05	0.000133627	DRD4,HTR1B,PENK,LRP2,PDYN,CNR1,DRD3,ARRB2
bethanechol	tardive dyskinesia	Orofacial dyskinesia	C0152115	9.62858e-05	0.00011198	DRD4,HTR1F,MTNR1A,CNR1,DRD3,MTNR1B,ARRB2
bethanechol	pulmonary edema	Pulmonary edema	C0034063	0.000214336	0.000248626	ADRB2,CCR5,CXCL2,CXCL8,FPR1
cloxacillin	hyperlipidemia	Hyperlipidemia, combined, 1	C0020473	4.61003e-05	0.000151565	F7,APOC2,APOA2,APOA4,APOE,HP,ALB,APOC3,CDCP1,APOA1,NPHS1,SLC25A13,APOC1
cloxacillin	hyperlipidemia	Hyperlipidemia, familial combined	C0020474	5.68281e-05	0.000261563	APOA2,APOA4,APOE,ALB,APOC3,FN1,APOA1
cloxacillin	hypertension	Hyperuricemia, pulmonary hypertension, renal failure, and alkalosis	C0740394	0.000149029	0.000300905	APOA4,APOE,APOC3,APOA1
desflurane	blindness	Blindness	C0456909	7.19225e-05	8.57282e-05	CFH,NDUFB3,NDUFA1,NDUFAF2,TFG,NDUFS4,TMEM126B,NDUFA11,NDUFV1,NDUFV2,CRB1,NDUFS1,NDUFB9,COL7A1,NDUFS6,NDUFAF1,GRIP1
diflunisal	hyperlipidemia	Hyperlipidemia, combined, 1	C0020473	5.17686e-05	0.000118747	APOA4,NPHS1,APOC2,HP,APOE,APOA1,CDCP1,APOC1,PTGS1,SLC25A13,F7,ALB,APOA2,APOC3
diflunisal	hyperlipidemia	Hyperlipidemia, familial combined	C0020474	6.86343e-05	9.49257e-05	APOA4,APOE,APOA1,ALB,APOA2,FN1,APOC3
isoflurane	hyperlipidemia	Hyperlipidemia, combined, 1	C0020473	6.21492e-05	0.000132068	ALB,APOA1,TFG,F5,SHC1,SLC25A13,NDUFA2,APOC2,CDCP1,APOC1,CAV1,NPHS1,APOA2,F7,APOE,APOA4,APOC3,HP
isoflurane	hyperlipidemia	Hyperlipidemia, familial combined	C0020474	9.0016e-05	0.000149913	ALB,APOA1,FN1,APOA2,CD59,APOE,APOA4,APOC3
mebendazole	blindness	Blindness	C0456909	9.23423e-05	0.00014346	CC2D2A,OFD1,CEP290,IQCB1,TMEM67,SDCCAG8,NPHP1,MKS1,NPHP4,AHI1,NEK2,TMEM216,CEP164,ALMS1,CEP41
naloxegol	sepsis	Sepsis	C0243026	6.72e-05	7.254e-05	APP,KNG1,SST,CXCR4,CXCL2,CXCL8,PNOC,C3AR1,S1PR3,AGT,AGTR2,CCR2,ADRA2A,C5,CXCL12,CXCR2,C5AR1,FPR2,C3,SAA1,POMC,GAL,CCL5
rufinamide	hypertension	Essential hypertension	C0085580	4.87646e-05	5.58053e-05	GCGR,BDKRB1,ADRA1D,KNG1,EDNRA,AGT,PTGFR,TRHR,LPAR1,P2RY2,AVPR1A,ADRA1B,ADRA1A,APOE,KCNMA1,ATM,EDN2,HP,EDN1,LPAR2,ALB,BDKRB2,UTS2
rufinamide	hyperlipidemia	Hyperlipidemia, combined, 1	C0020473	5.48331e-05	0.000123153	NPHS1,APOC3,AGT,TRH,APOA2,APOC1,F7,APOA1,SLC25A13,CDCP1,APOE,APOC2,HP,CYP3A4,APOA4,ALB,SAA1,F2,GCG
rufinamide	hypertension	Pulmonary hypertension, neonatal, susceptibility to	C0020542	5.54833e-05	0.000101423	EDNRA,TAC1,RYR2,AGT,CASR,NPS,TACR1,F2RL1,TACR2,APOA1,EDNRB,HTR2B,CFH,CYSLTR1,APOE,EDN1,F2,BDKRB2,UTS2,UTS2B
rufinamide	hemorrhage	Subarachnoid hemorrhage	C0038525	0.000108366	0.000209892	SLA2,ITGA2,AGT,TACR1,GFAP,TTR,EDNRB,CAMTA1,APOE,HP,CYP3A4,EDN1,F2
rufinamide	cerebral infarction	Ischaemic cerebral infarction	C0007785	0.000127005	0.000154222	PTGER1,AGT,F2R,F7,GFAP,APOA1,EDNRB,P2RY2,APOE,F2RL3,ATM,CYP3A4,F2
rufinamide	hemorrhage	Brain Hemorrhage, Traumatic	C0553692	0.000129172	0.000211442	ITGA2,F7,APOA1,F2
rufinamide	hypertension	Pregnancy associated hypertension	C0852036	0.000170351	0.000211634	APOC3,AGT,HP,F2
rufinamide	hypertension	Hyperuricemia, pulmonary hypertension, renal failure, and alkalosis	C0740394	0.000211964	0.000257636	APOC3,APOA1,APOE,APOA4,SAA1
vitamin e	hemolytic anemia	Autoimmune hemolytic anemia	C0002880	0.000108856	1	SOD1,HMOX1
mianserin	cerebral infarction	Infarction, Middle Cerebral Artery	C0740392	0.000146336	0.000172734	EDN1,CXCR3,GHRL,AGT,C3,CRH,ADORA1,CXCL2,GHSR
sulfadiazine	myocardial infarction	Old myocardial infarction	C0155668	5.33643e-05	0.000109259	CYP2C9,CYP2C8
amoxapine	cerebral infarction	Infarction, Middle Cerebral Artery	C0740392	0.000144943	0.000174282	CXCL2,ADORA1,EDN1,CRH,AGT,GHSR,CXCR3,C3,GHRL
flunisolide	delirium	Cocaine delirium	C0011206	2.44821e-05	0.000266706	NR3C1,CYP3A4
flupentixol	sepsis	Sepsis	C0243026	5.05762e-05	7.59862e-05	ADM,POMC,F2R,GRPR,F2,ADRA2A,KNG1,LTB4R,P2RY1,P2RY2,EDN3,C3AR1,EDN1,CALCA,CXCR2,CXCR4,GAL,NTS,GAST,CXCL8,CXCL12,CXCL2,C5AR1,SAA1,PNOC,C5,AGT,EDNRB,CCR2,GRP,SST,FPR2,CCL5,CRH,ADRA1D,AGTR2,S1PR3,APP,C3
flupentixol	cerebral infarction	Ischaemic cerebral infarction	C0007785	0.000110329	0.000143479	ADM,F2R,F2,P2RY2,F2RL3,CXCR4,RAMP1,NPY,CXCL8,CXCL12,RAMP2,AGT,EDNRB,PTGER1,TBXA2R,ANXA1,CCL5,ADORA1,PTGDR
flupentixol	cerebral infarction	Infarction, Middle Cerebral Artery	C0740392	0.000125267	0.000187166	EDN1,GHSR,CXCL2,AGT,GHRL,CRH,ADORA1,C3,CXCR3
ixekizumab	delirium	Cocaine delirium	C0011206	0.000595745	1	IL17A
methysergide	sepsis	Sepsis	C0243026	5.34979e-05	7.30038e-05	GRP,F2R,AGT,APP,FPR2,NTS,LTB4R,P2RY2,CCR2,GAST,C3AR1,C5AR1,EDN3,POMC,CXCL12,CXCR4,F2,PNOC,GAL,CXCL8,C5,EDN1,P2RY1,CALCA,ADM,SST,KNG1,SAA1,CRH,CCL5,CXCL2,CXCR2,ADRA2A,EDNRB,C3,AGTR2,S1PR3,GRPR,ADRA1D
methysergide	hyperlipidemia	Hyperlipidemia, combined, 1	C0020473	0.000104397	0.000120593	ADRB1,AGT,CNR1,CCR2,FSHR,GCG,PTH,CCR7,ADRB3,F2,GAL,TRH,ADM,SAA1,CCL5,CCR5,C3,NPY,AGTR2
naratriptan	sepsis	Sepsis	C0243026	4.76667e-05	7.62624e-05	FPR2,ADRA2A,AGT,CXCR2,SST,CXCL8,SAA1,CXCL2,PNOC,C5AR1,POMC,CXCL12,S1PR3,GAL,C3,APP,KNG1,C5,AGTR2,CXCR4,CCL5,C3AR1,CCR2
rocuronium	hyperlipidemia	Hyperlipidemia, combined, 1	C0020473	7.00637e-05	0.000123153	AGT,CCR7,CCR5,LRP2,CCL5,CCR2,NPY,ADRB2,APOB,CNR1,LDLRAP1,C3,GAL,SAA1,AGTR2,LDLR
acebutolol	hyperlipidemia	Hyperlipidemia, combined, 1	C0020473	5.44952e-05	0.000123153	APOB,ABCB1,FSHR,LDLR,ADRB2,ADRB3,LRP2,ADRB1,ADM,LDLRAP1,CYP2D6,PTH,GCG
cefalotin	hyperlipidemia	Hyperlipidemia, combined, 1	C0020473	4.68122e-05	0.000118747	ALB,SLC25A13,NPHS1,APOA4,APOA1,APOA2,CDCP1,APOC1,APOC3,F7,APOE,APOC2,HP
cefalotin	hyperlipidemia	Hyperlipidemia, familial combined	C0020474	5.71511e-05	9.49257e-05	ALB,APOA4,APOA1,APOA2,APOC3,APOE,FN1
cefonicid	hyperlipidemia	Hyperlipidemia, combined, 1	C0020473	4.58237e-05	0.000140269	APOA2,APOC1,SLC25A13,APOE,APOC3,APOA1,HP,F7,CDCP1,APOC2,ALB,NPHS1,APOA4
cefonicid	hyperlipidemia	Hyperlipidemia, familial combined	C0020474	5.68445e-05	0.000476004	APOA2,APOE,APOC3,APOA1,ALB,FN1,APOA4
cevimeline	sepsis	Sepsis	C0243026	7.56986e-05	7.62624e-05	EDN3,AGT,F2R,NTS,EDNRB,EDN1,APP,LTB4R,P2RY1,P2RY2,GRPR,ADRA1D,F2,GAST,SAA1,KNG1,GRP
cevimeline	renal failure	Acute kidney injury	C0022660	7.64061e-05	0.000114749	AGT,BDKRB2,CYP3A4,EDN1,PTAFR,UTS2R,AVPR1A,EDNRA,CYP2D6,SAA1,KNG1
chlormezanone	myocardial infarction	Myocardial Infarction	C0027051	1.86916e-05	0.000159844	TSPO
chlormezanone	neuropathy peripheral	Peripheral neuropathy, myopathy, hoarseness, and hearing loss	C0031117	5.60748e-05	0.000402326	TSPO
chloroquine	tardive dyskinesia	Tardive Dyskinesia	C0686347	6.50481e-05	0.000117177	CYP3A4,CYP2D6,CYP3A5,TNF
nicergoline	myocardial infarction	Myocardial Infarction	C0027051	6.55271e-05	0.000110095	UTS2,P2RY11,F2,GCG,EDN2,AGT,P2RY2,EDN1,BDKRB1,CYP2D6,CASR,AVPR1A,GHRL,F2RL1,EDNRB,UTS2R,ADRA1D,KNG1,GHSR,BDKRB2,EDNRA,F2R,TBXA2R
nicergoline	sepsis	Sepsis	C0243026	6.90883e-05	0.000101319	GRP,F2,P2RY1,GRPR,AGT,GAST,P2RY2,LTB4R,EDN1,SAA1,APP,EDNRB,ADRA1D,KNG1,F2R,NTS,EDN3
remifentanil	hyperlipidemia	Hyperlipidemia, combined, 1	C0020473	0.000125083	0.000151565	CCR2,CCR7,C3,AGTR2,SAA1,CCL5,NPY,GAL,AGT,CNR1,CCR5
rizatriptan	sepsis	Sepsis	C0243026	4.05585e-05	7.62624e-05	CYP1A2,C5AR1,POMC,CXCL8,CXCR2,FPR2,CCL5,S1PR3,ADRA2A,KNG1,PNOC,AGTR2,C3,C5,CXCL2,SAA1,CXCL12,C3AR1,AGT,CCR2,APP,CXCR4,GAL,SST
trospium	sepsis	Sepsis	C0243026	6.27966e-05	0.000101319	NTS,ADRA1D,EDN3,P2RY2,F2R,LTB4R,F2,AGT,P2RY1,GRP,APP,GAST,EDNRB,KNG1,EDN1,GRPR,SAA1
lutropin alfa	hypertension	Essential hypertension	C0085580	3.52201e-05	7.35272e-05	ADM,POMC,FSHR,ADRB1,VIP,CALCRL,CALCA,GCGR,PTH,ADRB3,GNAS
lutropin alfa	hypertension	Hypertension	C0020538	3.89937e-05	0.000166154	ADM,ADORA2B,GPR83,POMC,RAMP2,RAMP1,MC3R,FSHR,ADRB1,LHB,MC2R,IAPP,CALCRL,CRHR1,CALCA,HTR4,GCG,GCGR,PTGER4,PTH,ADRB3,GNAS
lutropin alfa	hypertension	Pulmonary hypertension, neonatal, susceptibility to	C0020542	0.000134172	0.0001619	ADM,ADORA2B,NPS,RAMP2,ADRB1,VIP,CALCA
nafarelin	sepsis	Sepsis	C0243026	5.18382e-05	7.76647e-05	F2R,AGT,F2,P2RY2,GAST,NTS,SAA1,ADRA1D,LTB4R,EDN1,GRPR,EDN3,KNG1,EDNRB,GRP,APP,P2RY1
buserelin	hypertension	Hypertension	C0020538	3.97651e-05	4.60177e-05	LPAR1,ADRA1A,GHSR,FSHR,GNAS,ADRA1B,TRH,GCG,CRHR1,IAPP,ADRA1D,OXT,EDNRA,P2RY2,ADM,KISS1,PTGER4,ADRB1,TAC3,GHRL,XCL1,GPR83,EDN1,CALCA,SAA1,GCGR,GNA14,CALCRL,F2,KNG1,POMC,RAMP1,CYSLTR2,NTS,F2R,MC2R,CYP19A1,TACR3,EDNRB,CASR,UTS2,LHB,ADRB3,HTR4,TRHR,OXTR,UTS2R,EDN3,PTH,GNRH1,ADORA2B,TACR1,LPAR2,RAMP2,AGT,APP,HTR2B,EDN2,PTGER1,BDKRB2,CHRM3,MC3R,AVPR1A,BDKRB1
buserelin	hypertension	Essential hypertension	C0085580	4.02989e-05	8.60107e-05	LPAR1,ADRA1A,FSHR,GNAS,ADRA1B,ADRA1D,EDNRA,P2RY2,ADM,ADRB1,EDN1,CALCA,GCGR,CALCRL,PTGFR,KNG1,POMC,UTS2,ADRB3,TRHR,PTH,LPAR2,AGT,EDN2,BDKRB2,VIP,AVPR1A,BDKRB1
buserelin	hypertension	Pulmonary hypertension, neonatal, susceptibility to	C0020542	4.16333e-05	0.000134234	F2RL1,EDNRA,ADM,ADRB1,EDN1,CALCA,CYSLTR1,F2,EDNRB,CASR,UTS2,TAC1,NPS,ADORA2B,TACR1,RAMP2,AGT,HTR2B,BDKRB2,TACR2,UTS2B,VIP
buserelin	hypertension	genetic hypertension	C0598428	4.6704e-05	6.66487e-05	ADRA1A,EDNRA,PTHLH,EDN1,CYSLTR2,PTH,LPAR2,AGT
buserelin	hypertension	Portal hypertension, noncirrhotic	C0020541	0.000137977	0.000201576	EDNRA,EDN1,EDNRB,ADRB3,AGT,BDKRB2,UTS2B
buserelin	hyperlipidemia	Hyperlipidemia, combined, 1	C0020473	0.000143582	0.000151565	FSHR,TRH,GCG,ADM,ADRB1,SAA1,F2,CYP19A1,ADRB3,PTH,AGT
buserelin	cerebral infarction	Ischaemic cerebral infarction	C0007785	0.000144916	0.000150844	P2RY2,ADM,PTGDR,F2RL3,F2,RAMP1,F2R,EDNRB,RAMP2,AGT,PTGER1
buserelin	hemorrhage	Subarachnoid hemorrhage	C0038525	0.000211636	0.000267628	ADRB1,EDN1,CALCA,F2,VIPR2,EDNRB,RXFP1,TACR1,AGT
carbocisteine	pulmonary edema	High altitude pulmonary edema	C0340100	9.93072e-05	0.000257492	GSTP1
clenbuterol	hypertension	Hypertension	C0020538	3.56374e-05	5.23364e-05	MAPK8,HTR4,ADM,M6PR,CRHR1,GPR83,AVP,CYP1A2,SCARB2,IRS2,RAMP2,IRS1,FSHR,LTA,ADRB3,HGS,MC3R,GNAS,IAPP,APOB,LDLR,POMC,AVPR2,ADRB1,CRK,LRP2,CYP1A1,RAP1A,RAMP1,PTGER4,PTH,LDLRAP1,ADORA2B,IKBKB,CALCA,MC2R,EGF,GCGR,FRS2,GCG,EGFR,ADRB2,LHB,TNF,MGST3,NGF,NGFR,DNM2,CALCRL
clenbuterol	hypertension	Essential hypertension	C0085580	4.112e-05	7.21182e-05	ADM,IRS1,FSHR,LTA,ADRB3,VIP,GNAS,APOB,LDLR,POMC,ADRB1,PTH,CALCA,GCGR,ADRB2,TNF,DNM2,CALCRL
clenbuterol	sepsis	Sepsis	C0243026	6.85334e-05	7.59862e-05	MAPK8,ADM,CYP1A2,IRS1,LTA,CRH,IRAK1,TRAF6,AAK1,POMC,CRK,CYP1A1,TNFRSF1A,TFRC,CALCA,ADRB2,WNT5A,TNF,SYT1,PIK3CB
clenbuterol	fracture	Pathologic fracture	C0016663	0.00014392	1	SCARB2,GNAS,PTH1R,OCRL
clenbuterol	cardiac arrest	Cardiac arrest	C0018790	0.000149403	0.000202162	SCT,GNAS,APOB,LDLR,POMC,TNFRSF1A,LDLRAP1,TFRC,TNF
nadroparin	cerebral infarction	Ischaemic cerebral infarction	C0007785	2.82752e-05	0.000162791	SERPINC1,F2,JUN,FOS
nitrendipine	ventricular arrhythmia	Ventricular arrhythmia	C0085612	5.33808e-05	1	CACNA1C,CACNA1S,CACNA2D1
oxyphenbutazone	hyperlipidemia	Hyperlipidemia, combined, 1	C0020473	4.6087e-05	0.000151565	APOA2,NPHS1,HP,F7,APOA1,APOC1,ALB,CDCP1,APOC2,APOA4,SLC25A13,APOE,APOC3
oxyphenbutazone	hyperlipidemia	Hyperlipidemia, familial combined	C0020474	5.68116e-05	0.000261563	APOA2,FN1,APOA1,ALB,APOA4,APOE,APOC3
pentosan polysulfate	cerebral infarction	Ischaemic cerebral infarction	C0007785	0.000120424	0.000150844	ANGPT1,PIK3CB,CALM3,ARTN,DLG4,HGF,PIK3CA,GDNF,CSF2,FGF2,PSPN,SOS1,PIK3CD,HBEGF
quinestrol	hypertension	Pregnancy associated hypertension	C0852036	0.000202797	0.000319422	ESR1
quinestrol	cellulitis	Cellulitis	C0007642	0.000223776	0.000431343	ESR1
quinestrol	fracture	Pathologic fracture	C0016663	0.000225175	0.000295983	ESR1
urokinase	hyperlipidemia	Hyperlipidemia, combined, 1	C0020473	9.63499e-05	0.000134241	SERPINE1,LDLRAP1,PLG,ADRB2,LRP2,SERPINB2,APOB
etacrynic acid	hyperlipidemia	Hyperlipidemia, combined, 1	C0020473	4.62428e-05	0.000114238	HP,ALB,CDCP1,APOE,SLC25A13,APOA2,APOA4,APOC3,APOC2,F7,NPHS1,APOA1,APOC1
etacrynic acid	hyperlipidemia	Hyperlipidemia, familial combined	C0020474	5.66474e-05	0.000304878	ALB,FN1,APOE,APOA2,APOA4,APOC3,APOA1
glucosamine	sepsis	Sepsis	C0243026	4.16198e-05	6.43666e-05	NFKB2,TNF,STAT1,TNFRSF1A,JAK2,IFNG,LTA,MMP9,CYP2E1,MMP1,RELB
glucosamine	thrombocytopenia	Autoimmune thrombocytopenia	C0242584	0.000259468	0.000412301	NFKB2,STAT1
glucosamine	interstitial lung disease	Interstitial lung and liver disease	C0206061	0.000294713	0.00033899	TNF,IFNG
hyoscyamine	sepsis	Sepsis	C0243026	4.52405e-05	7.254e-05	APP,C5,CXCL2,KNG1,WNT5A,CCL5,S1PR3,EDNRB,AAK1,ADRA2A,CXCR2,P2RY1,P2RY2,C3,ADRA1D,F2,GAST,TFRC,FPR2,F2R,LTB4R,CXCL8,SAA1,C3AR1,CXCL12,PNOC,ADRB2,AGTR2,SST,EDN1,POMC,CCR2,CXCR4,NTS,GAL,GRPR,SYT1,C5AR1,AGT,GRP,EDN3
ibudilast	neuropathy peripheral	Peripheral neuropathy, myopathy, hoarseness, and hearing loss	C0031117	4.62963e-05	0.000115847	TLN2,SPAST,NLRC4,GJC2,APOE,GFAP,PDE4D,LDB3,SACS,SETX,SERPING1,GSN
ibudilast	tardive dyskinesia	Tardive Dyskinesia	C0686347	0.000127617	0.000133943	PDE4B,APOE,PDE4A
levonorgestrel	fracture	Pathologic fracture	C0016663	0.000144389	0.000271048	CYP19A1,ESR1
methyltestosterone	neuropathy peripheral	Peripheral neuropathy, myopathy, hoarseness, and hearing loss	C0031117	9.88235e-05	0.000213218	APOE,LDB3,SPAST,TLN2,NLRC4,SERPING1,SETX,SLC22A8,ATM,GFAP,GSN,CYP3A4,CYP19A1,GJC2,TTR,AR,SACS
methyltestosterone	hemorrhage	Brain Hemorrhage, Traumatic	C0553692	0.000101699	0.000181023	ITGA2,F7,APOA1
molindone	sepsis	Sepsis	C0243026	5.09295e-05	7.254e-05	NTS,APP,C5AR1,C3AR1,ADRA2A,GRPR,EDNRB,CXCL2,CCL5,EDN1,C3,KNG1,CXCR4,CXCL12,AGTR2,ADRA1D,CXCL8,FPR2,PNOC,CXCR2,LTB4R,F2,POMC,F2R,GRP,SAA1,CCR2,S1PR3,GAL,EDN3,SST,AGT,P2RY1,GAST,C5,P2RY2
molindone	myocardial infarction	Myocardial Infarction	C0027051	5.39852e-05	6.9023e-05	TAS2R50,NPY,CXCL6,ADORA1,EDNRB,UTS2R,HTR1D,CCL5,EDN2,EDN1,C3,KNG1,ADORA3,CXCL12,HTR2A,AGTR2,ADRA1D,CXCL8,CNR1,CCR1,P2RY12,F2,P2RY11,UTS2,BDKRB1,GHRL,F2R,AVPR1A,CCR2,CCR5,BDKRB2,OPRK1,GRM8,CASR,CCR3,GHSR,OPRD1,AGT,EDNRA,CXCR5,GCG,CXCL10,F2RL1,P2RY2,ADRA2B
molindone	cerebral infarction	Infarction, Middle Cerebral Artery	C0740392	0.000124013	0.0001868	ADORA1,CXCL2,EDN1,C3,CXCR3,GHRL,GHSR,AGT
molindone	cerebral infarction	Ischaemic cerebral infarction	C0007785	0.000145913	0.000162791	NPY,ADORA1,EDNRB,CCL5,PTGER1,CXCR4,CXCL12,CXCL8,ANXA1,F2,F2R,F2RL3,AGT,P2RY2
amobarbital	tardive dyskinesia	Dyskinesia, Drug-Induced	C0013386	0.000115646	0.000173138	GABRA3,GABRA4
betahistine	cerebral infarction	Infarction, Middle Cerebral Artery	C0740392	0.000114948	0.000189803	EDN1,GHSR,ADORA1,CXCL2,C3,AGT,CXCR3,GHRL
betahistine	tardive dyskinesia	Dyskinesia, Drug-Induced	C0013386	0.000126289	0.000170169	ADRA1A,PDYN,DRD3,HTR1A,CCK,PENK
betahistine	cerebral infarction	Ischaemic cerebral infarction	C0007785	0.000131443	0.000222585	CXCL8,ADORA1,CCL5,PTGER1,NPY,CXCL12,EDNRB,F2RL3,F2,AGT,F2R,ANXA1,P2RY2,CXCR4
betahistine	tardive dyskinesia	Orofacial dyskinesia	C0152115	0.000131701	0.000136112	DRD4,MTNR1B,MTNR1A,DRD3,HTR1F,F2R,CNR1
brexpiprazole	cerebral infarction	Infarction, Middle Cerebral Artery	C0740392	0.000120569	0.000187166	AGT,CXCR3,GHRL,APOE,ADORA1,EDN1,CXCL2,C3,GHSR
brexpiprazole	cerebral infarction	Ischaemic cerebral infarction	C0007785	0.000122836	0.000143479	AGT,F2,CYP3A4,APOE,P2RY2,F2R,F2RL3,CCL5,CXCL8,ADORA1,CXCR4,GFAP,EDNRB,TBXA2R,CXCL12,PTGER1,NPY,ANXA1
[truncated: 1,959 more rows]
